# Supplementary material for: The impact of Docker containers on the performance of genomic pipelines
Source: PeerJ. 2015 Sep 24;3:e1273. doi: 10.7717/peerj.1273 (PMC4586803; doi:10.7717/peerj.1273)
Supplement: Supplemental Information 1 [file peerj-03-1273-s001.zip]

Archive with 608 entries (520 files):
- docker-benchmarks-peerj5515/
- docker-benchmarks-peerj5515/.dockerignore
- docker-benchmarks-peerj5515/.gitignore
- docker-benchmarks-peerj5515/Dockerfile
- docker-benchmarks-peerj5515/make-all.sh
- docker-benchmarks-peerj5515/nmdp-flow/
- docker-benchmarks-peerj5515/nmdp-flow/config/
- docker-benchmarks-peerj5515/nmdp-flow/config/docker.config
- docker-benchmarks-peerj5515/nmdp-flow/config/native.config
- docker-benchmarks-peerj5515/nmdp-flow/config/run.sh
- docker-benchmarks-peerj5515/nmdp-flow/delta.groovy
- docker-benchmarks-peerj5515/nmdp-flow/docker_1/
- docker-benchmarks-peerj5515/nmdp-flow/docker_1/.nextflow.log
- docker-benchmarks-peerj5515/nmdp-flow/docker_1/log_docker_11
- docker-benchmarks-peerj5515/nmdp-flow/docker_1/timeline.html
- docker-benchmarks-peerj5515/nmdp-flow/docker_1/trace.csv
- docker-benchmarks-peerj5515/nmdp-flow/docker_10/
- docker-benchmarks-peerj5515/nmdp-flow/docker_10/.nextflow.log
- docker-benchmarks-peerj5515/nmdp-flow/docker_10/log_docker_20
- docker-benchmarks-peerj5515/nmdp-flow/docker_10/timeline.html
- docker-benchmarks-peerj5515/nmdp-flow/docker_10/trace.csv
- docker-benchmarks-peerj5515/nmdp-flow/docker_2/
- docker-benchmarks-peerj5515/nmdp-flow/docker_2/.nextflow.log
- docker-benchmarks-peerj5515/nmdp-flow/docker_2/log_docker_12
- docker-benchmarks-peerj5515/nmdp-flow/docker_2/timeline.html
- docker-benchmarks-peerj5515/nmdp-flow/docker_2/trace.csv
- docker-benchmarks-peerj5515/nmdp-flow/docker_3/
- docker-benchmarks-peerj5515/nmdp-flow/docker_3/.nextflow.log
- docker-benchmarks-peerj5515/nmdp-flow/docker_3/log_docker_13
- docker-benchmarks-peerj5515/nmdp-flow/docker_3/timeline.html
- docker-benchmarks-peerj5515/nmdp-flow/docker_3/trace.csv
- docker-benchmarks-peerj5515/nmdp-flow/docker_4/
- docker-benchmarks-peerj5515/nmdp-flow/docker_4/.nextflow.log
- docker-benchmarks-peerj5515/nmdp-flow/docker_4/log_docker_14
- docker-benchmarks-peerj5515/nmdp-flow/docker_4/timeline.html
- docker-benchmarks-peerj5515/nmdp-flow/docker_4/trace.csv
- docker-benchmarks-peerj5515/nmdp-flow/docker_5/
- docker-benchmarks-peerj5515/nmdp-flow/docker_5/.nextflow.log
- docker-benchmarks-peerj5515/nmdp-flow/docker_5/log_docker_15
- docker-benchmarks-peerj5515/nmdp-flow/docker_5/timeline.html
- docker-benchmarks-peerj5515/nmdp-flow/docker_5/trace.csv
- docker-benchmarks-peerj5515/nmdp-flow/docker_6/
- docker-benchmarks-peerj5515/nmdp-flow/docker_6/.nextflow.log
- docker-benchmarks-peerj5515/nmdp-flow/docker_6/log_docker_16
- docker-benchmarks-peerj5515/nmdp-flow/docker_6/timeline.html
- docker-benchmarks-peerj5515/nmdp-flow/docker_6/trace.csv
- docker-benchmarks-peerj5515/nmdp-flow/docker_7/
- docker-benchmarks-peerj5515/nmdp-flow/docker_7/.nextflow.log
- docker-benchmarks-peerj5515/nmdp-flow/docker_7/log_docker_17
- docker-benchmarks-peerj5515/nmdp-flow/docker_7/timeline.html
- docker-benchmarks-peerj5515/nmdp-flow/docker_7/trace.csv
- docker-benchmarks-peerj5515/nmdp-flow/docker_8/
- docker-benchmarks-peerj5515/nmdp-flow/docker_8/.nextflow.log
- docker-benchmarks-peerj5515/nmdp-flow/docker_8/log_docker_18
- docker-benchmarks-peerj5515/nmdp-flow/docker_8/timeline.html
- docker-benchmarks-peerj5515/nmdp-flow/docker_8/trace.csv
- docker-benchmarks-peerj5515/nmdp-flow/docker_9/
- docker-benchmarks-peerj5515/nmdp-flow/docker_9/.nextflow.log
- docker-benchmarks-peerj5515/nmdp-flow/docker_9/log_docker_19
- docker-benchmarks-peerj5515/nmdp-flow/docker_9/timeline.html
- docker-benchmarks-peerj5515/nmdp-flow/docker_9/trace.csv
- docker-benchmarks-peerj5515/nmdp-flow/fig_correlation.png
- docker-benchmarks-peerj5515/nmdp-flow/Figures.R
- docker-benchmarks-peerj5515/nmdp-flow/file-formats.md
- docker-benchmarks-peerj5515/nmdp-flow/Makefile
- docker-benchmarks-peerj5515/nmdp-flow/native_1/
- docker-benchmarks-peerj5515/nmdp-flow/native_1/.nextflow.log
- docker-benchmarks-peerj5515/nmdp-flow/native_1/log_native_11
- docker-benchmarks-peerj5515/nmdp-flow/native_1/timeline.html
- docker-benchmarks-peerj5515/nmdp-flow/native_1/trace.csv
- docker-benchmarks-peerj5515/nmdp-flow/native_10/
- docker-benchmarks-peerj5515/nmdp-flow/native_10/.nextflow.log
- docker-benchmarks-peerj5515/nmdp-flow/native_10/log_native_20
- docker-benchmarks-peerj5515/nmdp-flow/native_10/timeline.html
- docker-benchmarks-peerj5515/nmdp-flow/native_10/trace.csv
- docker-benchmarks-peerj5515/nmdp-flow/native_2/
- docker-benchmarks-peerj5515/nmdp-flow/native_2/.nextflow.log
- docker-benchmarks-peerj5515/nmdp-flow/native_2/log_native_12
- docker-benchmarks-peerj5515/nmdp-flow/native_2/timeline.html
- docker-benchmarks-peerj5515/nmdp-flow/native_2/trace.csv
- docker-benchmarks-peerj5515/nmdp-flow/native_3/
- docker-benchmarks-peerj5515/nmdp-flow/native_3/.nextflow.log
- docker-benchmarks-peerj5515/nmdp-flow/native_3/log_native_13
- docker-benchmarks-peerj5515/nmdp-flow/native_3/timeline.html
- docker-benchmarks-peerj5515/nmdp-flow/native_3/trace.csv
- docker-benchmarks-peerj5515/nmdp-flow/native_4/
- docker-benchmarks-peerj5515/nmdp-flow/native_4/.nextflow.log
- docker-benchmarks-peerj5515/nmdp-flow/native_4/log_native_14
- docker-benchmarks-peerj5515/nmdp-flow/native_4/timeline.html
- docker-benchmarks-peerj5515/nmdp-flow/native_4/trace.csv
- docker-benchmarks-peerj5515/nmdp-flow/native_5/
- docker-benchmarks-peerj5515/nmdp-flow/native_5/.nextflow.log
- docker-benchmarks-peerj5515/nmdp-flow/native_5/log_native_15
- docker-benchmarks-peerj5515/nmdp-flow/native_5/timeline.html
- docker-benchmarks-peerj5515/nmdp-flow/native_5/trace.csv
- docker-benchmarks-peerj5515/nmdp-flow/native_6/
- docker-benchmarks-peerj5515/nmdp-flow/native_6/.nextflow.log
- docker-benchmarks-peerj5515/nmdp-flow/native_6/log_native_16
- docker-benchmarks-peerj5515/nmdp-flow/native_6/timeline.html
- docker-benchmarks-peerj5515/nmdp-flow/native_6/trace.csv
- docker-benchmarks-peerj5515/nmdp-flow/native_7/
- docker-benchmarks-peerj5515/nmdp-flow/native_7/.nextflow.log
- docker-benchmarks-peerj5515/nmdp-flow/native_7/log_native_17
- docker-benchmarks-peerj5515/nmdp-flow/native_7/timeline.html
- docker-benchmarks-peerj5515/nmdp-flow/native_7/trace.csv
- docker-benchmarks-peerj5515/nmdp-flow/native_8/
- docker-benchmarks-peerj5515/nmdp-flow/native_8/.nextflow.log
- docker-benchmarks-peerj5515/nmdp-flow/native_8/log_native_18
- docker-benchmarks-peerj5515/nmdp-flow/native_8/timeline.html
- docker-benchmarks-peerj5515/nmdp-flow/native_8/trace.csv
- docker-benchmarks-peerj5515/nmdp-flow/native_9/
- docker-benchmarks-peerj5515/nmdp-flow/native_9/.nextflow.log
- docker-benchmarks-peerj5515/nmdp-flow/native_9/log_native_19
- docker-benchmarks-peerj5515/nmdp-flow/native_9/timeline.html
- docker-benchmarks-peerj5515/nmdp-flow/native_9/trace.csv
- docker-benchmarks-peerj5515/nmdp-flow/plot.csv
- docker-benchmarks-peerj5515/nmdp-flow/plot.sh
- docker-benchmarks-peerj5515/nmdp-flow/plot_docker.txt
- docker-benchmarks-peerj5515/nmdp-flow/plot_native.txt
- docker-benchmarks-peerj5515/nmdp-flow/README.md
- docker-benchmarks-peerj5515/nmdp-flow/stage.sh
- docker-benchmarks-peerj5515/nmdp-flow/stats_docker.txt
- docker-benchmarks-peerj5515/nmdp-flow/stats_native.txt
- docker-benchmarks-peerj5515/nmdp-flow/table.R
- docker-benchmarks-peerj5515/nmdp-flow/table.txt
- docker-benchmarks-peerj5515/nmdp-flow/time.sh
- docker-benchmarks-peerj5515/nmdp-flow/time_docker.txt
- docker-benchmarks-peerj5515/nmdp-flow/time_native.txt
- docker-benchmarks-peerj5515/nmdp-flow/trace_docker.txt
- docker-benchmarks-peerj5515/nmdp-flow/trace_native.txt
- docker-benchmarks-peerj5515/piper-nf/
- docker-benchmarks-peerj5515/piper-nf/config/
- docker-benchmarks-peerj5515/piper-nf/config/docker.config
- docker-benchmarks-peerj5515/piper-nf/config/native.config
- docker-benchmarks-peerj5515/piper-nf/config/run.sh
- docker-benchmarks-peerj5515/piper-nf/config/ver.nf
- docker-benchmarks-peerj5515/piper-nf/config/ver_docker.txt
- docker-benchmarks-peerj5515/piper-nf/config/ver_native.txt
- docker-benchmarks-peerj5515/piper-nf/delta.groovy
- docker-benchmarks-peerj5515/piper-nf/docker_1/
- docker-benchmarks-peerj5515/piper-nf/docker_1/.nextflow.log
- docker-benchmarks-peerj5515/piper-nf/docker_1/log_docker_21
- docker-benchmarks-peerj5515/piper-nf/docker_1/result/
- docker-benchmarks-peerj5515/piper-nf/docker_1/result/gen1.ex.gtf
- docker-benchmarks-peerj5515/piper-nf/docker_1/result/gen2.ex.gtf
- docker-benchmarks-peerj5515/piper-nf/docker_1/result/gen3.ex.gtf
- docker-benchmarks-peerj5515/piper-nf/docker_1/result/gen4.ex.gtf
- docker-benchmarks-peerj5515/piper-nf/docker_1/result/gen5.ex.gtf
- docker-benchmarks-peerj5515/piper-nf/docker_1/result/gen6.ex.gtf
- docker-benchmarks-peerj5515/piper-nf/docker_1/result/gen7.ex.gtf
- docker-benchmarks-peerj5515/piper-nf/docker_1/result/gen8.ex.gtf
- docker-benchmarks-peerj5515/piper-nf/docker_1/result/gen9.ex.gtf
- docker-benchmarks-peerj5515/piper-nf/docker_1/result/simMatrix.csv
- docker-benchmarks-peerj5515/piper-nf/docker_1/timeline.html
- docker-benchmarks-peerj5515/piper-nf/docker_1/trace.csv
- docker-benchmarks-peerj5515/piper-nf/docker_10/
- docker-benchmarks-peerj5515/piper-nf/docker_10/.nextflow.log
- docker-benchmarks-peerj5515/piper-nf/docker_10/log_docker_30
- docker-benchmarks-peerj5515/piper-nf/docker_10/result/
- docker-benchmarks-peerj5515/piper-nf/docker_10/result/gen1.ex.gtf
- docker-benchmarks-peerj5515/piper-nf/docker_10/result/gen2.ex.gtf
- docker-benchmarks-peerj5515/piper-nf/docker_10/result/gen3.ex.gtf
- docker-benchmarks-peerj5515/piper-nf/docker_10/result/gen4.ex.gtf
- docker-benchmarks-peerj5515/piper-nf/docker_10/result/gen5.ex.gtf
- docker-benchmarks-peerj5515/piper-nf/docker_10/result/gen6.ex.gtf
- docker-benchmarks-peerj5515/piper-nf/docker_10/result/gen7.ex.gtf
- docker-benchmarks-peerj5515/piper-nf/docker_10/result/gen8.ex.gtf
- docker-benchmarks-peerj5515/piper-nf/docker_10/result/gen9.ex.gtf
- docker-benchmarks-peerj5515/piper-nf/docker_10/result/simMatrix.csv
- docker-benchmarks-peerj5515/piper-nf/docker_10/timeline.html
- docker-benchmarks-peerj5515/piper-nf/docker_10/trace.csv
- docker-benchmarks-peerj5515/piper-nf/docker_2/
- docker-benchmarks-peerj5515/piper-nf/docker_2/.nextflow.log
- docker-benchmarks-peerj5515/piper-nf/docker_2/log_docker_22
- docker-benchmarks-peerj5515/piper-nf/docker_2/result/
- docker-benchmarks-peerj5515/piper-nf/docker_2/result/gen1.ex.gtf
- docker-benchmarks-peerj5515/piper-nf/docker_2/result/gen2.ex.gtf
- docker-benchmarks-peerj5515/piper-nf/docker_2/result/gen3.ex.gtf
- docker-benchmarks-peerj5515/piper-nf/docker_2/result/gen4.ex.gtf
- docker-benchmarks-peerj5515/piper-nf/docker_2/result/gen5.ex.gtf
- docker-benchmarks-peerj5515/piper-nf/docker_2/result/gen6.ex.gtf
- docker-benchmarks-peerj5515/piper-nf/docker_2/result/gen7.ex.gtf
- docker-benchmarks-peerj5515/piper-nf/docker_2/result/gen8.ex.gtf
- docker-benchmarks-peerj5515/piper-nf/docker_2/result/gen9.ex.gtf
- docker-benchmarks-peerj5515/piper-nf/docker_2/result/simMatrix.csv
- docker-benchmarks-peerj5515/piper-nf/docker_2/timeline.html
- docker-benchmarks-peerj5515/piper-nf/docker_2/trace.csv
- docker-benchmarks-peerj5515/piper-nf/docker_3/
- docker-benchmarks-peerj5515/piper-nf/docker_3/.nextflow.log
- docker-benchmarks-peerj5515/piper-nf/docker_3/log_docker_23
- docker-benchmarks-peerj5515/piper-nf/docker_3/result/
- docker-benchmarks-peerj5515/piper-nf/docker_3/result/gen1.ex.gtf
- docker-benchmarks-peerj5515/piper-nf/docker_3/result/gen2.ex.gtf
- docker-benchmarks-peerj5515/piper-nf/docker_3/result/gen3.ex.gtf
- docker-benchmarks-peerj5515/piper-nf/docker_3/result/gen4.ex.gtf
- docker-benchmarks-peerj5515/piper-nf/docker_3/result/gen5.ex.gtf
- docker-benchmarks-peerj5515/piper-nf/docker_3/result/gen6.ex.gtf
- docker-benchmarks-peerj5515/piper-nf/docker_3/result/gen7.ex.gtf
- docker-benchmarks-peerj5515/piper-nf/docker_3/result/gen8.ex.gtf
- docker-benchmarks-peerj5515/piper-nf/docker_3/result/gen9.ex.gtf
- docker-benchmarks-peerj5515/piper-nf/docker_3/result/simMatrix.csv
- docker-benchmarks-peerj5515/piper-nf/docker_3/timeline.html
- docker-benchmarks-peerj5515/piper-nf/docker_3/trace.csv
- docker-benchmarks-peerj5515/piper-nf/docker_4/
- docker-benchmarks-peerj5515/piper-nf/docker_4/.nextflow.log
- docker-benchmarks-peerj5515/piper-nf/docker_4/log_docker_24
- docker-benchmarks-peerj5515/piper-nf/docker_4/result/
- docker-benchmarks-peerj5515/piper-nf/docker_4/result/gen1.ex.gtf
- docker-benchmarks-peerj5515/piper-nf/docker_4/result/gen2.ex.gtf
- docker-benchmarks-peerj5515/piper-nf/docker_4/result/gen3.ex.gtf
- docker-benchmarks-peerj5515/piper-nf/docker_4/result/gen4.ex.gtf
- docker-benchmarks-peerj5515/piper-nf/docker_4/result/gen5.ex.gtf
- docker-benchmarks-peerj5515/piper-nf/docker_4/result/gen6.ex.gtf
- docker-benchmarks-peerj5515/piper-nf/docker_4/result/gen7.ex.gtf
- docker-benchmarks-peerj5515/piper-nf/docker_4/result/gen8.ex.gtf
- docker-benchmarks-peerj5515/piper-nf/docker_4/result/gen9.ex.gtf
- docker-benchmarks-peerj5515/piper-nf/docker_4/result/simMatrix.csv
- docker-benchmarks-peerj5515/piper-nf/docker_4/timeline.html
- docker-benchmarks-peerj5515/piper-nf/docker_4/trace.csv
- docker-benchmarks-peerj5515/piper-nf/docker_5/
- docker-benchmarks-peerj5515/piper-nf/docker_5/.nextflow.log
- docker-benchmarks-peerj5515/piper-nf/docker_5/log_docker_25
- docker-benchmarks-peerj5515/piper-nf/docker_5/result/
- docker-benchmarks-peerj5515/piper-nf/docker_5/result/gen1.ex.gtf
- docker-benchmarks-peerj5515/piper-nf/docker_5/result/gen2.ex.gtf
- docker-benchmarks-peerj5515/piper-nf/docker_5/result/gen3.ex.gtf
- docker-benchmarks-peerj5515/piper-nf/docker_5/result/gen4.ex.gtf
- docker-benchmarks-peerj5515/piper-nf/docker_5/result/gen5.ex.gtf
- docker-benchmarks-peerj5515/piper-nf/docker_5/result/gen6.ex.gtf
- docker-benchmarks-peerj5515/piper-nf/docker_5/result/gen7.ex.gtf
- docker-benchmarks-peerj5515/piper-nf/docker_5/result/gen8.ex.gtf
- docker-benchmarks-peerj5515/piper-nf/docker_5/result/gen9.ex.gtf
- docker-benchmarks-peerj5515/piper-nf/docker_5/result/simMatrix.csv
- docker-benchmarks-peerj5515/piper-nf/docker_5/timeline.html
- docker-benchmarks-peerj5515/piper-nf/docker_5/trace.csv
- docker-benchmarks-peerj5515/piper-nf/docker_6/
- docker-benchmarks-peerj5515/piper-nf/docker_6/.nextflow.log
- docker-benchmarks-peerj5515/piper-nf/docker_6/log_docker_26
- docker-benchmarks-peerj5515/piper-nf/docker_6/result/
- docker-benchmarks-peerj5515/piper-nf/docker_6/result/gen1.ex.gtf
- docker-benchmarks-peerj5515/piper-nf/docker_6/result/gen2.ex.gtf
- docker-benchmarks-peerj5515/piper-nf/docker_6/result/gen3.ex.gtf
- docker-benchmarks-peerj5515/piper-nf/docker_6/result/gen4.ex.gtf
- docker-benchmarks-peerj5515/piper-nf/docker_6/result/gen5.ex.gtf
- docker-benchmarks-peerj5515/piper-nf/docker_6/result/gen6.ex.gtf
- docker-benchmarks-peerj5515/piper-nf/docker_6/result/gen7.ex.gtf
- docker-benchmarks-peerj5515/piper-nf/docker_6/result/gen8.ex.gtf
- docker-benchmarks-peerj5515/piper-nf/docker_6/result/gen9.ex.gtf
- docker-benchmarks-peerj5515/piper-nf/docker_6/result/simMatrix.csv
- docker-benchmarks-peerj5515/piper-nf/docker_6/timeline.html
- docker-benchmarks-peerj5515/piper-nf/docker_6/trace.csv
- docker-benchmarks-peerj5515/piper-nf/docker_7/
- docker-benchmarks-peerj5515/piper-nf/docker_7/.nextflow.log
- docker-benchmarks-peerj5515/piper-nf/docker_7/log_docker_27
- docker-benchmarks-peerj5515/piper-nf/docker_7/result/
- docker-benchmarks-peerj5515/piper-nf/docker_7/result/gen1.ex.gtf
- docker-benchmarks-peerj5515/piper-nf/docker_7/result/gen2.ex.gtf
- docker-benchmarks-peerj5515/piper-nf/docker_7/result/gen3.ex.gtf
- docker-benchmarks-peerj5515/piper-nf/docker_7/result/gen4.ex.gtf
- docker-benchmarks-peerj5515/piper-nf/docker_7/result/gen5.ex.gtf
- docker-benchmarks-peerj5515/piper-nf/docker_7/result/gen6.ex.gtf
- docker-benchmarks-peerj5515/piper-nf/docker_7/result/gen7.ex.gtf
- docker-benchmarks-peerj5515/piper-nf/docker_7/result/gen8.ex.gtf
- docker-benchmarks-peerj5515/piper-nf/docker_7/result/gen9.ex.gtf
- docker-benchmarks-peerj5515/piper-nf/docker_7/result/simMatrix.csv
- docker-benchmarks-peerj5515/piper-nf/docker_7/timeline.html
- docker-benchmarks-peerj5515/piper-nf/docker_7/trace.csv
- docker-benchmarks-peerj5515/piper-nf/docker_8/
- docker-benchmarks-peerj5515/piper-nf/docker_8/.nextflow.log
- docker-benchmarks-peerj5515/piper-nf/docker_8/log_docker_28
- docker-benchmarks-peerj5515/piper-nf/docker_8/result/
- docker-benchmarks-peerj5515/piper-nf/docker_8/result/gen1.ex.gtf
- docker-benchmarks-peerj5515/piper-nf/docker_8/result/gen2.ex.gtf
- docker-benchmarks-peerj5515/piper-nf/docker_8/result/gen3.ex.gtf
- docker-benchmarks-peerj5515/piper-nf/docker_8/result/gen4.ex.gtf
- docker-benchmarks-peerj5515/piper-nf/docker_8/result/gen5.ex.gtf
- docker-benchmarks-peerj5515/piper-nf/docker_8/result/gen6.ex.gtf
- docker-benchmarks-peerj5515/piper-nf/docker_8/result/gen7.ex.gtf
- docker-benchmarks-peerj5515/piper-nf/docker_8/result/gen8.ex.gtf
- docker-benchmarks-peerj5515/piper-nf/docker_8/result/gen9.ex.gtf
- docker-benchmarks-peerj5515/piper-nf/docker_8/result/simMatrix.csv
- docker-benchmarks-peerj5515/piper-nf/docker_8/timeline.html
- docker-benchmarks-peerj5515/piper-nf/docker_8/trace.csv
- docker-benchmarks-peerj5515/piper-nf/docker_9/
- docker-benchmarks-peerj5515/piper-nf/docker_9/.nextflow.log
- docker-benchmarks-peerj5515/piper-nf/docker_9/log_docker_29
- docker-benchmarks-peerj5515/piper-nf/docker_9/result/
- docker-benchmarks-peerj5515/piper-nf/docker_9/result/gen1.ex.gtf
- docker-benchmarks-peerj5515/piper-nf/docker_9/result/gen2.ex.gtf
- docker-benchmarks-peerj5515/piper-nf/docker_9/result/gen3.ex.gtf
- docker-benchmarks-peerj5515/piper-nf/docker_9/result/gen4.ex.gtf
- docker-benchmarks-peerj5515/piper-nf/docker_9/result/gen5.ex.gtf
- docker-benchmarks-peerj5515/piper-nf/docker_9/result/gen6.ex.gtf
- docker-benchmarks-peerj5515/piper-nf/docker_9/result/gen7.ex.gtf
- docker-benchmarks-peerj5515/piper-nf/docker_9/result/gen8.ex.gtf
- docker-benchmarks-peerj5515/piper-nf/docker_9/result/gen9.ex.gtf
- docker-benchmarks-peerj5515/piper-nf/docker_9/result/simMatrix.csv
- docker-benchmarks-peerj5515/piper-nf/docker_9/timeline.html
- docker-benchmarks-peerj5515/piper-nf/docker_9/trace.csv
- docker-benchmarks-peerj5515/piper-nf/fig_correlation.png
[truncated: 308 more entries]
