# Supplementary material for: The impact of Docker containers on the performance of genomic pipelines
Source: PeerJ. 2015 Sep 24;3:e1273. doi: 10.7717/peerj.1273 (PMC4586803; doi:10.7717/peerj.1273)
Supplement: Supplemental Information 1 [file peerj-03-1273-s001.zip › docker-benchmarks-peerj5515/make-all.sh]

#!/bin/bash
set -e 
set -o
(cd nmdp-flow && make clean all)
(cd piper-nf && make clean all)
(cd rnaseq-toy && make clean all)

echo 'DONE'
echo ''
echo "Table 1 data is provided by these files:"
echo "- rnaseq-toy/table.txt"
echo "- nmdp-flow/table.txt"
echo "- piper-nf/table.txt" 

echo ""
echo "Figures are the following files:" 
echo "- Fig 1: rnaseq-toy/fig_correlation.png"
echo "- Fig 2: nmdp-flow/fig_correlation.png" 
echo "- Fig 3: piper-nf/fig_correlation.png"
echo ''
