# Supplementary material for: The impact of Docker containers on the performance of genomic pipelines
Source: PeerJ. 2015 Sep 24;3:e1273. doi: 10.7717/peerj.1273 (PMC4586803; doi:10.7717/peerj.1273)
Supplement: Supplemental Information 1 [file peerj-03-1273-s001.zip › docker-benchmarks-peerj5515/nmdp-flow/config/native.config]

params.experiment = "../data"
params.reference = "../data/ref/chr6.fa"

executor.queueSize = 10 

trace {
  enabled = true
  fields = 'task_id,hash,native_id,name,status,exit,submit,duration,realtime,%cpu,rss,vmem,peak_rss,peak_vmem,rchar,wchar,syscr,syscw,duration:num,realtime:num,rss:num,vmem:num,peak_rss:num,peak_vmem:num,rchar:num,wchar:num'
}

timeline {
  enabled = true
}

env {
  PATH="$HOME/linuxbrew/bin:/scratch/tmp/flow/ngs-tools-1.7/bin:$PATH"
}
