# Supplementary material for: The impact of Docker containers on the performance of genomic pipelines
Source: PeerJ. 2015 Sep 24;3:e1273. doi: 10.7717/peerj.1273 (PMC4586803; doi:10.7717/peerj.1273)
Supplement: Supplemental Information 1 [file peerj-03-1273-s001.zip › docker-benchmarks-peerj5515/nmdp-flow/config/run.sh]

#!/bin/bash -ue

log() {
    echo "=== ${1}" >&2
}

unset NXF_WORK
export NXF_VER=0.13.4
nextflow info

for i in {1..10}; do
    log "Submitting run ${i}..."
    for run in docker native; do
        (mkdir -p ${run}_${i} && cd ${run}_${i} && nextflow -c ../${run}.config run ../main.nf > log_${run}_${i})
        sleep 10s
    done
    sleep 10s 
done
