# Supplementary material for: The impact of Docker containers on the performance of genomic pipelines
Source: PeerJ. 2015 Sep 24;3:e1273. doi: 10.7717/peerj.1273 (PMC4586803; doi:10.7717/peerj.1273)
Supplement: Supplemental Information 1 [file peerj-03-1273-s001.zip › docker-benchmarks-peerj5515/nmdp-flow/docker_1/trace.csv]

task_id	hash	native_id	name	status	exit	submit	duration	realtime	%cpu	rss	vmem	peak_rss	peak_vmem	rchar	wchar	syscr	syscw	duration	realtime	rss	vmem	peak_rss	peak_vmem	rchar	wchar
8	61/2203ad	5417	fastqToSsake (8)	COMPLETED	0	2015-05-11 16:28:06.747	19.3s	16.5s	119.0%	1.4 GB	26 GB	1.4 GB	26.1 GB	219.2 MB	15.7 MB	29117	32332	19329	16537	1531695104	27910385664	1531695104	27976441856	229809722	16433040
4	3b/099d0e	5415	fastqToSsake (4)	COMPLETED	0	2015-05-11 16:28:06.749	30.5s	17.3s	100.0%	1.4 GB	26 GB	1.4 GB	26 GB	221.8 MB	15.6 MB	29456	32279	30530	17253	1539457024	27910385664	1539457024	27911028736	232578479	16405256
2	51/2bcc45	5420	fastqToSsake (2)	COMPLETED	0	2015-05-11 16:28:06.747	30.5s	17.9s	95.1%	1.5 GB	26 GB	1.5 GB	26.1 GB	230.6 MB	15.5 MB	30584	31926	30549	17908	1560121344	27910385664	1560121344	27976441856	241828140	16228988
1	88/4b2b74	5421	fastqToSsake (1)	COMPLETED	0	2015-05-11 16:28:06.749	30.6s	19.4s	106.0%	1.5 GB	26 GB	1.5 GB	26.1 GB	232.1 MB	15.9 MB	30773	32866	30570	19445	1563398144	27910385664	1563398144	27976441856	243368143	16712006
10	1c/176590	5418	interleave (2)	COMPLETED	0	2015-05-11 16:28:06.749	30.8s	26.6s	100.0%	1.1 GB	26.1 GB	1.1 GB	26.2 GB	198.6 MB	52 MB	26574	107633	30760	26585	1157738496	28046708736	1157742592	28113842176	208199039	54569050
9	21/666ac0	5419	interleave (1)	COMPLETED	0	2015-05-11 16:28:06.748	30.8s	24.7s	107.0%	1.1 GB	26.1 GB	1.1 GB	26.2 GB	179.2 MB	43.2 MB	24091	89258	30770	24684	1152483328	28046708736	1152483328	28113842176	187948707	45256550
14	c2/dd2d61	5422	interleave (6)	COMPLETED	0	2015-05-11 16:28:06.752	31s	27.2s	108.0%	1.1 GB	26.1 GB	1.1 GB	26.2 GB	220 MB	54.9 MB	29312	113445	30986	27210	1198006272	28046708736	1198006272	28113842176	230720088	57516492
15	11/fd88e6	5416	interleave (7)	COMPLETED	0	2015-05-11 16:28:06.748	40.1s	24.7s	109.0%	1.1 GB	26.1 GB	1.1 GB	26.1 GB	182.4 MB	43.1 MB	24497	89212	40118	24655	1150844928	28046708736	1150844928	28047073280	191274498	45224574
16	8f/ee8390	5413	interleave (8)	COMPLETED	0	2015-05-11 16:28:06.746	45.3s	27.3s	109.0%	1.1 GB	26.1 GB	1.1 GB	26.2 GB	206 MB	47.9 MB	27515	98950	45283	27310	1199226880	28046708736	1199226880	28113842176	215987485	50192296
12	ee/2c59d4	5414	interleave (4)	COMPLETED	0	2015-05-11 16:28:06.750	54.6s	32.4s	112.0%	1.2 GB	26.1 GB	1.2 GB	26.2 GB	232.7 MB	56.1 MB	30928	116048	54587	32384	1297457152	28046708736	1297457152	28113842176	243956174	58848644
6	cf/a76676	8768	fastqToSsake (6)	COMPLETED	0	2015-05-11 16:28:26.085	44.9s	18.4s	103.0%	1.3 GB	26 GB	1.3 GB	26.1 GB	192 MB	13.4 MB	25646	27611	44883	18378	1369890816	27910385664	1371439104	27976441856	201367701	14030428
21	50/95622b	10690	alignReads (1)	COMPLETED	0	2015-05-11 16:29:10.969	11.6s	43ms	0.0%	2.6 MB	23.2 MB	2.7 MB	23.3 MB	22 KB	226 B	46	3	11630	43	2715648	24322048	2789376	24481792	22568	226
5	66/ffca1a	9389	fastqToSsake (5)	COMPLETED	0	2015-05-11 16:28:37.320	53.2s	16.7s	138.0%	1.3 GB	26 GB	1.3 GB	26.1 GB	198.5 MB	15.8 MB	26466	32634	53174	16668	1369321472	27910385664	1371561984	27976441856	208097822	16581474
18	ee/1f6a5c	9646	reformat (2)	COMPLETED	0	2015-05-11 16:28:46.867	49.9s	10.4s	100.9%	3.4 MB	27.8 MB	3.4 MB	27.8 MB	121.4 MB	119 MB	18030	15105	49860	10384	3538944	29097984	3538944	29147136	127327703	124747776
17	49/076ebb	9493	reformat (1)	COMPLETED	0	2015-05-11 16:28:37.739	59s	10.1s	106.3%	3.4 MB	27.8 MB	3.4 MB	27.8 MB	127.4 MB	125.2 MB	18942	15884	58997	10105	3547136	29097984	3547136	29147136	133610967	131334144
13	fd/abf6f5	9368	interleave (5)	COMPLETED	0	2015-05-11 16:28:37.296	59.5s	31.4s	97.1%	1.1 GB	26.1 GB	1.1 GB	26.2 GB	213.9 MB	49.9 MB	28531	103113	59453	31367	1210376192	28046708736	1210376192	28113842176	224309626	52282786
19	ed/e8999e	9898	reformat (3)	COMPLETED	0	2015-05-11 16:28:52.030	44.8s	11.4s	108.6%	3.4 MB	27.8 MB	3.4 MB	27.8 MB	231.3 MB	227.5 MB	34287	28831	44753	11448	3547136	29097984	3547136	29147136	242486743	238501888
20	4a/90f8f2	10072	reformat (4)	COMPLETED	0	2015-05-11 16:29:01.338	35.5s	12.6s	103.5%	3.4 MB	27.8 MB	3.4 MB	27.8 MB	220.3 MB	216.6 MB	32472	27355	35468	12595	3538944	29097984	3538944	29147136	230976983	227098624
7	3b/98254f	9339	fastqToSsake (7)	COMPLETED	0	2015-05-11 16:28:37.280	59.5s	21.9s	73.6%	1.3 GB	26 GB	1.3 GB	26 GB	197.5 MB	15.1 MB	26346	31235	59538	21921	1369722880	27910385664	1370746880	27911540736	207104371	15881520
22	c9/5d3a41	12608	alignReads (2)	COMPLETED	0	2015-05-11 16:29:22.600	21.5s	21.4s	-	-	-	-	-	-	-	-	-	21502	21403	-	-	-	-	-	-
3	90/7f5a09	9455	fastqToSsake (3)	COMPLETED	0	2015-05-11 16:28:37.519	1m 19s	22.4s	101.0%	1.5 GB	26 GB	1.5 GB	26.1 GB	249.6 MB	19.4 MB	33018	40121	78518	22388	1614319616	27910385664	1614319616	27976441856	261758115	20377362
11	68/4859c2	9435	interleave (3)	COMPLETED	0	2015-05-11 16:28:37.509	1m 19s	32.7s	110.0%	1.2 GB	26.1 GB	1.2 GB	26.1 GB	225.5 MB	58 MB	30017	119953	78548	32749	1268117504	28046708736	1268117504	28047073280	236491640	60823856
26	fb/c20952	13688	alignReads (6)	COMPLETED	0	2015-05-11 16:29:36.750	26.4s	26.4s	-	-	-	-	-	-	-	-	-	26362	26358	-	-	-	-	-	-
23	5c/3252b7	13222	alignReads (3)	COMPLETED	0	2015-05-11 16:29:30.495	38.7s	38.7s	-	-	-	-	-	-	-	-	-	38655	38652	-	-	-	-	-	-
24	44/b49da2	13643	alignReads (4)	COMPLETED	0	2015-05-11 16:29:36.728	42.2s	58ms	0.0%	2.6 MB	23.2 MB	2.7 MB	23.3 MB	22 KB	226 B	46	3	42225	58	2715648	24322048	2789376	24481792	22568	226
27	b9/1ed057	13717	reformat (5)	COMPLETED	0	2015-05-11 16:29:36.784	42.2s	9.7s	108.0%	3.4 MB	27.8 MB	3.4 MB	27.8 MB	117.7 MB	115.7 MB	17406	14626	42176	9699	3538944	29097984	3538944	29147136	123375063	121339904
28	3b/97e39b	13757	reformat (6)	COMPLETED	0	2015-05-11 16:29:36.807	48.4s	10.6s	109.6%	3.4 MB	27.8 MB	3.4 MB	27.8 MB	214.2 MB	210.5 MB	31606	26615	48352	10572	3547136	29097984	3547136	29147136	224566743	220758016
25	d9/6414b1	13667	alignReads (5)	COMPLETED	0	2015-05-11 16:29:36.738	48.5s	59ms	0.0%	1.2 MB	11 MB	1.2 MB	11.1 MB	17.6 KB	130 B	35	2	48471	59	1290240	11571200	1290240	11595776	18045	130
31	4d/920322	14176	alignReads (7)	COMPLETED	0	2015-05-11 16:29:56.038	39.4s	39.4s	-	-	-	-	-	-	-	-	-	39420	39416	-	-	-	-	-	-
36	ef/622403	15759	alignReads (8)	COMPLETED	0	2015-05-11 16:30:18.961	24.5s	49ms	0.0%	1.2 MB	11 MB	1.2 MB	11.1 MB	17.6 KB	130 B	35	2	24492	49	1290240	11571200	1290240	11595776	18045	130
34	d7/5f0182	15230	reformat (7)	COMPLETED	0	2015-05-11 16:30:09.151	42.5s	9.8s	107.6%	3.4 MB	27.8 MB	3.4 MB	27.8 MB	119.6 MB	117.6 MB	17711	14873	42489	9754	3551232	29097984	3551232	29147136	125390295	123289600
35	76/14994a	15751	reformat (8)	COMPLETED	0	2015-05-11 16:30:18.954	37.4s	13.5s	109.8%	3.4 MB	27.8 MB	3.4 MB	27.8 MB	217 MB	213.5 MB	32029	26973	37415	13457	3547136	29097984	3547136	29147136	227511767	223821824
39	a9/44b4b3	18372	ssake (7)	COMPLETED	0	2015-05-11 16:30:51.645	2h 5m 58s	2h 5m 53s	99.8%	816.7 MB	857.1 MB	816.7 MB	857.2 MB	101.5 MB	133.5 MB	23154	595211	7558089	7553204	856358912	898777088	856358912	898801664	106408568	139940433
41	48/6a6e37	18685	alignContigs (1)	COMPLETED	0	2015-05-11 18:36:49.877	6s	38ms	0.0%	2.6 MB	23.2 MB	2.7 MB	23.3 MB	22.1 KB	226 B	46	3	5961	38	2715648	24322048	2789376	24481792	22588	226
37	62/4aaa2a	16107	ssake (5)	COMPLETED	0	2015-05-11 16:30:25.160	2h 8m 59s	2h 8m 41s	99.8%	829.8 MB	870.3 MB	829.8 MB	870.3 MB	99 MB	131.2 MB	22523	578932	7739169	7720965	870096896	912596992	870125568	912621568	103812602	137528541
42	e8/411d3d	25796	alignContigs (2)	COMPLETED	0	2015-05-11 18:39:24.335	4.2s	37ms	0.0%	2.6 MB	23.2 MB	2.7 MB	23.3 MB	22.1 KB	226 B	46	3	4178	37	2711552	24322048	2785280	24481792	22588	226
38	27/0a3149	16143	ssake (6)	COMPLETED	0	2015-05-11 16:30:25.210	2h 12m 11s	2h 11m 53s	99.8%	842.9 MB	885.3 MB	846.9 MB	889.3 MB	111.6 MB	133.8 MB	25632	600806	7930773	7912643	883855360	928292864	888053760	932540416	116980249	140258457
43	7f/838460	903	alignContigs (3)	COMPLETED	0	2015-05-11 18:42:35.992	3.9s	35ms	0.0%	2.6 MB	23.2 MB	2.7 MB	23.3 MB	22.1 KB	226 B	46	3	3942	35	2715648	24322048	2789376	24481792	22588	226
30	b4/c82e15	14037	ssake (2)	COMPLETED	0	2015-05-11 16:29:44.103	2h 24m 33s	2h 23m 55s	99.8%	794.7 MB	835.3 MB	794.7 MB	835.3 MB	111.4 MB	142.3 MB	25655	659685	8672611	8635443	833331200	875827200	833351680	875851776	116760014	149247825
44	5a/63ab3b	24763	alignContigs (4)	COMPLETED	0	2015-05-11 18:54:16.719	3.8s	34ms	0.0%	2.6 MB	23.2 MB	2.7 MB	23.3 MB	22.1 KB	226 B	46	3	3846	34	2711552	24322048	2785280	24481792	22588	226
29	05/f809a4	13782	ssake (1)	COMPLETED	0	2015-05-11 16:29:36.820	2h 26m	2h 25m 26s	99.8%	828.6 MB	870.9 MB	832.6 MB	875 MB	123 MB	143.8 MB	28655	673029	8760121	8725535	868818944	913252352	873017344	917499904	128928882	150754860
45	3f/1b89bb	27037	alignContigs (5)	COMPLETED	0	2015-05-11 18:55:36.946	3.9s	37ms	0.0%	2.6 MB	23.2 MB	2.7 MB	23.3 MB	22.1 KB	226 B	46	3	3850	37	2719744	24322048	2793472	24481792	22588	226
33	3f/b09c05	14504	ssake (4)	COMPLETED	0	2015-05-11 16:30:03.113	2h 58m 16s	2h 57m 36s	99.8%	944.8 MB	985.4 MB	944.9 MB	985.4 MB	120.5 MB	157.8 MB	27252	700810	10695524	10656338	990736384	1033240576	990748672	1033265152	126308302	165515971
46	a6/92ca8d	890	alignContigs (6)	COMPLETED	0	2015-05-11 19:28:18.642	4.3s	40ms	0.0%	2.6 MB	23.2 MB	2.7 MB	23.3 MB	22.1 KB	226 B	46	3	4334	40	2715648	24322048	2789376	24481792	22588	226
32	be/54f7e5	14203	ssake (3)	COMPLETED	0	2015-05-11 16:29:56.059	3h 7m 53s	3h 7m 22s	99.8%	895.7 MB	936.2 MB	895.7 MB	936.3 MB	117.9 MB	155.1 MB	27021	695908	11272626	11241803	939237376	981725184	939237376	981749760	123595119	162611201
47	1f/f9a2f8	9058	alignContigs (7)	COMPLETED	0	2015-05-11 19:37:48.692	3.6s	37ms	0.0%	2.6 MB	23.2 MB	2.7 MB	23.3 MB	22.1 KB	226 B	46	3	3588	37	2719744	24322048	2793472	24481792	22588	226
40	14/9bffef	18928	ssake (8)	COMPLETED	0	2015-05-11 16:30:56.374	3h 41m 10s	3h 41m 5s	100.0%	1 GB	1.1 GB	1 GB	1.1 GB	146.4 MB	170.9 MB	33717	759338	13269778	13264992	1097961472	1140396032	1097961472	1140420608	153534651	179213187
48	b9/c740ca	24898	alignContigs (8)	COMPLETED	0	2015-05-11 20:12:06.160	3.8s	3.7s	-	-	-	-	-	-	-	-	-	3834	3742	-	-	-	-	-	-
