# Supplementary material for: The impact of Docker containers on the performance of genomic pipelines
Source: PeerJ. 2015 Sep 24;3:e1273. doi: 10.7717/peerj.1273 (PMC4586803; doi:10.7717/peerj.1273)
Supplement: Supplemental Information 1 [file peerj-03-1273-s001.zip › docker-benchmarks-peerj5515/nmdp-flow/docker_10/log_docker_20]

N E X T F L O W  ~  version 0.13.4
Launching ../main.nf
[warm up] executor > local
[c5/39f8c4] Submitted process > interleave (3)
[20/b558c3] Submitted process > fastqToSsake (4)
[6e/380101] Submitted process > fastqToSsake (6)
[9a/7dc20c] Submitted process > interleave (7)
[a5/9c828e] Submitted process > fastqToSsake (2)
[2c/115096] Submitted process > fastqToSsake (1)
[7f/adb4ca] Submitted process > interleave (8)
[a6/8e6705] Submitted process > fastqToSsake (8)
[17/f5c294] Submitted process > interleave (2)
[7f/4ebe63] Submitted process > fastqToSsake (5)
[d7/247643] Submitted process > interleave (4)
[e5/b26193] Submitted process > interleave (1)
[98/af98db] Submitted process > fastqToSsake (3)
[4a/3f03a4] Submitted process > interleave (5)
[ef/92372f] Submitted process > fastqToSsake (7)
[32/2e7a75] Submitted process > interleave (6)
[4d/643ce5] Submitted process > reformat (1)
[3a/f190ca] Submitted process > reformat (2)
[3c/ef3509] Submitted process > reformat (3)
[c4/844e2b] Submitted process > reformat (4)
[05/e5e5f0] Submitted process > reformat (5)
[4c/2b1402] Submitted process > reformat (6)
[af/197c48] Submitted process > alignReads (1)
[c5/76a90c] Submitted process > alignReads (2)
[ec/d9b7a4] Submitted process > alignReads (3)
[09/f2d313] Submitted process > alignReads (4)
[2a/b4d324] Submitted process > ssake (1)
[ff/fad1ff] Submitted process > ssake (2)
[df/2d86c0] Submitted process > ssake (3)
[1b/f22875] Submitted process > ssake (4)
[eb/accd5c] Submitted process > alignReads (5)
[b1/154197] Submitted process > reformat (7)
aligned reads [hla_sample_2, /scratch/tmp/flow/docker_20/work/c5/76a90c1c0bdecbeb26197975ff822c/hla_sample_2.reads.bwa.sorted.bam]
reads vcf [hla_sample_2, /scratch/tmp/flow/docker_20/work/c5/76a90c1c0bdecbeb26197975ff822c/hla_sample_2.reads.bwa.sorted.vcf.gz]
[bc/f60b9e] Submitted process > reformat (8)
reads vcf [hla_sample_5, /scratch/tmp/flow/docker_20/work/09/f2d31372025cf571f70e5546ed24b9/hla_sample_5.reads.bwa.sorted.vcf.gz]
aligned reads [hla_sample_5, /scratch/tmp/flow/docker_20/work/09/f2d31372025cf571f70e5546ed24b9/hla_sample_5.reads.bwa.sorted.bam]
[af/4570e4] Submitted process > alignReads (6)
aligned reads [hla_sample_4, /scratch/tmp/flow/docker_20/work/af/197c480ef2bdb3930e949d61b150cd/hla_sample_4.reads.bwa.sorted.bam]
reads vcf [hla_sample_4, /scratch/tmp/flow/docker_20/work/af/197c480ef2bdb3930e949d61b150cd/hla_sample_4.reads.bwa.sorted.vcf.gz]
[3e/c93060] Submitted process > alignReads (7)
aligned reads [hla_sample_8, /scratch/tmp/flow/docker_20/work/ec/d9b7a45a8aac91f548424ddf537542/hla_sample_8.reads.bwa.sorted.bam]
reads vcf [hla_sample_8, /scratch/tmp/flow/docker_20/work/ec/d9b7a45a8aac91f548424ddf537542/hla_sample_8.reads.bwa.sorted.vcf.gz]
[71/c93e9d] Submitted process > alignReads (8)
[8b/12a95b] Submitted process > ssake (5)
reads vcf [hla_sample_7, /scratch/tmp/flow/docker_20/work/eb/accd5cfc748b83329203e3cf92001d/hla_sample_7.reads.bwa.sorted.vcf.gz]
aligned reads [hla_sample_7, /scratch/tmp/flow/docker_20/work/eb/accd5cfc748b83329203e3cf92001d/hla_sample_7.reads.bwa.sorted.bam]
[de/dbbe65] Submitted process > ssake (6)
aligned reads [hla_sample_1, /scratch/tmp/flow/docker_20/work/af/4570e4ff7c3d5e9b5f0b2e0bf6b404/hla_sample_1.reads.bwa.sorted.bam]
reads vcf [hla_sample_1, /scratch/tmp/flow/docker_20/work/af/4570e4ff7c3d5e9b5f0b2e0bf6b404/hla_sample_1.reads.bwa.sorted.vcf.gz]
aligned reads [hla_sample_6, /scratch/tmp/flow/docker_20/work/71/c93e9dd297186c03a812d797ae89b1/hla_sample_6.reads.bwa.sorted.bam]
reads vcf [hla_sample_6, /scratch/tmp/flow/docker_20/work/71/c93e9dd297186c03a812d797ae89b1/hla_sample_6.reads.bwa.sorted.vcf.gz]
aligned reads [hla_sample_3, /scratch/tmp/flow/docker_20/work/3e/c9306020efe7ca13b91b5adce94cbb/hla_sample_3.reads.bwa.sorted.bam]
reads vcf [hla_sample_3, /scratch/tmp/flow/docker_20/work/3e/c9306020efe7ca13b91b5adce94cbb/hla_sample_3.reads.bwa.sorted.vcf.gz]
[64/2e7291] Submitted process > ssake (7)
[92/c8cf5e] Submitted process > ssake (8)
[8d/171d76] Submitted process > alignContigs (1)
aligned contigs [hla_sample_4, /scratch/tmp/flow/docker_20/work/8d/171d76e4971a4426f5d695225e9fb3/hla_sample_4.contigs.bwa.sorted.bam]
contigs vcf [hla_sample_4, /scratch/tmp/flow/docker_20/work/8d/171d76e4971a4426f5d695225e9fb3/hla_sample_4.contigs.bwa.sorted.vcf.gz]
[2f/319e74] Submitted process > alignContigs (2)
aligned contigs [hla_sample_1, /scratch/tmp/flow/docker_20/work/2f/319e74a13c82f08f4c32dc1b91b6ce/hla_sample_1.contigs.bwa.sorted.bam]
contigs vcf [hla_sample_1, /scratch/tmp/flow/docker_20/work/2f/319e74a13c82f08f4c32dc1b91b6ce/hla_sample_1.contigs.bwa.sorted.vcf.gz]
[01/1e4a04] Submitted process > alignContigs (3)
contigs vcf [hla_sample_5, /scratch/tmp/flow/docker_20/work/01/1e4a04dba938f8772f69d218b4bd30/hla_sample_5.contigs.bwa.sorted.vcf.gz]
aligned contigs [hla_sample_5, /scratch/tmp/flow/docker_20/work/01/1e4a04dba938f8772f69d218b4bd30/hla_sample_5.contigs.bwa.sorted.bam]
[05/8859f8] Submitted process > alignContigs (4)
contigs vcf [hla_sample_6, /scratch/tmp/flow/docker_20/work/05/8859f8902ef9eb3bfdf5400f8bb4ee/hla_sample_6.contigs.bwa.sorted.vcf.gz]
aligned contigs [hla_sample_6, /scratch/tmp/flow/docker_20/work/05/8859f8902ef9eb3bfdf5400f8bb4ee/hla_sample_6.contigs.bwa.sorted.bam]
[77/01cea3] Submitted process > alignContigs (5)
contigs vcf [hla_sample_7, /scratch/tmp/flow/docker_20/work/77/01cea3f3e0d1f2a82162fdb0f1f886/hla_sample_7.contigs.bwa.sorted.vcf.gz]
aligned contigs [hla_sample_7, /scratch/tmp/flow/docker_20/work/77/01cea3f3e0d1f2a82162fdb0f1f886/hla_sample_7.contigs.bwa.sorted.bam]
[a2/ef88cc] Submitted process > alignContigs (6)
aligned contigs [hla_sample_2, /scratch/tmp/flow/docker_20/work/a2/ef88cc7b2dd45d69d214782c8d9c53/hla_sample_2.contigs.bwa.sorted.bam]
contigs vcf [hla_sample_2, /scratch/tmp/flow/docker_20/work/a2/ef88cc7b2dd45d69d214782c8d9c53/hla_sample_2.contigs.bwa.sorted.vcf.gz]
[75/4c0487] Submitted process > alignContigs (7)
contigs vcf [hla_sample_3, /scratch/tmp/flow/docker_20/work/75/4c04877d248083449611da6165469c/hla_sample_3.contigs.bwa.sorted.vcf.gz]
aligned contigs [hla_sample_3, /scratch/tmp/flow/docker_20/work/75/4c04877d248083449611da6165469c/hla_sample_3.contigs.bwa.sorted.bam]
[d5/253d47] Submitted process > alignContigs (8)
contigs vcf [hla_sample_8, /scratch/tmp/flow/docker_20/work/d5/253d47ed9cd32c639eb04aa8014c64/hla_sample_8.contigs.bwa.sorted.vcf.gz]
aligned contigs [hla_sample_8, /scratch/tmp/flow/docker_20/work/d5/253d47ed9cd32c639eb04aa8014c64/hla_sample_8.contigs.bwa.sorted.bam]
