# Supplementary material for: The impact of Docker containers on the performance of genomic pipelines
Source: PeerJ. 2015 Sep 24;3:e1273. doi: 10.7717/peerj.1273 (PMC4586803; doi:10.7717/peerj.1273)
Supplement: Supplemental Information 1 [file peerj-03-1273-s001.zip › docker-benchmarks-peerj5515/nmdp-flow/docker_2/log_docker_12]

N E X T F L O W  ~  version 0.13.4
Launching ../main.nf
[warm up] executor > local
[4e/5c03b8] Submitted process > interleave (5)
[ef/f0fc99] Submitted process > fastqToSsake (6)
[0f/4bcaf4] Submitted process > interleave (8)
[6f/c01535] Submitted process > interleave (7)
[cc/2451b1] Submitted process > fastqToSsake (5)
[f6/df4420] Submitted process > interleave (6)
[6a/ccd492] Submitted process > interleave (1)
[37/9f41d6] Submitted process > fastqToSsake (1)
[ae/3f32be] Submitted process > interleave (2)
[6e/99f47c] Submitted process > fastqToSsake (2)
[0d/97cfaa] Submitted process > interleave (4)
[cd/4cc1ee] Submitted process > fastqToSsake (4)
[66/b7b91b] Submitted process > interleave (3)
[b0/17a283] Submitted process > fastqToSsake (7)
[0b/db6c53] Submitted process > fastqToSsake (8)
[bb/ecc104] Submitted process > fastqToSsake (3)
[36/7ad522] Submitted process > reformat (1)
[d1/25f453] Submitted process > reformat (2)
[a5/8f57df] Submitted process > reformat (3)
[d2/02e1c9] Submitted process > reformat (4)
[a2/ab0761] Submitted process > alignReads (1)
[56/8f5df6] Submitted process > alignReads (2)
[18/22df19] Submitted process > alignReads (3)
[91/068f83] Submitted process > alignReads (4)
[60/5a741f] Submitted process > alignReads (5)
[64/0f5124] Submitted process > alignReads (6)
[26/9d1694] Submitted process > reformat (5)
[2e/ab5755] Submitted process > reformat (6)
[6b/e7c52d] Submitted process > ssake (1)
[7c/5ca666] Submitted process > ssake (2)
[c2/968ad4] Submitted process > ssake (3)
aligned reads [hla_sample_1, /scratch/tmp/flow/docker_12/work/a2/ab07614c38312f70586af23527e294/hla_sample_1.reads.bwa.sorted.bam]
reads vcf [hla_sample_1, /scratch/tmp/flow/docker_12/work/a2/ab07614c38312f70586af23527e294/hla_sample_1.reads.bwa.sorted.vcf.gz]
[4a/56bd6c] Submitted process > reformat (7)
aligned reads [hla_sample_4, /scratch/tmp/flow/docker_12/work/18/22df19a6f1edb33242d69746037349/hla_sample_4.reads.bwa.sorted.bam]
reads vcf [hla_sample_4, /scratch/tmp/flow/docker_12/work/18/22df19a6f1edb33242d69746037349/hla_sample_4.reads.bwa.sorted.vcf.gz]
[86/b17b76] Submitted process > ssake (4)
aligned reads [hla_sample_7, /scratch/tmp/flow/docker_12/work/56/8f5df6160ba28a6b9294694bd0d6ce/hla_sample_7.reads.bwa.sorted.bam]
reads vcf [hla_sample_7, /scratch/tmp/flow/docker_12/work/56/8f5df6160ba28a6b9294694bd0d6ce/hla_sample_7.reads.bwa.sorted.vcf.gz]
[bb/f5e544] Submitted process > alignReads (7)
aligned reads [hla_sample_5, /scratch/tmp/flow/docker_12/work/91/068f83550977d7b9060cbd877d5625/hla_sample_5.reads.bwa.sorted.bam]
reads vcf [hla_sample_5, /scratch/tmp/flow/docker_12/work/91/068f83550977d7b9060cbd877d5625/hla_sample_5.reads.bwa.sorted.vcf.gz]
[37/539242] Submitted process > reformat (8)
aligned reads [hla_sample_3, /scratch/tmp/flow/docker_12/work/60/5a741f1b972bc9abe54fafb51e9705/hla_sample_3.reads.bwa.sorted.bam]
reads vcf [hla_sample_3, /scratch/tmp/flow/docker_12/work/60/5a741f1b972bc9abe54fafb51e9705/hla_sample_3.reads.bwa.sorted.vcf.gz]
[f7/424e24] Submitted process > alignReads (8)
aligned reads [hla_sample_6, /scratch/tmp/flow/docker_12/work/64/0f512450838dae687f8984e782b8f3/hla_sample_6.reads.bwa.sorted.bam]
reads vcf [hla_sample_6, /scratch/tmp/flow/docker_12/work/64/0f512450838dae687f8984e782b8f3/hla_sample_6.reads.bwa.sorted.vcf.gz]
[56/e5a35c] Submitted process > ssake (5)
[8d/58f2fd] Submitted process > ssake (6)
aligned reads [hla_sample_2, /scratch/tmp/flow/docker_12/work/bb/f5e5440cbf210fd41bdb1b88366f5a/hla_sample_2.reads.bwa.sorted.bam]
reads vcf [hla_sample_2, /scratch/tmp/flow/docker_12/work/bb/f5e5440cbf210fd41bdb1b88366f5a/hla_sample_2.reads.bwa.sorted.vcf.gz]
[4c/ed6b73] Submitted process > ssake (7)
aligned reads [hla_sample_8, /scratch/tmp/flow/docker_12/work/f7/424e24497c82606458b92f6fd2ee37/hla_sample_8.reads.bwa.sorted.bam]
reads vcf [hla_sample_8, /scratch/tmp/flow/docker_12/work/f7/424e24497c82606458b92f6fd2ee37/hla_sample_8.reads.bwa.sorted.vcf.gz]
[65/aab737] Submitted process > ssake (8)
[2b/622a0e] Submitted process > alignContigs (1)
aligned contigs [hla_sample_4, /scratch/tmp/flow/docker_12/work/2b/622a0e36a1b50e1739ef06a47d70ab/hla_sample_4.contigs.bwa.sorted.bam]
contigs vcf [hla_sample_4, /scratch/tmp/flow/docker_12/work/2b/622a0e36a1b50e1739ef06a47d70ab/hla_sample_4.contigs.bwa.sorted.vcf.gz]
[c4/eb2824] Submitted process > alignContigs (2)
contigs vcf [hla_sample_1, /scratch/tmp/flow/docker_12/work/c4/eb2824c8f0759e6535f937dee09fba/hla_sample_1.contigs.bwa.sorted.vcf.gz]
aligned contigs [hla_sample_1, /scratch/tmp/flow/docker_12/work/c4/eb2824c8f0759e6535f937dee09fba/hla_sample_1.contigs.bwa.sorted.bam]
[85/6b7dd5] Submitted process > alignContigs (3)
contigs vcf [hla_sample_5, /scratch/tmp/flow/docker_12/work/85/6b7dd502739d2b63b9d694e8fbf02f/hla_sample_5.contigs.bwa.sorted.vcf.gz]
aligned contigs [hla_sample_5, /scratch/tmp/flow/docker_12/work/85/6b7dd502739d2b63b9d694e8fbf02f/hla_sample_5.contigs.bwa.sorted.bam]
[91/a9b2c5] Submitted process > alignContigs (4)
contigs vcf [hla_sample_6, /scratch/tmp/flow/docker_12/work/91/a9b2c5f3428f695c2070155153715b/hla_sample_6.contigs.bwa.sorted.vcf.gz]
aligned contigs [hla_sample_6, /scratch/tmp/flow/docker_12/work/91/a9b2c5f3428f695c2070155153715b/hla_sample_6.contigs.bwa.sorted.bam]
[40/df36ef] Submitted process > alignContigs (5)
aligned contigs [hla_sample_7, /scratch/tmp/flow/docker_12/work/40/df36ef84aa6818a88ed1171a9549f2/hla_sample_7.contigs.bwa.sorted.bam]
contigs vcf [hla_sample_7, /scratch/tmp/flow/docker_12/work/40/df36ef84aa6818a88ed1171a9549f2/hla_sample_7.contigs.bwa.sorted.vcf.gz]
[4a/cd9220] Submitted process > alignContigs (6)
aligned contigs [hla_sample_2, /scratch/tmp/flow/docker_12/work/4a/cd92205f440ae5c5724fb46c35dcec/hla_sample_2.contigs.bwa.sorted.bam]
contigs vcf [hla_sample_2, /scratch/tmp/flow/docker_12/work/4a/cd92205f440ae5c5724fb46c35dcec/hla_sample_2.contigs.bwa.sorted.vcf.gz]
[44/d9a8a9] Submitted process > alignContigs (7)
contigs vcf [hla_sample_3, /scratch/tmp/flow/docker_12/work/44/d9a8a9d1e70e0c6522d585b84ac844/hla_sample_3.contigs.bwa.sorted.vcf.gz]
aligned contigs [hla_sample_3, /scratch/tmp/flow/docker_12/work/44/d9a8a9d1e70e0c6522d585b84ac844/hla_sample_3.contigs.bwa.sorted.bam]
[90/23d244] Submitted process > alignContigs (8)
aligned contigs [hla_sample_8, /scratch/tmp/flow/docker_12/work/90/23d244612ad80dfff49846b290137a/hla_sample_8.contigs.bwa.sorted.bam]
contigs vcf [hla_sample_8, /scratch/tmp/flow/docker_12/work/90/23d244612ad80dfff49846b290137a/hla_sample_8.contigs.bwa.sorted.vcf.gz]
