# Supplementary material for: The impact of Docker containers on the performance of genomic pipelines
Source: PeerJ. 2015 Sep 24;3:e1273. doi: 10.7717/peerj.1273 (PMC4586803; doi:10.7717/peerj.1273)
Supplement: Supplemental Information 1 [file peerj-03-1273-s001.zip › docker-benchmarks-peerj5515/nmdp-flow/docker_3/trace.csv]

task_id	hash	native_id	name	status	exit	submit	duration	realtime	%cpu	rss	vmem	peak_rss	peak_vmem	rchar	wchar	syscr	syscw	duration	realtime	rss	vmem	peak_rss	peak_vmem	rchar	wchar
8	9d/3ac95d	10493	fastqToSsake (8)	COMPLETED	0	2015-05-12 07:15:48.629	19.7s	16.5s	129.0%	1.4 GB	26 GB	1.4 GB	26.1 GB	219.2 MB	15.7 MB	29117	32392	19731	16483	1531047936	27910385664	1531047936	27976441856	229809722	16463594
6	af/7c79dc	10494	fastqToSsake (6)	COMPLETED	0	2015-05-12 07:15:48.630	30.1s	18.9s	123.0%	1.5 GB	26 GB	1.5 GB	26.1 GB	230.6 MB	15.5 MB	30584	32046	30084	18900	1560268800	27910385664	1560268800	27976441856	241828140	16290070
7	cb/aaf350	10489	fastqToSsake (7)	COMPLETED	0	2015-05-12 07:15:48.631	30.1s	16.7s	102.0%	1.4 GB	26 GB	1.4 GB	26.1 GB	221.8 MB	16.4 MB	29455	33780	30092	16724	1539104768	27910385664	1539104768	27976441856	232578474	17168128
2	1c/03cb10	10496	fastqToSsake (2)	COMPLETED	0	2015-05-12 07:15:48.636	30.1s	20.2s	112.0%	1.5 GB	26 GB	1.5 GB	26.1 GB	232.1 MB	14.4 MB	30772	29678	30121	20205	1566662656	27910385664	1566662656	27976441856	243368138	15090104
5	b3/b0ea70	10490	fastqToSsake (5)	COMPLETED	0	2015-05-12 07:15:48.629	30.1s	21.9s	116.0%	1.5 GB	26 GB	1.5 GB	26.1 GB	249.6 MB	13.9 MB	33017	28705	30141	21879	1611030528	27910385664	1611030528	27976441856	261758110	14577094
3	4c/94f867	10487	fastqToSsake (3)	COMPLETED	0	2015-05-12 07:15:48.632	30.2s	19.3s	98.6%	1.3 GB	26 GB	1.3 GB	26 GB	197.5 MB	16.3 MB	26345	33515	30155	19347	1367400448	27910385664	1369874432	27911028736	207104366	17040444
13	01/6fa788	10488	interleave (5)	COMPLETED	0	2015-05-12 07:15:48.630	38.7s	25.9s	100.0%	1.1 GB	26.1 GB	1.1 GB	26.2 GB	182.9 MB	43.4 MB	24561	89685	38706	25866	1158922240	28046708736	1158922240	28113842176	191774225	45465308
10	a9/0ca82e	10492	interleave (2)	COMPLETED	0	2015-05-12 07:15:48.631	38.7s	25.9s	96.9%	1.1 GB	26.1 GB	1.1 GB	26.1 GB	181.1 MB	42.3 MB	24325	87405	38723	25911	1162522624	28046708736	1162522624	28047073280	189869262	44313410
9	bf/389123	10491	interleave (1)	COMPLETED	0	2015-05-12 07:15:48.628	38.8s	25.6s	105.0%	1.1 GB	26.1 GB	1.1 GB	26.2 GB	172.7 MB	39.7 MB	23251	82187	38761	25555	1139077120	28046708736	1139077120	28113842176	181065947	41669282
11	ea/c658be	10495	interleave (3)	COMPLETED	0	2015-05-12 07:15:48.635	48.8s	30.7s	102.0%	1.1 GB	26.1 GB	1.1 GB	26.1 GB	217.2 MB	53.3 MB	28951	110164	48817	30699	1229139968	28046708736	1229144064	28047073280	227758968	55859592
19	b7/9e0982	14478	reformat (3)	COMPLETED	0	2015-05-12 07:16:27.390	30.3s	10.2s	94.8%	3.4 MB	27.8 MB	3.4 MB	27.8 MB	136.3 MB	133.9 MB	20263	16992	30326	10209	3543040	29097984	3543040	29147136	142904791	140361728
18	10/a43221	14447	reformat (2)	COMPLETED	0	2015-05-12 07:16:27.355	30.6s	11.5s	103.1%	3.4 MB	27.8 MB	3.4 MB	27.8 MB	243.7 MB	239.7 MB	36133	30387	30576	11452	3534848	29097984	3534848	29147136	255589847	251314176
17	b0/658caa	14422	reformat (1)	COMPLETED	0	2015-05-12 07:16:27.337	30.8s	10.3s	92.5%	3.4 MB	27.8 MB	3.4 MB	27.8 MB	131.2 MB	128.9 MB	19507	16355	30836	10291	3543040	29097984	3543040	29147136	137559511	135118848
20	7f/e40f85	14599	reformat (4)	COMPLETED	0	2015-05-12 07:16:37.452	29.7s	13.4s	103.1%	3.4 MB	27.8 MB	3.4 MB	27.8 MB	222.9 MB	218.4 MB	32829	27639	29650	13371	3543040	29097984	3543040	29147136	233741783	229048320
1	08/0c68d1	14224	fastqToSsake (1)	COMPLETED	0	2015-05-12 07:16:18.770	48.3s	17s	132.0%	1.3 GB	26 GB	1.3 GB	26.1 GB	192 MB	16.1 MB	25645	33260	48344	16982	1367638016	27910385664	1370845184	27976441856	201367696	16901352
4	28/bc2bc5	14201	fastqToSsake (4)	COMPLETED	0	2015-05-12 07:16:18.758	48.4s	18.4s	106.0%	1.3 GB	26 GB	1.3 GB	26 GB	198.5 MB	15.1 MB	26466	31248	48397	18425	1369063424	27910385664	1370660864	27911045120	208097822	15876914
15	a2/b6707d	14164	interleave (7)	COMPLETED	0	2015-05-12 07:16:18.724	1m	28.6s	106.0%	1.1 GB	26.1 GB	1.1 GB	26.2 GB	219.3 MB	55 MB	29215	113744	60480	28615	1197027328	28046708736	1197027328	28113842176	229902442	57693912
14	5d/c37bcd	14262	interleave (6)	COMPLETED	0	2015-05-12 07:16:18.788	1m	29.7s	102.0%	1.1 GB	26.1 GB	1.1 GB	26.2 GB	214.3 MB	50.2 MB	28580	103898	60429	29729	1219751936	28046708736	1219751936	28113842176	224724645	52681052
16	23/14f9fc	14148	interleave (8)	COMPLETED	0	2015-05-12 07:16:18.715	1m 1s	30s	91.5%	1.1 GB	26.1 GB	1.1 GB	26.2 GB	209.8 MB	49.3 MB	28001	102033	60514	30041	1192857600	28046708736	1192857600	28113842176	219976256	51727548
12	49/3520d0	13696	interleave (4)	COMPLETED	0	2015-05-12 07:16:08.369	1m 16s	34.6s	110.0%	1.2 GB	26.1 GB	1.2 GB	26.1 GB	239.7 MB	59.9 MB	31836	123802	76067	34572	1296633856	28046708736	1296633856	28047073280	251386307	62780202
24	c8/b041ac	18135	alignReads (2)	COMPLETED	0	2015-05-12 07:17:07.103	32.6s	63ms	0.0%	2.6 MB	23.2 MB	2.7 MB	23.3 MB	22 KB	226 B	46	3	32554	63	2715648	24322048	2789376	24481792	22568	226
23	30/06195e	17728	alignReads (1)	COMPLETED	0	2015-05-12 07:16:58.174	41.7s	73ms	0.0%	2.6 MB	23.2 MB	2.7 MB	23.3 MB	22 KB	226 B	46	3	41728	73	2711552	24322048	2785280	24481792	22568	226
25	c4/647591	18153	alignReads (3)	COMPLETED	0	2015-05-12 07:17:07.115	33s	37ms	0.0%	2.6 MB	23.2 MB	2.7 MB	23.3 MB	22 KB	226 B	46	3	33016	37	2715648	24322048	2789376	24481792	22568	226
26	83/ef0a80	18188	alignReads (4)	COMPLETED	0	2015-05-12 07:17:07.156	39.9s	130ms	0.0%	2.6 MB	23.2 MB	2.7 MB	23.3 MB	22 KB	226 B	46	3	39929	130	2711552	24322048	2785280	24481792	22568	226
21	29/67d41a	17652	reformat (5)	COMPLETED	0	2015-05-12 07:16:57.717	49.4s	13.5s	117.7%	3.4 MB	27.8 MB	3.4 MB	27.8 MB	227.4 MB	223.7 MB	33563	28267	49380	13452	3538944	29097984	3538944	29147136	238460375	234536960
22	62/5c318a	17686	reformat (6)	COMPLETED	0	2015-05-12 07:16:57.932	1m 4s	10.5s	107.0%	3.4 MB	27.8 MB	3.4 MB	27.8 MB	215 MB	211.3 MB	31782	26743	63840	10500	3543040	29097984	3543040	29147136	225402327	221544448
35	6c/2261c2	20254	alignReads (7)	COMPLETED	0	2015-05-12 07:17:47.098	21.5s	99ms	0.0%	2.6 MB	23.2 MB	2.7 MB	23.3 MB	22 KB	226 B	46	3	21512	99	2715648	24322048	2789376	24481792	22568	226
36	8d/eab195	21042	alignReads (8)	COMPLETED	0	2015-05-12 07:18:01.773	13.2s	13.2s	-	-	-	-	-	-	-	-	-	13192	13190	-	-	-	-	-	-
34	12/814734	20240	alignReads (6)	COMPLETED	0	2015-05-12 07:17:47.087	27.9s	59ms	0.0%	2.6 MB	23.2 MB	2.7 MB	23.3 MB	22 KB	226 B	46	3	27885	59	2715648	24322048	2789376	24481792	22568	226
33	a6/365d24	19931	alignReads (5)	COMPLETED	0	2015-05-12 07:17:40.132	34.8s	34.8s	-	-	-	-	-	-	-	-	-	34847	34845	-	-	-	-	-	-
32	4c/536eee	19904	reformat (8)	COMPLETED	0	2015-05-12 07:17:39.902	40.9s	10.7s	107.2%	3.4 MB	27.8 MB	3.4 MB	27.8 MB	211.5 MB	208 MB	31219	26289	40930	10738	3543040	29097984	3543040	29147136	221806039	218054656
31	4c/76c9cd	19807	reformat (7)	COMPLETED	0	2015-05-12 07:17:39.658	42.6s	10.4s	111.0%	3.4 MB	27.8 MB	3.4 MB	27.8 MB	121.2 MB	119.1 MB	17919	15055	42593	10374	3543040	29097984	3543040	29147136	127077847	124846080
38	1f/0d5b01	22829	ssake (6)	COMPLETED	0	2015-05-12 07:18:14.966	2h 4m 9s	2h 3m 54s	99.9%	811.6 MB	852.1 MB	811.6 MB	852.1 MB	101.5 MB	133.4 MB	23154	595194	7448620	7434078	851009536	893505536	851021824	893530112	106408568	139870801
41	fe/4544df	17793	alignContigs (1)	COMPLETED	0	2015-05-12 09:22:23.837	4.7s	37ms	0.0%	2.6 MB	23.2 MB	2.7 MB	23.3 MB	22.1 KB	226 B	46	3	4748	37	2715648	24322048	2789376	24481792	22588	226
40	37/887c2c	23259	ssake (8)	COMPLETED	0	2015-05-12 07:18:22.256	2h 10m 12s	2h 10m 4s	99.8%	833.7 MB	876.1 MB	837.8 MB	880.1 MB	106.9 MB	131.3 MB	24593	582936	7811626	7804184	874246144	918638592	878444544	922886144	112126117	137675328
42	74/08b67c	2411	alignContigs (2)	COMPLETED	0	2015-05-12 09:28:33.888	4.1s	39ms	0.0%	2.6 MB	23.2 MB	2.7 MB	23.3 MB	22.1 KB	226 B	46	3	4058	39	2715648	24322048	2789376	24481792	22588	226
39	1e/062699	23130	ssake (7)	COMPLETED	0	2015-05-12 07:18:20.839	2h 11m 19s	2h 11m 10s	99.8%	842.9 MB	885.3 MB	846.9 MB	889.3 MB	111.6 MB	133.8 MB	25632	600806	7879069	7870127	883851264	928292864	888049664	932540416	116980250	140258457
43	f6/e3f81a	5173	alignContigs (3)	COMPLETED	0	2015-05-12 09:29:39.913	4.1s	41ms	0.0%	2.6 MB	23.2 MB	2.7 MB	23.3 MB	22.1 KB	226 B	46	3	4084	41	2715648	24322048	2789376	24481792	22588	226
29	53/197117	18577	ssake (3)	COMPLETED	0	2015-05-12 07:17:19.230	2h 24m 59s	2h 24m 24s	99.8%	797.7 MB	838.2 MB	797.7 MB	838.3 MB	118 MB	142.4 MB	27379	663879	8698828	8663984	836472832	878956544	836472832	878981120	123769847	149349728
44	e0/db166e	29759	alignContigs (4)	COMPLETED	0	2015-05-12 09:42:18.063	4.4s	35ms	0.0%	2.6 MB	23.2 MB	2.7 MB	23.3 MB	22.1 KB	226 B	46	3	4413	35	2711552	24322048	2785280	24481792	22588	226
27	a0/5f2c55	18531	ssake (1)	COMPLETED	0	2015-05-12 07:17:19.205	2h 26m 3s	2h 25m 28s	99.8%	828.6 MB	870.9 MB	832.6 MB	875 MB	123 MB	143.8 MB	28655	673029	8762916	8728053	868818944	913252352	873017344	917499904	128928883	150754860
45	01/8a5438	31662	alignContigs (5)	COMPLETED	0	2015-05-12 09:43:22.126	3.5s	38ms	0.0%	2.6 MB	23.2 MB	2.7 MB	23.3 MB	22.1 KB	226 B	46	3	3486	38	2715648	24322048	2789376	24481792	22588	226
30	c6/671900	18653	ssake (4)	COMPLETED	0	2015-05-12 07:17:24.439	2h 55m 46s	2h 55m 4s	99.8%	942.9 MB	985.2 MB	946.9 MB	989.3 MB	130 MB	158 MB	29744	707032	10546054	10504074	988680192	1033060352	992878592	1037307904	136340465	165675080
46	c9/282da1	3185	alignContigs (6)	COMPLETED	0	2015-05-12 10:13:10.498	4.2s	4.1s	-	-	-	-	-	-	-	-	-	4192	4097	-	-	-	-	-	-
28	18/4b5772	18554	ssake (2)	COMPLETED	0	2015-05-12 07:17:19.218	3h 7m 34s	3h 6m 59s	99.8%	895.6 MB	936.1 MB	895.6 MB	936.1 MB	117.9 MB	155.1 MB	27021	695907	11254174	11219241	939098112	981577728	939102208	981602304	123595119	162607105
47	a9/50c9f7	12882	alignContigs (7)	COMPLETED	0	2015-05-12 10:24:53.399	3.6s	38ms	0.0%	2.6 MB	23.2 MB	2.7 MB	23.3 MB	22.1 KB	226 B	46	3	3585	38	2719744	24322048	2793472	24481792	22588	226
37	44/c5e3c2	22107	ssake (5)	COMPLETED	0	2015-05-12 07:18:08.611	3h 38m 31s	3h 38m 10s	100.0%	1 GB	1.1 GB	1 GB	1.1 GB	146.4 MB	170.9 MB	33747	759342	13110502	13089960	1089703936	1134120960	1098100736	1142566912	153551438	179213387
48	30/bf2bbc	28074	alignContigs (8)	COMPLETED	0	2015-05-12 10:56:39.122	3.7s	3.6s	-	-	-	-	-	-	-	-	-	3668	3577	-	-	-	-	-	-
