# Supplementary material for: The impact of Docker containers on the performance of genomic pipelines
Source: PeerJ. 2015 Sep 24;3:e1273. doi: 10.7717/peerj.1273 (PMC4586803; doi:10.7717/peerj.1273)
Supplement: Supplemental Information 1 [file peerj-03-1273-s001.zip › docker-benchmarks-peerj5515/nmdp-flow/docker_4/log_docker_14]

N E X T F L O W  ~  version 0.13.4
Launching ../main.nf
[warm up] executor > local
[27/02dd38] Submitted process > interleave (6)
[8d/2afcda] Submitted process > interleave (2)
[de/8e4223] Submitted process > fastqToSsake (3)
[7c/5b4f04] Submitted process > interleave (8)
[75/eace43] Submitted process > interleave (4)
[04/89019e] Submitted process > fastqToSsake (5)
[3e/c546f4] Submitted process > interleave (7)
[a6/0302e9] Submitted process > fastqToSsake (8)
[13/b3864d] Submitted process > fastqToSsake (6)
[43/e6bb57] Submitted process > interleave (5)
[e3/a488d7] Submitted process > interleave (1)
[cd/12ebc3] Submitted process > fastqToSsake (1)
[29/6093a9] Submitted process > fastqToSsake (2)
[f3/3f7210] Submitted process > fastqToSsake (7)
[46/d5083d] Submitted process > interleave (3)
[d4/5c811c] Submitted process > fastqToSsake (4)
[3a/d916e5] Submitted process > reformat (1)
[96/862a36] Submitted process > reformat (2)
[77/224705] Submitted process > reformat (3)
[83/5d8de0] Submitted process > reformat (4)
[3e/ad2165] Submitted process > alignReads (1)
[4a/42fd0f] Submitted process > alignReads (2)
[ae/617b39] Submitted process > alignReads (3)
[c0/88641f] Submitted process > alignReads (4)
[0d/97b821] Submitted process > alignReads (5)
[8f/487b1a] Submitted process > alignReads (6)
[18/7bc002] Submitted process > alignReads (7)
[93/0b0a58] Submitted process > ssake (1)
[ea/af0d7f] Submitted process > ssake (2)
[3d/0a2214] Submitted process > reformat (5)
aligned reads [hla_sample_4, /scratch/tmp/flow/docker_14/work/3e/ad21652dff9a8605d38259ead3edb2/hla_sample_4.reads.bwa.sorted.bam]
reads vcf [hla_sample_4, /scratch/tmp/flow/docker_14/work/3e/ad21652dff9a8605d38259ead3edb2/hla_sample_4.reads.bwa.sorted.vcf.gz]
[ce/2571d2] Submitted process > ssake (3)
[82/a316f1] Submitted process > ssake (4)
aligned reads [hla_sample_5, /scratch/tmp/flow/docker_14/work/ae/617b393c48a6b4e9f7c7109b5f1f35/hla_sample_5.reads.bwa.sorted.bam]
reads vcf [hla_sample_5, /scratch/tmp/flow/docker_14/work/ae/617b393c48a6b4e9f7c7109b5f1f35/hla_sample_5.reads.bwa.sorted.vcf.gz]
[25/38d440] Submitted process > reformat (6)
aligned reads [hla_sample_6, /scratch/tmp/flow/docker_14/work/c0/88641f10af0065179cff8dc3a653ef/hla_sample_6.reads.bwa.sorted.bam]
reads vcf [hla_sample_6, /scratch/tmp/flow/docker_14/work/c0/88641f10af0065179cff8dc3a653ef/hla_sample_6.reads.bwa.sorted.vcf.gz]
[b3/955e38] Submitted process > reformat (7)
aligned reads [hla_sample_3, /scratch/tmp/flow/docker_14/work/8f/487b1ac43b9de38c259575d9db2a56/hla_sample_3.reads.bwa.sorted.bam]
reads vcf [hla_sample_3, /scratch/tmp/flow/docker_14/work/8f/487b1ac43b9de38c259575d9db2a56/hla_sample_3.reads.bwa.sorted.vcf.gz]
[16/41536d] Submitted process > reformat (8)
reads vcf [hla_sample_1, /scratch/tmp/flow/docker_14/work/18/7bc00274982f87eb145b69faebc96d/hla_sample_1.reads.bwa.sorted.vcf.gz]
aligned reads [hla_sample_1, /scratch/tmp/flow/docker_14/work/18/7bc00274982f87eb145b69faebc96d/hla_sample_1.reads.bwa.sorted.bam]
[61/230135] Submitted process > alignReads (8)
reads vcf [hla_sample_8, /scratch/tmp/flow/docker_14/work/0d/97b8213c7790dc45d2dedc2a2cf5ba/hla_sample_8.reads.bwa.sorted.vcf.gz]
aligned reads [hla_sample_8, /scratch/tmp/flow/docker_14/work/0d/97b8213c7790dc45d2dedc2a2cf5ba/hla_sample_8.reads.bwa.sorted.bam]
aligned reads [hla_sample_7, /scratch/tmp/flow/docker_14/work/4a/42fd0fa8f0a8142fba302367f6bd2a/hla_sample_7.reads.bwa.sorted.bam]
reads vcf [hla_sample_7, /scratch/tmp/flow/docker_14/work/4a/42fd0fa8f0a8142fba302367f6bd2a/hla_sample_7.reads.bwa.sorted.vcf.gz]
aligned reads [hla_sample_2, /scratch/tmp/flow/docker_14/work/61/230135c041b6a044076240c1af73a1/hla_sample_2.reads.bwa.sorted.bam]
reads vcf [hla_sample_2, /scratch/tmp/flow/docker_14/work/61/230135c041b6a044076240c1af73a1/hla_sample_2.reads.bwa.sorted.vcf.gz]
[21/1cebe9] Submitted process > ssake (5)
[f3/bc5a60] Submitted process > ssake (6)
[5f/36bb65] Submitted process > ssake (7)
[14/f5c2cb] Submitted process > ssake (8)
[76/87a5c7] Submitted process > alignContigs (1)
aligned contigs [hla_sample_4, /scratch/tmp/flow/docker_14/work/76/87a5c78b9851678429ac151b34289f/hla_sample_4.contigs.bwa.sorted.bam]
contigs vcf [hla_sample_4, /scratch/tmp/flow/docker_14/work/76/87a5c78b9851678429ac151b34289f/hla_sample_4.contigs.bwa.sorted.vcf.gz]
[a9/dd095d] Submitted process > alignContigs (2)
aligned contigs [hla_sample_1, /scratch/tmp/flow/docker_14/work/a9/dd095dbe9f1eefbdc58c57519cba31/hla_sample_1.contigs.bwa.sorted.bam]
contigs vcf [hla_sample_1, /scratch/tmp/flow/docker_14/work/a9/dd095dbe9f1eefbdc58c57519cba31/hla_sample_1.contigs.bwa.sorted.vcf.gz]
[a7/a7e1eb] Submitted process > alignContigs (3)
aligned contigs [hla_sample_5, /scratch/tmp/flow/docker_14/work/a7/a7e1ebc529f0cd4e11bb3996b59d54/hla_sample_5.contigs.bwa.sorted.bam]
contigs vcf [hla_sample_5, /scratch/tmp/flow/docker_14/work/a7/a7e1ebc529f0cd4e11bb3996b59d54/hla_sample_5.contigs.bwa.sorted.vcf.gz]
[ec/81a2f9] Submitted process > alignContigs (4)
aligned contigs [hla_sample_6, /scratch/tmp/flow/docker_14/work/ec/81a2f9f2997520bdc5a4ebe0ef7195/hla_sample_6.contigs.bwa.sorted.bam]
contigs vcf [hla_sample_6, /scratch/tmp/flow/docker_14/work/ec/81a2f9f2997520bdc5a4ebe0ef7195/hla_sample_6.contigs.bwa.sorted.vcf.gz]
[53/c09d4b] Submitted process > alignContigs (5)
aligned contigs [hla_sample_7, /scratch/tmp/flow/docker_14/work/53/c09d4ba3b8f1c8fbd43d8d1f44ca62/hla_sample_7.contigs.bwa.sorted.bam]
contigs vcf [hla_sample_7, /scratch/tmp/flow/docker_14/work/53/c09d4ba3b8f1c8fbd43d8d1f44ca62/hla_sample_7.contigs.bwa.sorted.vcf.gz]
[8a/5de82f] Submitted process > alignContigs (6)
contigs vcf [hla_sample_2, /scratch/tmp/flow/docker_14/work/8a/5de82f576cec3b1f832a50256b1a4c/hla_sample_2.contigs.bwa.sorted.vcf.gz]
aligned contigs [hla_sample_2, /scratch/tmp/flow/docker_14/work/8a/5de82f576cec3b1f832a50256b1a4c/hla_sample_2.contigs.bwa.sorted.bam]
[0c/b45de7] Submitted process > alignContigs (7)
aligned contigs [hla_sample_3, /scratch/tmp/flow/docker_14/work/0c/b45de7ece7cbaf0a760129737788f0/hla_sample_3.contigs.bwa.sorted.bam]
contigs vcf [hla_sample_3, /scratch/tmp/flow/docker_14/work/0c/b45de7ece7cbaf0a760129737788f0/hla_sample_3.contigs.bwa.sorted.vcf.gz]
[72/e712d4] Submitted process > alignContigs (8)
aligned contigs [hla_sample_8, /scratch/tmp/flow/docker_14/work/72/e712d457c8e9d453c989df294f2988/hla_sample_8.contigs.bwa.sorted.bam]
contigs vcf [hla_sample_8, /scratch/tmp/flow/docker_14/work/72/e712d457c8e9d453c989df294f2988/hla_sample_8.contigs.bwa.sorted.vcf.gz]
