# Supplementary material for: The impact of Docker containers on the performance of genomic pipelines
Source: PeerJ. 2015 Sep 24;3:e1273. doi: 10.7717/peerj.1273 (PMC4586803; doi:10.7717/peerj.1273)
Supplement: Supplemental Information 1 [file peerj-03-1273-s001.zip › docker-benchmarks-peerj5515/nmdp-flow/docker_5/log_docker_15]

N E X T F L O W  ~  version 0.13.4
Launching ../main.nf
[warm up] executor > local
[b0/777abb] Submitted process > fastqToSsake (1)
[8b/86168f] Submitted process > fastqToSsake (5)
[34/25aeb4] Submitted process > fastqToSsake (7)
[64/9139cd] Submitted process > interleave (1)
[12/1b9938] Submitted process > fastqToSsake (3)
[60/e00acc] Submitted process > interleave (3)
[aa/284e01] Submitted process > interleave (2)
[44/fe476a] Submitted process > fastqToSsake (2)
[2c/b2372b] Submitted process > interleave (5)
[83/ebc47d] Submitted process > interleave (6)
[de/28eaa9] Submitted process > fastqToSsake (4)
[18/50b55a] Submitted process > interleave (7)
[85/fd68d1] Submitted process > interleave (4)
[fb/286854] Submitted process > fastqToSsake (8)
[b0/a416b3] Submitted process > fastqToSsake (6)
[fd/de0175] Submitted process > interleave (8)
[1b/cb3dca] Submitted process > reformat (1)
[5c/ce9728] Submitted process > reformat (2)
[e7/b98e6c] Submitted process > reformat (3)
[90/07c163] Submitted process > reformat (4)
[4b/c16b6c] Submitted process > reformat (5)
[fe/e18aab] Submitted process > alignReads (1)
[f5/fcdfa7] Submitted process > alignReads (2)
[73/60b436] Submitted process > alignReads (3)
[59/28b257] Submitted process > alignReads (4)
[a4/533800] Submitted process > alignReads (5)
[c5/e853c8] Submitted process > ssake (1)
[e6/f18304] Submitted process > ssake (2)
[00/69bad3] Submitted process > reformat (6)
[64/e188a6] Submitted process > ssake (3)
[56/1f6508] Submitted process > reformat (7)
aligned reads [hla_sample_7, /scratch/tmp/flow/docker_15/work/73/60b4368fe1b1192affaf863da23298/hla_sample_7.reads.bwa.sorted.bam]
reads vcf [hla_sample_7, /scratch/tmp/flow/docker_15/work/73/60b4368fe1b1192affaf863da23298/hla_sample_7.reads.bwa.sorted.vcf.gz]
[00/dabaca] Submitted process > ssake (4)
aligned reads [hla_sample_3, /scratch/tmp/flow/docker_15/work/59/28b25737834ddcf977e41753fafb9c/hla_sample_3.reads.bwa.sorted.bam]
reads vcf [hla_sample_3, /scratch/tmp/flow/docker_15/work/59/28b25737834ddcf977e41753fafb9c/hla_sample_3.reads.bwa.sorted.vcf.gz]
[21/5d2a3f] Submitted process > reformat (8)
[23/c98b00] Submitted process > alignReads (6)
aligned reads [hla_sample_2, /scratch/tmp/flow/docker_15/work/a4/533800be38397caa502fd58bc3b173/hla_sample_2.reads.bwa.sorted.bam]
reads vcf [hla_sample_2, /scratch/tmp/flow/docker_15/work/a4/533800be38397caa502fd58bc3b173/hla_sample_2.reads.bwa.sorted.vcf.gz]
[dd/5fa4bb] Submitted process > alignReads (7)
aligned reads [hla_sample_1, /scratch/tmp/flow/docker_15/work/fe/e18aab32a19dff4f4b219cc72ea8f8/hla_sample_1.reads.bwa.sorted.bam]
reads vcf [hla_sample_1, /scratch/tmp/flow/docker_15/work/fe/e18aab32a19dff4f4b219cc72ea8f8/hla_sample_1.reads.bwa.sorted.vcf.gz]
[fe/1532d7] Submitted process > alignReads (8)
aligned reads [hla_sample_5, /scratch/tmp/flow/docker_15/work/f5/fcdfa7512e374f4adf1fa8479a6d3a/hla_sample_5.reads.bwa.sorted.bam]
reads vcf [hla_sample_5, /scratch/tmp/flow/docker_15/work/f5/fcdfa7512e374f4adf1fa8479a6d3a/hla_sample_5.reads.bwa.sorted.vcf.gz]
[e7/9ba63b] Submitted process > ssake (5)
aligned reads [hla_sample_6, /scratch/tmp/flow/docker_15/work/23/c98b0030fff8ead2432d4b442f91f4/hla_sample_6.reads.bwa.sorted.bam]
reads vcf [hla_sample_6, /scratch/tmp/flow/docker_15/work/23/c98b0030fff8ead2432d4b442f91f4/hla_sample_6.reads.bwa.sorted.vcf.gz]
reads vcf [hla_sample_8, /scratch/tmp/flow/docker_15/work/fe/1532d7627558b84fa15aa5d0bd8cc8/hla_sample_8.reads.bwa.sorted.vcf.gz]
aligned reads [hla_sample_8, /scratch/tmp/flow/docker_15/work/fe/1532d7627558b84fa15aa5d0bd8cc8/hla_sample_8.reads.bwa.sorted.bam]
[b7/be8ca6] Submitted process > ssake (6)
aligned reads [hla_sample_4, /scratch/tmp/flow/docker_15/work/dd/5fa4bb32d4e4ec6a9870cb6b5ae701/hla_sample_4.reads.bwa.sorted.bam]
reads vcf [hla_sample_4, /scratch/tmp/flow/docker_15/work/dd/5fa4bb32d4e4ec6a9870cb6b5ae701/hla_sample_4.reads.bwa.sorted.vcf.gz]
[a9/3633be] Submitted process > ssake (7)
[10/48a027] Submitted process > ssake (8)
[00/2a9b8f] Submitted process > alignContigs (1)
aligned contigs [hla_sample_4, /scratch/tmp/flow/docker_15/work/00/2a9b8f34003e07128e2ec842970cb0/hla_sample_4.contigs.bwa.sorted.bam]
contigs vcf [hla_sample_4, /scratch/tmp/flow/docker_15/work/00/2a9b8f34003e07128e2ec842970cb0/hla_sample_4.contigs.bwa.sorted.vcf.gz]
[55/1c850d] Submitted process > alignContigs (2)
aligned contigs [hla_sample_1, /scratch/tmp/flow/docker_15/work/55/1c850d800829aa042dd52466c65d6c/hla_sample_1.contigs.bwa.sorted.bam]
contigs vcf [hla_sample_1, /scratch/tmp/flow/docker_15/work/55/1c850d800829aa042dd52466c65d6c/hla_sample_1.contigs.bwa.sorted.vcf.gz]
[84/4aaf9e] Submitted process > alignContigs (3)
contigs vcf [hla_sample_5, /scratch/tmp/flow/docker_15/work/84/4aaf9e4f1e55328f7cade8269b1445/hla_sample_5.contigs.bwa.sorted.vcf.gz]
aligned contigs [hla_sample_5, /scratch/tmp/flow/docker_15/work/84/4aaf9e4f1e55328f7cade8269b1445/hla_sample_5.contigs.bwa.sorted.bam]
[3c/335040] Submitted process > alignContigs (4)
contigs vcf [hla_sample_6, /scratch/tmp/flow/docker_15/work/3c/3350408ea75b2434a0c99ca036150f/hla_sample_6.contigs.bwa.sorted.vcf.gz]
aligned contigs [hla_sample_6, /scratch/tmp/flow/docker_15/work/3c/3350408ea75b2434a0c99ca036150f/hla_sample_6.contigs.bwa.sorted.bam]
[33/d629c4] Submitted process > alignContigs (5)
aligned contigs [hla_sample_7, /scratch/tmp/flow/docker_15/work/33/d629c48a81e2a9da74a753d9ce18fd/hla_sample_7.contigs.bwa.sorted.bam]
contigs vcf [hla_sample_7, /scratch/tmp/flow/docker_15/work/33/d629c48a81e2a9da74a753d9ce18fd/hla_sample_7.contigs.bwa.sorted.vcf.gz]
[7a/ee69ec] Submitted process > alignContigs (6)
aligned contigs [hla_sample_2, /scratch/tmp/flow/docker_15/work/7a/ee69ec22da3c4c7559f8b140b94ecb/hla_sample_2.contigs.bwa.sorted.bam]
contigs vcf [hla_sample_2, /scratch/tmp/flow/docker_15/work/7a/ee69ec22da3c4c7559f8b140b94ecb/hla_sample_2.contigs.bwa.sorted.vcf.gz]
[ee/30aa0c] Submitted process > alignContigs (7)
aligned contigs [hla_sample_3, /scratch/tmp/flow/docker_15/work/ee/30aa0c2d23523d0dc55192843be662/hla_sample_3.contigs.bwa.sorted.bam]
contigs vcf [hla_sample_3, /scratch/tmp/flow/docker_15/work/ee/30aa0c2d23523d0dc55192843be662/hla_sample_3.contigs.bwa.sorted.vcf.gz]
[64/8b83cf] Submitted process > alignContigs (8)
aligned contigs [hla_sample_8, /scratch/tmp/flow/docker_15/work/64/8b83cf31f54b64c98da2981a03dca0/hla_sample_8.contigs.bwa.sorted.bam]
contigs vcf [hla_sample_8, /scratch/tmp/flow/docker_15/work/64/8b83cf31f54b64c98da2981a03dca0/hla_sample_8.contigs.bwa.sorted.vcf.gz]
