# Supplementary material for: The impact of Docker containers on the performance of genomic pipelines
Source: PeerJ. 2015 Sep 24;3:e1273. doi: 10.7717/peerj.1273 (PMC4586803; doi:10.7717/peerj.1273)
Supplement: Supplemental Information 1 [file peerj-03-1273-s001.zip › docker-benchmarks-peerj5515/nmdp-flow/docker_6/log_docker_16]

N E X T F L O W  ~  version 0.13.4
Launching ../main.nf
[warm up] executor > local
[3c/e21eff] Submitted process > interleave (1)
[c7/b7fee2] Submitted process > interleave (7)
[1e/43dafc] Submitted process > fastqToSsake (8)
[de/22c965] Submitted process > interleave (6)
[43/02b9b7] Submitted process > fastqToSsake (3)
[a5/c0a750] Submitted process > interleave (5)
[d2/9f1252] Submitted process > fastqToSsake (5)
[d0/f1590d] Submitted process > fastqToSsake (1)
[89/b2b69a] Submitted process > interleave (3)
[fe/897543] Submitted process > interleave (2)
[bf/0dbc3e] Submitted process > fastqToSsake (2)
[1f/836eb9] Submitted process > fastqToSsake (4)
[64/87634a] Submitted process > fastqToSsake (6)
[58/000a0a] Submitted process > interleave (4)
[2b/1cc73e] Submitted process > interleave (8)
[28/b5545e] Submitted process > fastqToSsake (7)
[f0/881ce9] Submitted process > reformat (1)
[e8/91ae6d] Submitted process > reformat (2)
[c4/9d9dc3] Submitted process > reformat (3)
[25/e7945d] Submitted process > reformat (4)
[53/dca6df] Submitted process > alignReads (1)
[59/8efd7d] Submitted process > alignReads (2)
reads vcf [hla_sample_5, /scratch/tmp/flow/docker_16/work/53/dca6dfcd52d5925a3854439ebeae49/hla_sample_5.reads.bwa.sorted.vcf.gz]
aligned reads [hla_sample_5, /scratch/tmp/flow/docker_16/work/53/dca6dfcd52d5925a3854439ebeae49/hla_sample_5.reads.bwa.sorted.bam]
[92/ef2d22] Submitted process > alignReads (3)
[1a/9b7c19] Submitted process > alignReads (4)
[3d/21dc46] Submitted process > alignReads (5)
[32/ab83d7] Submitted process > alignReads (6)
[37/1a8794] Submitted process > reformat (5)
[b9/c47d68] Submitted process > ssake (1)
[91/c531e2] Submitted process > reformat (6)
[cd/e3364b] Submitted process > alignReads (7)
[a0/d51132] Submitted process > ssake (2)
[bc/838a5f] Submitted process > ssake (3)
aligned reads [hla_sample_7, /scratch/tmp/flow/docker_16/work/3d/21dc46e5775d4800d1dcf11b8cbc0a/hla_sample_7.reads.bwa.sorted.bam]
reads vcf [hla_sample_7, /scratch/tmp/flow/docker_16/work/3d/21dc46e5775d4800d1dcf11b8cbc0a/hla_sample_7.reads.bwa.sorted.vcf.gz]
[df/0ed8ef] Submitted process > reformat (7)
aligned reads [hla_sample_4, /scratch/tmp/flow/docker_16/work/59/8efd7dc902d6e07a4c454373d19e8d/hla_sample_4.reads.bwa.sorted.bam]
reads vcf [hla_sample_4, /scratch/tmp/flow/docker_16/work/59/8efd7dc902d6e07a4c454373d19e8d/hla_sample_4.reads.bwa.sorted.vcf.gz]
reads vcf [hla_sample_1, /scratch/tmp/flow/docker_16/work/1a/9b7c19165094efdae4cd73e2605573/hla_sample_1.reads.bwa.sorted.vcf.gz]
[6d/c4ee6c] Submitted process > ssake (4)
aligned reads [hla_sample_1, /scratch/tmp/flow/docker_16/work/1a/9b7c19165094efdae4cd73e2605573/hla_sample_1.reads.bwa.sorted.bam]
[8a/fa272c] Submitted process > reformat (8)
aligned reads [hla_sample_2, /scratch/tmp/flow/docker_16/work/92/ef2d22beb6964897e5f6cb52301cd3/hla_sample_2.reads.bwa.sorted.bam]
reads vcf [hla_sample_2, /scratch/tmp/flow/docker_16/work/92/ef2d22beb6964897e5f6cb52301cd3/hla_sample_2.reads.bwa.sorted.vcf.gz]
[df/f1221a] Submitted process > alignReads (8)
[71/695d1f] Submitted process > ssake (5)
aligned reads [hla_sample_3, /scratch/tmp/flow/docker_16/work/cd/e3364bcf9bc4c5030361dc699396bd/hla_sample_3.reads.bwa.sorted.bam]
reads vcf [hla_sample_3, /scratch/tmp/flow/docker_16/work/cd/e3364bcf9bc4c5030361dc699396bd/hla_sample_3.reads.bwa.sorted.vcf.gz]
reads vcf [hla_sample_8, /scratch/tmp/flow/docker_16/work/32/ab83d7b7d78f90e7353e23f79abdb5/hla_sample_8.reads.bwa.sorted.vcf.gz]
aligned reads [hla_sample_8, /scratch/tmp/flow/docker_16/work/32/ab83d7b7d78f90e7353e23f79abdb5/hla_sample_8.reads.bwa.sorted.bam]
[ef/d99659] Submitted process > ssake (6)
aligned reads [hla_sample_6, /scratch/tmp/flow/docker_16/work/df/f1221a6e58202552433dd5c7cd7288/hla_sample_6.reads.bwa.sorted.bam]
reads vcf [hla_sample_6, /scratch/tmp/flow/docker_16/work/df/f1221a6e58202552433dd5c7cd7288/hla_sample_6.reads.bwa.sorted.vcf.gz]
[72/dba1bc] Submitted process > ssake (7)
[2a/8da5d1] Submitted process > ssake (8)
[02/debba6] Submitted process > alignContigs (1)
aligned contigs [hla_sample_4, /scratch/tmp/flow/docker_16/work/02/debba6041dd8b528fe844edf86c9cc/hla_sample_4.contigs.bwa.sorted.bam]
contigs vcf [hla_sample_4, /scratch/tmp/flow/docker_16/work/02/debba6041dd8b528fe844edf86c9cc/hla_sample_4.contigs.bwa.sorted.vcf.gz]
[2b/5210aa] Submitted process > alignContigs (2)
aligned contigs [hla_sample_1, /scratch/tmp/flow/docker_16/work/2b/5210aa42e58d48e102266ce977753f/hla_sample_1.contigs.bwa.sorted.bam]
contigs vcf [hla_sample_1, /scratch/tmp/flow/docker_16/work/2b/5210aa42e58d48e102266ce977753f/hla_sample_1.contigs.bwa.sorted.vcf.gz]
[f3/a12890] Submitted process > alignContigs (3)
aligned contigs [hla_sample_5, /scratch/tmp/flow/docker_16/work/f3/a12890c00854162863186a5d870945/hla_sample_5.contigs.bwa.sorted.bam]
contigs vcf [hla_sample_5, /scratch/tmp/flow/docker_16/work/f3/a12890c00854162863186a5d870945/hla_sample_5.contigs.bwa.sorted.vcf.gz]
[61/224f2a] Submitted process > alignContigs (4)
contigs vcf [hla_sample_6, /scratch/tmp/flow/docker_16/work/61/224f2a64f7a6785638cbadba19cb9f/hla_sample_6.contigs.bwa.sorted.vcf.gz]
aligned contigs [hla_sample_6, /scratch/tmp/flow/docker_16/work/61/224f2a64f7a6785638cbadba19cb9f/hla_sample_6.contigs.bwa.sorted.bam]
[e9/d77d2c] Submitted process > alignContigs (5)
aligned contigs [hla_sample_7, /scratch/tmp/flow/docker_16/work/e9/d77d2cef9bd353ba3020f4bf6b8d55/hla_sample_7.contigs.bwa.sorted.bam]
contigs vcf [hla_sample_7, /scratch/tmp/flow/docker_16/work/e9/d77d2cef9bd353ba3020f4bf6b8d55/hla_sample_7.contigs.bwa.sorted.vcf.gz]
[70/cde1ba] Submitted process > alignContigs (6)
aligned contigs [hla_sample_2, /scratch/tmp/flow/docker_16/work/70/cde1ba64b0f81166f90fdba536c62e/hla_sample_2.contigs.bwa.sorted.bam]
contigs vcf [hla_sample_2, /scratch/tmp/flow/docker_16/work/70/cde1ba64b0f81166f90fdba536c62e/hla_sample_2.contigs.bwa.sorted.vcf.gz]
[51/90b85f] Submitted process > alignContigs (7)
aligned contigs [hla_sample_3, /scratch/tmp/flow/docker_16/work/51/90b85fda86c4d367cfd2fd8a043ff1/hla_sample_3.contigs.bwa.sorted.bam]
contigs vcf [hla_sample_3, /scratch/tmp/flow/docker_16/work/51/90b85fda86c4d367cfd2fd8a043ff1/hla_sample_3.contigs.bwa.sorted.vcf.gz]
[57/bb5907] Submitted process > alignContigs (8)
aligned contigs [hla_sample_8, /scratch/tmp/flow/docker_16/work/57/bb59070849d4457149adc0ff67f02a/hla_sample_8.contigs.bwa.sorted.bam]
contigs vcf [hla_sample_8, /scratch/tmp/flow/docker_16/work/57/bb59070849d4457149adc0ff67f02a/hla_sample_8.contigs.bwa.sorted.vcf.gz]
