# Supplementary material for: The impact of Docker containers on the performance of genomic pipelines
Source: PeerJ. 2015 Sep 24;3:e1273. doi: 10.7717/peerj.1273 (PMC4586803; doi:10.7717/peerj.1273)
Supplement: Supplemental Information 1 [file peerj-03-1273-s001.zip › docker-benchmarks-peerj5515/nmdp-flow/docker_6/trace.csv]

task_id	hash	native_id	name	status	exit	submit	duration	realtime	%cpu	rss	vmem	peak_rss	peak_vmem	rchar	wchar	syscr	syscw	duration	realtime	rss	vmem	peak_rss	peak_vmem	rchar	wchar
8	1e/43dafc	23051	fastqToSsake (8)	COMPLETED	0	2015-05-13 05:12:29.042	18.3s	16s	142.0%	1.4 GB	26 GB	1.4 GB	26 GB	219.2 MB	16.4 MB	29118	33772	18334	16028	1530974208	27910385664	1530974208	27911028736	229809727	17165370
1	d0/f1590d	23056	fastqToSsake (1)	COMPLETED	0	2015-05-13 05:12:29.041	29.5s	29.4s	-	-	-	-	-	-	-	-	-	29460	29376	-	-	-	-	-	-
5	d2/9f1252	23050	fastqToSsake (5)	COMPLETED	0	2015-05-13 05:12:29.042	29.5s	19.5s	94.7%	1.3 GB	26 GB	1.3 GB	26.1 GB	198.5 MB	15.8 MB	26467	32574	29471	19486	1369202688	27910385664	1370398720	27976441856	208097827	16551050
3	43/02b9b7	23059	fastqToSsake (3)	COMPLETED	0	2015-05-13 05:12:29.045	29.5s	19.4s	97.7%	1.5 GB	26 GB	1.5 GB	26.1 GB	232.1 MB	15.7 MB	30772	32446	29477	19351	1563299840	27910385664	1563299840	27976441856	243368138	16498284
10	fe/897543	23057	interleave (2)	COMPLETED	0	2015-05-13 05:12:29.042	29.7s	25.4s	115.0%	1.1 GB	26.1 GB	1.1 GB	26.2 GB	181 MB	42.5 MB	24317	87811	29672	25438	1210044416	28046708736	1210044416	28113842176	189791299	44519244
14	de/22c965	23052	interleave (6)	COMPLETED	0	2015-05-13 05:12:29.043	37.7s	25.4s	120.0%	1.1 GB	26.1 GB	1.1 GB	26.1 GB	179.8 MB	41.6 MB	24160	86092	37733	25404	1143332864	28046708736	1143332864	28047073280	188513794	43642850
11	89/b2b69a	23054	interleave (3)	COMPLETED	0	2015-05-13 05:12:29.041	37.8s	30.6s	125.0%	1.1 GB	26.1 GB	1.1 GB	26.2 GB	216.2 MB	52.9 MB	28823	109476	37750	30642	1221677056	28046708736	1221677056	28113842176	226714688	55511516
9	3c/e21eff	23058	interleave (1)	COMPLETED	0	2015-05-13 05:12:29.040	40.5s	24s	105.0%	1.1 GB	26.1 GB	1.1 GB	26.2 GB	179.8 MB	43.6 MB	24165	90206	40537	24016	1144840192	28046708736	1144840192	28113842176	188553435	45738116
13	a5/c0a750	23055	interleave (5)	COMPLETED	0	2015-05-13 05:12:29.044	49.8s	27.2s	107.0%	1.1 GB	26.1 GB	1.1 GB	26.1 GB	216.3 MB	53 MB	28832	109526	49827	27239	1192742912	28046708736	1192742912	28047073280	226771554	55528004
15	c7/b7fee2	23053	interleave (7)	COMPLETED	0	2015-05-13 05:12:29.043	1m	33.1s	109.0%	1.2 GB	26.1 GB	1.2 GB	26.2 GB	244.1 MB	62.3 MB	32400	128837	60323	33120	1286651904	28046708736	1286651904	28113842176	256006595	65333416
2	bf/0dbc3e	26165	fastqToSsake (2)	COMPLETED	0	2015-05-13 05:12:47.396	47.5s	21.5s	97.4%	1.5 GB	26 GB	1.5 GB	26 GB	230.6 MB	17 MB	30585	35052	47502	21544	1563144192	27910385664	1563144192	27911028736	241828145	17820094
21	53/dca6df	28196	alignReads (1)	COMPLETED	0	2015-05-13 05:13:34.899	14.1s	62ms	0.0%	2.6 MB	23.2 MB	2.7 MB	23.3 MB	22 KB	226 B	46	3	14067	62	2719744	24322048	2793472	24481792	22568	226
17	f0/881ce9	27066	reformat (1)	COMPLETED	0	2015-05-13 05:13:06.791	42.2s	10.1s	117.1%	3.4 MB	27.8 MB	3.4 MB	27.8 MB	136.8 MB	134.5 MB	20352	17071	42183	10053	3547136	29097984	3547136	29147136	143490519	141066240
4	1f/836eb9	26727	fastqToSsake (4)	COMPLETED	0	2015-05-13 05:12:58.502	58.3s	23.2s	105.0%	1.5 GB	26 GB	1.5 GB	26.1 GB	249.6 MB	18.1 MB	33018	37299	58290	23163	1610735616	27910385664	1610735616	27976441856	261758115	18942168
12	58/000a0a	26763	interleave (4)	COMPLETED	0	2015-05-13 05:12:58.522	58.3s	34.2s	83.9%	1.1 GB	26.1 GB	1.1 GB	26.2 GB	216.7 MB	51.3 MB	28885	106041	58280	34217	1214787584	28046708736	1214799872	28113842176	227193220	53767678
19	c4/9d9dc3	27441	reformat (3)	COMPLETED	0	2015-05-13 05:13:18.872	50.3s	10.5s	105.3%	3.4 MB	27.8 MB	3.4 MB	27.8 MB	113.1 MB	111.1 MB	16715	14040	50250	10460	3547136	29097984	3547136	29147136	118640087	116506624
20	25/e7945d	27801	reformat (4)	COMPLETED	0	2015-05-13 05:13:29.366	39.8s	12.6s	114.0%	3.4 MB	27.8 MB	3.4 MB	27.8 MB	221.8 MB	218.1 MB	32699	27549	39767	12615	3543040	29097984	3543040	29147136	232598999	228737024
7	28/b5545e	27042	fastqToSsake (7)	COMPLETED	0	2015-05-13 05:13:06.777	1m 3s	18.2s	97.4%	1.3 GB	26 GB	1.3 GB	26.1 GB	197.5 MB	13 MB	26346	26898	62537	18187	1369812992	27910385664	1370968064	27976441856	207104371	13675412
18	e8/91ae6d	27127	reformat (2)	COMPLETED	0	2015-05-13 05:13:09.578	59.7s	10s	103.2%	3.4 MB	27.8 MB	3.4 MB	27.8 MB	112.3 MB	110.3 MB	16605	13946	59745	9978	3538944	29097984	3538944	29147136	117734871	115654656
6	64/87634a	26744	fastqToSsake (6)	COMPLETED	0	2015-05-13 05:12:58.513	1m 11s	23.3s	79.2%	1.4 GB	26 GB	1.4 GB	26 GB	221.8 MB	14 MB	29456	28958	70826	23303	1538916352	27910385664	1538916352	27911028736	232578479	14717060
16	2b/1cc73e	26828	interleave (8)	COMPLETED	0	2015-05-13 05:12:58.715	1m 21s	28.2s	129.0%	1.2 GB	26.1 GB	1.2 GB	26.2 GB	208.3 MB	49.2 MB	27815	101682	80951	28173	1258418176	28046708736	1258418176	28113842176	218447893	51578306
25	3d/21dc46	30758	alignReads (5)	COMPLETED	0	2015-05-13 05:13:56.803	33.4s	33.4s	-	-	-	-	-	-	-	-	-	33385	33380	-	-	-	-	-	-
22	59/8efd7d	30200	alignReads (2)	COMPLETED	0	2015-05-13 05:13:48.967	41.2s	758ms	0.0%	2.6 MB	23.2 MB	2.7 MB	23.3 MB	22 KB	226 B	46	3	41237	758	2715648	24322048	2789376	24481792	22568	226
24	1a/9b7c19	30740	alignReads (4)	COMPLETED	0	2015-05-13 05:13:56.793	33.4s	33.4s	-	-	-	-	-	-	-	-	-	33431	33426	-	-	-	-	-	-
23	92/ef2d22	30212	alignReads (3)	COMPLETED	0	2015-05-13 05:13:48.975	46.9s	732ms	0.0%	2.2 MB	33.6 MB	2.2 MB	33.6 MB	22 KB	59 B	43	1	46890	732	2293760	35205120	2293760	35278848	22497	59
27	37/1a8794	31204	reformat (5)	COMPLETED	0	2015-05-13 05:14:09.134	36.3s	10.9s	114.8%	3.4 MB	27.8 MB	3.4 MB	27.8 MB	241.8 MB	237.8 MB	35851	30150	36274	10854	3543040	29097984	3543040	29147136	253566423	249397248
30	cd/e3364b	31300	alignReads (7)	COMPLETED	0	2015-05-13 05:14:09.341	44.6s	44.6s	-	-	-	-	-	-	-	-	-	44605	44582	-	-	-	-	-	-
26	32/ab83d7	31185	alignReads (6)	COMPLETED	0	2015-05-13 05:14:09.123	51.6s	51.6s	-	-	-	-	-	-	-	-	-	51609	51602	-	-	-	-	-	-
29	91/c531e2	31264	reformat (6)	COMPLETED	0	2015-05-13 05:14:09.324	57.2s	13.6s	113.1%	3.4 MB	27.8 MB	3.4 MB	27.8 MB	243 MB	239 MB	35863	30207	57195	13568	3543040	29097984	3543040	29147136	254815703	250597376
36	df/f1221a	443	alignReads (8)	COMPLETED	0	2015-05-13 05:14:45.409	32s	32s	-	-	-	-	-	-	-	-	-	31975	31973	-	-	-	-	-	-
33	df/0ed8ef	31964	reformat (7)	COMPLETED	0	2015-05-13 05:14:30.205	47.2s	10.5s	103.7%	3.4 MB	27.8 MB	3.4 MB	27.8 MB	212.1 MB	208.6 MB	31372	26399	47191	10545	3543040	29097984	3543040	29147136	222432727	218710016
35	8a/fa272c	32516	reformat (8)	COMPLETED	0	2015-05-13 05:14:35.866	44.1s	9.9s	102.1%	3.4 MB	27.8 MB	3.4 MB	27.8 MB	122.8 MB	120.7 MB	18271	15318	44115	9921	3543040	29097984	3543040	29147136	128802263	126603264
39	72/dba1bc	3447	ssake (7)	COMPLETED	0	2015-05-13 05:15:17.401	2h 3m 57s	2h 3m 47s	99.8%	814.9 MB	857.2 MB	818.9 MB	861.2 MB	107.7 MB	133.6 MB	24796	604023	7437202	7426624	854433792	898838528	858632192	903086080	112969896	140060167
41	02/debba6	29641	alignContigs (1)	COMPLETED	0	2015-05-13 07:19:14.732	39s	41ms	0.0%	2.6 MB	23.2 MB	2.7 MB	23.3 MB	22.1 KB	226 B	46	3	38993	41	2715648	24322048	2789376	24481792	22588	226
34	6d/c4ee6c	31990	ssake (4)	COMPLETED	0	2015-05-13 05:14:30.225	2h 9m 28s	2h 8m 52s	99.8%	837.7 MB	880.1 MB	837.7 MB	880.1 MB	106.9 MB	131.3 MB	24593	582936	7768007	7732360	878440448	922836992	878440448	922886144	112126116	137675328
42	2b/5210aa	10181	alignContigs (2)	COMPLETED	0	2015-05-13 07:23:58.238	4.1s	39ms	0.0%	2.6 MB	23.2 MB	2.7 MB	23.3 MB	22.1 KB	226 B	46	3	4147	39	2719744	24322048	2793472	24481792	22588	226
31	a0/d51132	31583	ssake (2)	COMPLETED	0	2015-05-13 05:14:19.668	2h 12m 47s	2h 12m 11s	99.8%	846.9 MB	889.3 MB	846.9 MB	889.3 MB	111.6 MB	133.8 MB	25632	600806	7967272	7930724	888049664	932491264	888049664	932540416	116980249	140258457
43	f3/a12890	17566	alignContigs (3)	COMPLETED	0	2015-05-13 07:27:06.946	4s	36ms	0.0%	2.6 MB	23.2 MB	2.7 MB	23.3 MB	22.1 KB	226 B	46	3	3989	36	2715648	24322048	2789376	24481792	22588	226
28	b9/c47d68	31248	ssake (1)	COMPLETED	0	2015-05-13 05:14:09.315	2h 23m 58s	2h 23m 27s	99.9%	797.9 MB	840.3 MB	797.9 MB	840.3 MB	120.1 MB	142.4 MB	27946	663903	8638163	8607127	836608000	881078272	836608000	881127424	125973796	149365470
44	61/224f2a	6817	alignContigs (4)	COMPLETED	0	2015-05-13 07:38:07.483	4.2s	39ms	0.0%	2.6 MB	23.2 MB	2.7 MB	23.3 MB	22.1 KB	226 B	46	3	4229	39	2711552	24322048	2785280	24481792	22588	226
40	2a/8da5d1	3499	ssake (8)	COMPLETED	0	2015-05-13 05:15:19.989	2h 25m 28s	2h 25m 17s	100.0%	828.6 MB	870.9 MB	832.6 MB	875 MB	123 MB	143.8 MB	28655	673029	8728229	8716762	868814848	913252352	873013248	917499904	128928882	150754860
45	e9/d77d2c	11212	alignContigs (5)	COMPLETED	0	2015-05-13 07:40:48.223	3.8s	32ms	0.0%	2.6 MB	23.2 MB	2.7 MB	23.3 MB	22.1 KB	226 B	46	3	3819	32	2719744	24322048	2793472	24481792	22588	226
32	bc/838a5f	31941	ssake (3)	COMPLETED	0	2015-05-13 05:14:30.190	2h 56m 55s	2h 56m 15s	99.8%	946.8 MB	987.2 MB	946.8 MB	987.2 MB	125.2 MB	158 MB	28466	706875	10615086	10575034	992751616	1035137024	992751616	1035161600	131235734	165643411
46	70/cde1ba	16010	alignContigs (6)	COMPLETED	0	2015-05-13 08:11:25.282	38.5s	39ms	0.0%	2.6 MB	23.2 MB	2.7 MB	23.3 MB	22.1 KB	226 B	46	3	38494	39	2715648	24322048	2789376	24481792	22588	226
37	71/695d1f	993	ssake (5)	COMPLETED	0	2015-05-13 05:14:53.948	3h 8m 48s	3h 8m 31s	99.8%	888 MB	930.4 MB	896 MB	938.4 MB	128.8 MB	155.2 MB	29873	698559	11327577	11311289	931086336	975585280	939483136	984031232	135100165	162723672
47	51/90b85f	26050	alignContigs (7)	COMPLETED	0	2015-05-13 08:23:41.531	3.6s	36ms	0.0%	2.6 MB	23.2 MB	2.7 MB	23.3 MB	22.1 KB	226 B	46	3	3633	36	2715648	24322048	2789376	24481792	22588	226
38	ef/d99659	2504	ssake (6)	COMPLETED	0	2015-05-13 05:15:06.525	3h 40m 12s	3h 39m 54s	99.8%	1 GB	1.1 GB	1 GB	1.1 GB	146.4 MB	170.9 MB	33747	759342	13211817	13194401	1095389184	1137799168	1098100736	1142566912	153551437	179213387
48	57/bb5907	8556	alignContigs (8)	COMPLETED	0	2015-05-13 08:55:18.352	39.1s	45ms	0.0%	2.6 MB	23.2 MB	2.7 MB	23.3 MB	22.1 KB	226 B	46	3	39131	45	2715648	24322048	2789376	24481792	22588	226
