# Supplementary material for: The impact of Docker containers on the performance of genomic pipelines
Source: PeerJ. 2015 Sep 24;3:e1273. doi: 10.7717/peerj.1273 (PMC4586803; doi:10.7717/peerj.1273)
Supplement: Supplemental Information 1 [file peerj-03-1273-s001.zip › docker-benchmarks-peerj5515/nmdp-flow/docker_8/log_docker_18]

N E X T F L O W  ~  version 0.13.4
Launching ../main.nf
[warm up] executor > local
[bc/30fc24] Submitted process > interleave (1)
[df/89671e] Submitted process > interleave (8)
[6e/b7a628] Submitted process > fastqToSsake (3)
[56/051285] Submitted process > fastqToSsake (1)
[f4/bdd626] Submitted process > interleave (5)
[70/7cedbe] Submitted process > interleave (2)
[5b/b3036f] Submitted process > interleave (6)
[c2/4b7b8e] Submitted process > fastqToSsake (7)
[25/d2d1ae] Submitted process > interleave (4)
[2c/cc4fdc] Submitted process > fastqToSsake (6)
[c9/63fb37] Submitted process > fastqToSsake (4)
[62/6fa823] Submitted process > interleave (7)
[3b/553041] Submitted process > fastqToSsake (2)
[a7/e64be4] Submitted process > fastqToSsake (8)
[c7/6d77c3] Submitted process > interleave (3)
[20/3b62f6] Submitted process > fastqToSsake (5)
[b2/8812f2] Submitted process > reformat (1)
[cc/6b4482] Submitted process > reformat (2)
[24/11b7c8] Submitted process > reformat (3)
[27/0c2ef0] Submitted process > reformat (4)
[be/86030a] Submitted process > alignReads (1)
[6d/05577e] Submitted process > alignReads (2)
[d5/3acaa0] Submitted process > alignReads (3)
[d5/256563] Submitted process > alignReads (4)
[c8/78c0c2] Submitted process > alignReads (5)
[28/89634c] Submitted process > alignReads (6)
[58/f53653] Submitted process > reformat (5)
[df/d2497e] Submitted process > ssake (1)
[de/d82956] Submitted process > ssake (2)
[fd/9169f4] Submitted process > ssake (3)
[e4/c1191b] Submitted process > reformat (6)
aligned reads [hla_sample_6, /scratch/tmp/flow/docker_18/work/6d/05577ecc7fa7d07e4d906ae262ab11/hla_sample_6.reads.bwa.sorted.bam]
reads vcf [hla_sample_6, /scratch/tmp/flow/docker_18/work/6d/05577ecc7fa7d07e4d906ae262ab11/hla_sample_6.reads.bwa.sorted.vcf.gz]
[7b/ff0864] Submitted process > alignReads (7)
aligned reads [hla_sample_3, /scratch/tmp/flow/docker_18/work/be/86030a08531502ecfec82a3e650207/hla_sample_3.reads.bwa.sorted.bam]
reads vcf [hla_sample_3, /scratch/tmp/flow/docker_18/work/be/86030a08531502ecfec82a3e650207/hla_sample_3.reads.bwa.sorted.vcf.gz]
[56/32f338] Submitted process > ssake (4)
aligned reads [hla_sample_7, /scratch/tmp/flow/docker_18/work/d5/256563f9b2f946f5ab789411b320e4/hla_sample_7.reads.bwa.sorted.bam]
reads vcf [hla_sample_7, /scratch/tmp/flow/docker_18/work/d5/256563f9b2f946f5ab789411b320e4/hla_sample_7.reads.bwa.sorted.vcf.gz]
[6b/b176ee] Submitted process > reformat (7)
aligned reads [hla_sample_1, /scratch/tmp/flow/docker_18/work/d5/3acaa0c77ddf6e57294b48cf201502/hla_sample_1.reads.bwa.sorted.bam]
reads vcf [hla_sample_1, /scratch/tmp/flow/docker_18/work/d5/3acaa0c77ddf6e57294b48cf201502/hla_sample_1.reads.bwa.sorted.vcf.gz]
[cc/a903fb] Submitted process > reformat (8)
aligned reads [hla_sample_5, /scratch/tmp/flow/docker_18/work/28/89634cc4b8bfc5d0c1b7f9f5c1a7d2/hla_sample_5.reads.bwa.sorted.bam]
reads vcf [hla_sample_5, /scratch/tmp/flow/docker_18/work/28/89634cc4b8bfc5d0c1b7f9f5c1a7d2/hla_sample_5.reads.bwa.sorted.vcf.gz]
[92/3ca60f] Submitted process > alignReads (8)
aligned reads [hla_sample_8, /scratch/tmp/flow/docker_18/work/c8/78c0c22eb2fc83de1ae697960563fb/hla_sample_8.reads.bwa.sorted.bam]
reads vcf [hla_sample_8, /scratch/tmp/flow/docker_18/work/c8/78c0c22eb2fc83de1ae697960563fb/hla_sample_8.reads.bwa.sorted.vcf.gz]
[65/50e047] Submitted process > ssake (5)
reads vcf [hla_sample_4, /scratch/tmp/flow/docker_18/work/7b/ff08646720c72352396f4757846b01/hla_sample_4.reads.bwa.sorted.vcf.gz]
aligned reads [hla_sample_4, /scratch/tmp/flow/docker_18/work/7b/ff08646720c72352396f4757846b01/hla_sample_4.reads.bwa.sorted.bam]
[c6/a856e5] Submitted process > ssake (6)
aligned reads [hla_sample_2, /scratch/tmp/flow/docker_18/work/92/3ca60f1012c554f3dbd8b7f8268fc6/hla_sample_2.reads.bwa.sorted.bam]
reads vcf [hla_sample_2, /scratch/tmp/flow/docker_18/work/92/3ca60f1012c554f3dbd8b7f8268fc6/hla_sample_2.reads.bwa.sorted.vcf.gz]
[18/64820a] Submitted process > ssake (7)
[be/6dc6de] Submitted process > ssake (8)
[91/338692] Submitted process > alignContigs (1)
aligned contigs [hla_sample_4, /scratch/tmp/flow/docker_18/work/91/3386920282c2d14e95906838346d06/hla_sample_4.contigs.bwa.sorted.bam]
contigs vcf [hla_sample_4, /scratch/tmp/flow/docker_18/work/91/3386920282c2d14e95906838346d06/hla_sample_4.contigs.bwa.sorted.vcf.gz]
[b4/0ae074] Submitted process > alignContigs (2)
aligned contigs [hla_sample_1, /scratch/tmp/flow/docker_18/work/b4/0ae074af0a94d1d40bbbd33bb55e99/hla_sample_1.contigs.bwa.sorted.bam]
contigs vcf [hla_sample_1, /scratch/tmp/flow/docker_18/work/b4/0ae074af0a94d1d40bbbd33bb55e99/hla_sample_1.contigs.bwa.sorted.vcf.gz]
[23/2ffa8b] Submitted process > alignContigs (3)
aligned contigs [hla_sample_5, /scratch/tmp/flow/docker_18/work/23/2ffa8b64eefe9f4332577fad208f9d/hla_sample_5.contigs.bwa.sorted.bam]
contigs vcf [hla_sample_5, /scratch/tmp/flow/docker_18/work/23/2ffa8b64eefe9f4332577fad208f9d/hla_sample_5.contigs.bwa.sorted.vcf.gz]
[06/13fcfd] Submitted process > alignContigs (4)
contigs vcf [hla_sample_7, /scratch/tmp/flow/docker_18/work/06/13fcfd405847e24bcba21681d2abf6/hla_sample_7.contigs.bwa.sorted.vcf.gz]
aligned contigs [hla_sample_7, /scratch/tmp/flow/docker_18/work/06/13fcfd405847e24bcba21681d2abf6/hla_sample_7.contigs.bwa.sorted.bam]
[82/8be824] Submitted process > alignContigs (5)
contigs vcf [hla_sample_6, /scratch/tmp/flow/docker_18/work/82/8be824ef60b66913294253e4a26374/hla_sample_6.contigs.bwa.sorted.vcf.gz]
aligned contigs [hla_sample_6, /scratch/tmp/flow/docker_18/work/82/8be824ef60b66913294253e4a26374/hla_sample_6.contigs.bwa.sorted.bam]
[33/448dd7] Submitted process > alignContigs (6)
aligned contigs [hla_sample_2, /scratch/tmp/flow/docker_18/work/33/448dd7106e09da8f9128a3accbab84/hla_sample_2.contigs.bwa.sorted.bam]
contigs vcf [hla_sample_2, /scratch/tmp/flow/docker_18/work/33/448dd7106e09da8f9128a3accbab84/hla_sample_2.contigs.bwa.sorted.vcf.gz]
[9b/af5a40] Submitted process > alignContigs (7)
aligned contigs [hla_sample_3, /scratch/tmp/flow/docker_18/work/9b/af5a40c7ee1c0a996d35ff0c290888/hla_sample_3.contigs.bwa.sorted.bam]
contigs vcf [hla_sample_3, /scratch/tmp/flow/docker_18/work/9b/af5a40c7ee1c0a996d35ff0c290888/hla_sample_3.contigs.bwa.sorted.vcf.gz]
[18/c1897c] Submitted process > alignContigs (8)
aligned contigs [hla_sample_8, /scratch/tmp/flow/docker_18/work/18/c1897cf353766cc374db0e734c52ae/hla_sample_8.contigs.bwa.sorted.bam]
contigs vcf [hla_sample_8, /scratch/tmp/flow/docker_18/work/18/c1897cf353766cc374db0e734c52ae/hla_sample_8.contigs.bwa.sorted.vcf.gz]
