# Supplementary material for: The impact of Docker containers on the performance of genomic pipelines
Source: PeerJ. 2015 Sep 24;3:e1273. doi: 10.7717/peerj.1273 (PMC4586803; doi:10.7717/peerj.1273)
Supplement: Supplemental Information 1 [file peerj-03-1273-s001.zip › docker-benchmarks-peerj5515/nmdp-flow/native_1/log_native_11]

N E X T F L O W  ~  version 0.13.4
Launching ../main.nf
[warm up] executor > local
[52/3cf954] Submitted process > interleave (3)
[37/4e046f] Submitted process > fastqToSsake (8)
[be/9ca8af] Submitted process > fastqToSsake (5)
[47/5536e0] Submitted process > interleave (2)
[f6/c9db9d] Submitted process > interleave (5)
[4f/26274a] Submitted process > interleave (7)
[e9/e84943] Submitted process > fastqToSsake (2)
[55/607aa9] Submitted process > fastqToSsake (6)
[5d/23c95a] Submitted process > fastqToSsake (3)
[41/9da097] Submitted process > interleave (1)
[ce/c1891d] Submitted process > fastqToSsake (4)
[77/204919] Submitted process > interleave (4)
[d1/d66312] Submitted process > interleave (6)
[45/f21db2] Submitted process > fastqToSsake (1)
[9e/bcdbb8] Submitted process > fastqToSsake (7)
[7e/c4ca53] Submitted process > interleave (8)
[10/c114fd] Submitted process > reformat (1)
[1a/f9a8a5] Submitted process > reformat (2)
[3c/f626a6] Submitted process > reformat (3)
[b7/bb961d] Submitted process > reformat (4)
[5f/f8c784] Submitted process > reformat (5)
[82/e0931e] Submitted process > alignReads (1)
[aa/7b5be5] Submitted process > alignReads (2)
[30/2d78ce] Submitted process > alignReads (3)
[c1/737339] Submitted process > alignReads (4)
[94/f8feb6] Submitted process > alignReads (5)
[28/a47420] Submitted process > ssake (1)
aligned reads [hla_sample_5, /scratch/tmp/flow/native_11/work/c1/73733992f5515c70732acb8b0c04b1/hla_sample_5.reads.bwa.sorted.bam]
reads vcf [hla_sample_5, /scratch/tmp/flow/native_11/work/c1/73733992f5515c70732acb8b0c04b1/hla_sample_5.reads.bwa.sorted.vcf.gz]
[ea/5057ae] Submitted process > reformat (6)
aligned reads [hla_sample_2, /scratch/tmp/flow/native_11/work/94/f8feb6a00e17ab620a14c4a8123179/hla_sample_2.reads.bwa.sorted.bam]
reads vcf [hla_sample_2, /scratch/tmp/flow/native_11/work/94/f8feb6a00e17ab620a14c4a8123179/hla_sample_2.reads.bwa.sorted.vcf.gz]
[3d/8f2be3] Submitted process > ssake (2)
[ad/d18071] Submitted process > ssake (3)
reads vcf [hla_sample_3, /scratch/tmp/flow/native_11/work/82/e0931eefce1e948ae4b6687beeea20/hla_sample_3.reads.bwa.sorted.vcf.gz]
aligned reads [hla_sample_3, /scratch/tmp/flow/native_11/work/82/e0931eefce1e948ae4b6687beeea20/hla_sample_3.reads.bwa.sorted.bam]
[64/f6095d] Submitted process > reformat (7)
reads vcf [hla_sample_4, /scratch/tmp/flow/native_11/work/aa/7b5be5f58d1274cbd18d90266d49bb/hla_sample_4.reads.bwa.sorted.vcf.gz]
aligned reads [hla_sample_4, /scratch/tmp/flow/native_11/work/aa/7b5be5f58d1274cbd18d90266d49bb/hla_sample_4.reads.bwa.sorted.bam]
reads vcf [hla_sample_1, /scratch/tmp/flow/native_11/work/30/2d78ced889501fb5cd2b9507b55ad3/hla_sample_1.reads.bwa.sorted.vcf.gz]
aligned reads [hla_sample_1, /scratch/tmp/flow/native_11/work/30/2d78ced889501fb5cd2b9507b55ad3/hla_sample_1.reads.bwa.sorted.bam]
[49/385d3f] Submitted process > reformat (8)
[be/aff987] Submitted process > ssake (4)
[47/277e5e] Submitted process > alignReads (6)
[9d/746ca9] Submitted process > alignReads (7)
aligned reads [hla_sample_7, /scratch/tmp/flow/native_11/work/47/277e5e9d1427502c128e6d637c06b8/hla_sample_7.reads.bwa.sorted.bam]
reads vcf [hla_sample_7, /scratch/tmp/flow/native_11/work/47/277e5e9d1427502c128e6d637c06b8/hla_sample_7.reads.bwa.sorted.vcf.gz]
[4c/9dcefe] Submitted process > alignReads (8)
[e0/cf0e3c] Submitted process > ssake (5)
reads vcf [hla_sample_6, /scratch/tmp/flow/native_11/work/9d/746ca941c3380cc1b1cf4dbcd72576/hla_sample_6.reads.bwa.sorted.vcf.gz]
aligned reads [hla_sample_6, /scratch/tmp/flow/native_11/work/9d/746ca941c3380cc1b1cf4dbcd72576/hla_sample_6.reads.bwa.sorted.bam]
aligned reads [hla_sample_8, /scratch/tmp/flow/native_11/work/4c/9dcefe3a32463a1d7f03479f967357/hla_sample_8.reads.bwa.sorted.bam]
reads vcf [hla_sample_8, /scratch/tmp/flow/native_11/work/4c/9dcefe3a32463a1d7f03479f967357/hla_sample_8.reads.bwa.sorted.vcf.gz]
[f6/2aa4d3] Submitted process > ssake (6)
[93/bd3b9e] Submitted process > ssake (7)
[d1/4a2442] Submitted process > ssake (8)
[3d/b4a513] Submitted process > alignContigs (1)
aligned contigs [hla_sample_4, /scratch/tmp/flow/native_11/work/3d/b4a5134701bfbba589b484837a5602/hla_sample_4.contigs.bwa.sorted.bam]
contigs vcf [hla_sample_4, /scratch/tmp/flow/native_11/work/3d/b4a5134701bfbba589b484837a5602/hla_sample_4.contigs.bwa.sorted.vcf.gz]
[ca/dbcf6d] Submitted process > alignContigs (2)
contigs vcf [hla_sample_1, /scratch/tmp/flow/native_11/work/ca/dbcf6d38a7fe108c4d2a07fde89ed6/hla_sample_1.contigs.bwa.sorted.vcf.gz]
aligned contigs [hla_sample_1, /scratch/tmp/flow/native_11/work/ca/dbcf6d38a7fe108c4d2a07fde89ed6/hla_sample_1.contigs.bwa.sorted.bam]
[e7/7a8ba5] Submitted process > alignContigs (3)
aligned contigs [hla_sample_5, /scratch/tmp/flow/native_11/work/e7/7a8ba53473c3c7bbdea2c0b6ae0db6/hla_sample_5.contigs.bwa.sorted.bam]
contigs vcf [hla_sample_5, /scratch/tmp/flow/native_11/work/e7/7a8ba53473c3c7bbdea2c0b6ae0db6/hla_sample_5.contigs.bwa.sorted.vcf.gz]
[40/f92747] Submitted process > alignContigs (4)
aligned contigs [hla_sample_6, /scratch/tmp/flow/native_11/work/40/f927472350416e2d19dbfe963e32f8/hla_sample_6.contigs.bwa.sorted.bam]
contigs vcf [hla_sample_6, /scratch/tmp/flow/native_11/work/40/f927472350416e2d19dbfe963e32f8/hla_sample_6.contigs.bwa.sorted.vcf.gz]
[31/763ed3] Submitted process > alignContigs (5)
aligned contigs [hla_sample_7, /scratch/tmp/flow/native_11/work/31/763ed3c47f8f4e3dce2c16ad690c91/hla_sample_7.contigs.bwa.sorted.bam]
contigs vcf [hla_sample_7, /scratch/tmp/flow/native_11/work/31/763ed3c47f8f4e3dce2c16ad690c91/hla_sample_7.contigs.bwa.sorted.vcf.gz]
[25/451984] Submitted process > alignContigs (6)
contigs vcf [hla_sample_2, /scratch/tmp/flow/native_11/work/25/451984a1a1e6b4c84c3782c08eb62b/hla_sample_2.contigs.bwa.sorted.vcf.gz]
aligned contigs [hla_sample_2, /scratch/tmp/flow/native_11/work/25/451984a1a1e6b4c84c3782c08eb62b/hla_sample_2.contigs.bwa.sorted.bam]
[a8/fd0e8a] Submitted process > alignContigs (7)
aligned contigs [hla_sample_3, /scratch/tmp/flow/native_11/work/a8/fd0e8ae43c9a928dcb0b59851c40cd/hla_sample_3.contigs.bwa.sorted.bam]
contigs vcf [hla_sample_3, /scratch/tmp/flow/native_11/work/a8/fd0e8ae43c9a928dcb0b59851c40cd/hla_sample_3.contigs.bwa.sorted.vcf.gz]
[17/79de99] Submitted process > alignContigs (8)
contigs vcf [hla_sample_8, /scratch/tmp/flow/native_11/work/17/79de99d808aa08a70968006999a389/hla_sample_8.contigs.bwa.sorted.vcf.gz]
aligned contigs [hla_sample_8, /scratch/tmp/flow/native_11/work/17/79de99d808aa08a70968006999a389/hla_sample_8.contigs.bwa.sorted.bam]
