# Supplementary material for: The impact of Docker containers on the performance of genomic pipelines
Source: PeerJ. 2015 Sep 24;3:e1273. doi: 10.7717/peerj.1273 (PMC4586803; doi:10.7717/peerj.1273)
Supplement: Supplemental Information 1 [file peerj-03-1273-s001.zip › docker-benchmarks-peerj5515/nmdp-flow/native_10/log_native_20]

N E X T F L O W  ~  version 0.13.4
Launching ../main.nf
[warm up] executor > local
[de/7c4972] Submitted process > fastqToSsake (6)
[9b/603c76] Submitted process > interleave (1)
[3b/1be96d] Submitted process > interleave (6)
[2c/6daca5] Submitted process > interleave (3)
[b5/f820f7] Submitted process > interleave (7)
[58/52c3a2] Submitted process > interleave (4)
[50/f57fe0] Submitted process > interleave (2)
[aa/583882] Submitted process > interleave (8)
[21/a8c368] Submitted process > fastqToSsake (3)
[73/db8a05] Submitted process > fastqToSsake (4)
[f1/cb29a8] Submitted process > fastqToSsake (1)
[8c/f6f21d] Submitted process > fastqToSsake (2)
[19/5090ef] Submitted process > fastqToSsake (5)
[39/cd3054] Submitted process > fastqToSsake (7)
[ca/09d12f] Submitted process > interleave (5)
[34/1db688] Submitted process > fastqToSsake (8)
[ad/083502] Submitted process > reformat (1)
[8f/62d111] Submitted process > reformat (2)
[72/5a4876] Submitted process > reformat (3)
[f9/e2b396] Submitted process > alignReads (1)
[03/10c4e3] Submitted process > alignReads (2)
aligned reads [hla_sample_1, /scratch/tmp/flow/native_20/work/f9/e2b396e0d0e93a80a1f56b2fc3d87d/hla_sample_1.reads.bwa.sorted.bam]
reads vcf [hla_sample_1, /scratch/tmp/flow/native_20/work/f9/e2b396e0d0e93a80a1f56b2fc3d87d/hla_sample_1.reads.bwa.sorted.vcf.gz]
aligned reads [hla_sample_4, /scratch/tmp/flow/native_20/work/03/10c4e36669c18293789434c0e9263d/hla_sample_4.reads.bwa.sorted.bam]
reads vcf [hla_sample_4, /scratch/tmp/flow/native_20/work/03/10c4e36669c18293789434c0e9263d/hla_sample_4.reads.bwa.sorted.vcf.gz]
[92/5101a0] Submitted process > alignReads (4)
[19/a6ccfd] Submitted process > alignReads (3)
aligned reads [hla_sample_7, /scratch/tmp/flow/native_20/work/92/5101a0b4a604ddf9de59fb747f23c6/hla_sample_7.reads.bwa.sorted.bam]
reads vcf [hla_sample_7, /scratch/tmp/flow/native_20/work/92/5101a0b4a604ddf9de59fb747f23c6/hla_sample_7.reads.bwa.sorted.vcf.gz]
[41/3551d3] Submitted process > alignReads (5)
aligned reads [hla_sample_6, /scratch/tmp/flow/native_20/work/19/a6ccfd9d094bd7e2d212002193605b/hla_sample_6.reads.bwa.sorted.bam]
reads vcf [hla_sample_6, /scratch/tmp/flow/native_20/work/19/a6ccfd9d094bd7e2d212002193605b/hla_sample_6.reads.bwa.sorted.vcf.gz]
[6e/70afb6] Submitted process > alignReads (6)
aligned reads [hla_sample_5, /scratch/tmp/flow/native_20/work/41/3551d3673a1205f82968d91b9e8eb7/hla_sample_5.reads.bwa.sorted.bam]
reads vcf [hla_sample_5, /scratch/tmp/flow/native_20/work/41/3551d3673a1205f82968d91b9e8eb7/hla_sample_5.reads.bwa.sorted.vcf.gz]
[cb/6aadae] Submitted process > alignReads (7)
aligned reads [hla_sample_8, /scratch/tmp/flow/native_20/work/6e/70afb6ce352add53d4d919bcdb52a3/hla_sample_8.reads.bwa.sorted.bam]
reads vcf [hla_sample_8, /scratch/tmp/flow/native_20/work/6e/70afb6ce352add53d4d919bcdb52a3/hla_sample_8.reads.bwa.sorted.vcf.gz]
aligned reads [hla_sample_2, /scratch/tmp/flow/native_20/work/cb/6aadae4778d5fd91cfff3f21b07e95/hla_sample_2.reads.bwa.sorted.bam]
reads vcf [hla_sample_2, /scratch/tmp/flow/native_20/work/cb/6aadae4778d5fd91cfff3f21b07e95/hla_sample_2.reads.bwa.sorted.vcf.gz]
[9d/161a09] Submitted process > reformat (4)
[03/2ec735] Submitted process > ssake (1)
[02/92ac5a] Submitted process > ssake (2)
[78/67b5c6] Submitted process > reformat (5)
[48/6bcccb] Submitted process > reformat (6)
[91/789788] Submitted process > reformat (7)
[94/c8ef5d] Submitted process > ssake (3)
[b0/1b981d] Submitted process > reformat (8)
[78/ada5a3] Submitted process > ssake (4)
[c2/0961a4] Submitted process > ssake (5)
[ec/b1590c] Submitted process > alignReads (8)
aligned reads [hla_sample_3, /scratch/tmp/flow/native_20/work/ec/b1590cf11e787ced522322e58c7064/hla_sample_3.reads.bwa.sorted.bam]
reads vcf [hla_sample_3, /scratch/tmp/flow/native_20/work/ec/b1590cf11e787ced522322e58c7064/hla_sample_3.reads.bwa.sorted.vcf.gz]
[60/8d5dfd] Submitted process > ssake (6)
[d0/f0b420] Submitted process > ssake (7)
[a4/3a293a] Submitted process > ssake (8)
[19/1e06d4] Submitted process > alignContigs (1)
aligned contigs [hla_sample_4, /scratch/tmp/flow/native_20/work/19/1e06d427da67eead7d2bc43ce1fcb2/hla_sample_4.contigs.bwa.sorted.bam]
contigs vcf [hla_sample_4, /scratch/tmp/flow/native_20/work/19/1e06d427da67eead7d2bc43ce1fcb2/hla_sample_4.contigs.bwa.sorted.vcf.gz]
[dd/0edc6c] Submitted process > alignContigs (2)
aligned contigs [hla_sample_1, /scratch/tmp/flow/native_20/work/dd/0edc6c5a18fa651d82d573136749ca/hla_sample_1.contigs.bwa.sorted.bam]
contigs vcf [hla_sample_1, /scratch/tmp/flow/native_20/work/dd/0edc6c5a18fa651d82d573136749ca/hla_sample_1.contigs.bwa.sorted.vcf.gz]
[fc/71b109] Submitted process > alignContigs (3)
aligned contigs [hla_sample_5, /scratch/tmp/flow/native_20/work/fc/71b10955053a48067acf811365ebfa/hla_sample_5.contigs.bwa.sorted.bam]
contigs vcf [hla_sample_5, /scratch/tmp/flow/native_20/work/fc/71b10955053a48067acf811365ebfa/hla_sample_5.contigs.bwa.sorted.vcf.gz]
[f6/3bae5b] Submitted process > alignContigs (4)
aligned contigs [hla_sample_7, /scratch/tmp/flow/native_20/work/f6/3bae5b443cbb205924713397bf74cd/hla_sample_7.contigs.bwa.sorted.bam]
contigs vcf [hla_sample_7, /scratch/tmp/flow/native_20/work/f6/3bae5b443cbb205924713397bf74cd/hla_sample_7.contigs.bwa.sorted.vcf.gz]
[73/2ec887] Submitted process > alignContigs (5)
contigs vcf [hla_sample_6, /scratch/tmp/flow/native_20/work/73/2ec887984ebcc27dc73efa7cf9dfd2/hla_sample_6.contigs.bwa.sorted.vcf.gz]
aligned contigs [hla_sample_6, /scratch/tmp/flow/native_20/work/73/2ec887984ebcc27dc73efa7cf9dfd2/hla_sample_6.contigs.bwa.sorted.bam]
[85/126ddb] Submitted process > alignContigs (6)
aligned contigs [hla_sample_2, /scratch/tmp/flow/native_20/work/85/126ddbb48f003f1579c629dd0e5008/hla_sample_2.contigs.bwa.sorted.bam]
contigs vcf [hla_sample_2, /scratch/tmp/flow/native_20/work/85/126ddbb48f003f1579c629dd0e5008/hla_sample_2.contigs.bwa.sorted.vcf.gz]
[a3/d788c1] Submitted process > alignContigs (7)
contigs vcf [hla_sample_3, /scratch/tmp/flow/native_20/work/a3/d788c1f400252a965eabce6745c945/hla_sample_3.contigs.bwa.sorted.vcf.gz]
aligned contigs [hla_sample_3, /scratch/tmp/flow/native_20/work/a3/d788c1f400252a965eabce6745c945/hla_sample_3.contigs.bwa.sorted.bam]
[12/417e9a] Submitted process > alignContigs (8)
aligned contigs [hla_sample_8, /scratch/tmp/flow/native_20/work/12/417e9aafcfb9a8d0cf480eea1835d1/hla_sample_8.contigs.bwa.sorted.bam]
contigs vcf [hla_sample_8, /scratch/tmp/flow/native_20/work/12/417e9aafcfb9a8d0cf480eea1835d1/hla_sample_8.contigs.bwa.sorted.vcf.gz]
