# Supplementary material for: The impact of Docker containers on the performance of genomic pipelines
Source: PeerJ. 2015 Sep 24;3:e1273. doi: 10.7717/peerj.1273 (PMC4586803; doi:10.7717/peerj.1273)
Supplement: Supplemental Information 1 [file peerj-03-1273-s001.zip › docker-benchmarks-peerj5515/nmdp-flow/native_2/trace.csv]

task_id	hash	native_id	name	status	exit	submit	duration	realtime	%cpu	rss	vmem	peak_rss	peak_vmem	rchar	wchar	syscr	syscw	duration	realtime	rss	vmem	peak_rss	peak_vmem	rchar	wchar
3	b1/18358a	25249	fastqToSsake (3)	COMPLETED	0	2015-05-11 20:12:36.330	21.3s	19.7s	96.5%	1.3 GB	27.3 GB	1.3 GB	27.3 GB	229.4 MB	13 MB	26513	26805	21321	19722	1385361408	29347868672	1385361408	29351030784	240509963	13619522
6	f0/0fb788	25245	fastqToSsake (6)	COMPLETED	0	2015-05-11 20:12:36.336	21.7s	20.8s	103.0%	1.5 GB	27.3 GB	1.5 GB	27.4 GB	261.5 MB	13.4 MB	30631	27656	21739	20791	1566154752	29347868672	1570000896	29413949440	274240281	14058413
5	c4/6e1d6f	25250	fastqToSsake (5)	COMPLETED	0	2015-05-11 20:12:36.328	21.8s	19.4s	98.1%	1.4 GB	27.3 GB	1.4 GB	27.3 GB	252.7 MB	13.8 MB	29502	28411	21765	19401	1542074368	29347868672	1542074368	29351030784	264990615	14439699
7	fc/b6d6f4	25246	fastqToSsake (7)	COMPLETED	0	2015-05-11 20:12:36.329	21.8s	19.7s	101.0%	1.4 GB	27.3 GB	1.4 GB	27.3 GB	250.1 MB	13.2 MB	29164	27206	21774	19731	1540616192	29347868672	1542000640	29351030784	262221863	13825222
2	f1/c96468	25251	fastqToSsake (2)	COMPLETED	0	2015-05-11 20:12:36.328	26.9s	22.8s	103.0%	1.5 GB	27.3 GB	1.5 GB	27.4 GB	263 MB	19.5 MB	30819	40266	26921	22782	1572347904	29347868672	1573810176	29413949440	275780279	20474985
4	12/54e571	25248	fastqToSsake (4)	COMPLETED	0	2015-05-11 20:12:36.329	26.9s	23.7s	108.0%	1.5 GB	27.3 GB	1.5 GB	27.4 GB	280.5 MB	19.9 MB	33064	41026	26930	23747	1619599360	29347868672	1619599360	29413949440	294170251	20837243
9	9c/90dca5	25243	interleave (1)	COMPLETED	0	2015-05-11 20:12:36.327	26.9s	26.8s	103.0%	1.1 GB	27.5 GB	1.1 GB	27.5 GB	205 MB	40.2 MB	23492	83194	26945	26792	1151938560	29484191744	1151938560	29484191744	214931490	42177413
13	8f/606c4d	25242	interleave (5)	COMPLETED	0	2015-05-11 20:12:36.340	32s	29.7s	100.0%	1.1 GB	27.5 GB	1.1 GB	27.5 GB	241.7 MB	49.9 MB	28197	103130	32034	29709	1203851264	29484191744	1203851264	29484191744	253471679	52283759
14	f1/c9df36	25244	interleave (6)	COMPLETED	0	2015-05-11 20:12:36.339	32.1s	31.3s	110.0%	1.2 GB	27.5 GB	1.2 GB	27.5 GB	244.9 MB	49.9 MB	28603	103169	32050	31315	1251344384	29484191744	1251344384	29551300608	256797428	52309495
10	8b/319ab9	25247	interleave (2)	COMPLETED	0	2015-05-11 20:12:36.331	32.1s	28.2s	102.0%	1.1 GB	27.5 GB	1.1 GB	27.5 GB	226.1 MB	50.1 MB	26201	103687	32115	28229	1169027072	29484191744	1169027072	29484191744	237127245	52565836
17	c5/f7b683	28341	reformat (1)	COMPLETED	0	2015-05-11 20:13:03.273	11.4s	10.7s	105.3%	3.3 MB	214.9 MB	3.3 MB	215.1 MB	126.3 MB	124 MB	18645	15674	11431	10703	3420160	225390592	3420160	225497088	132453835	129974272
8	cc/1c87b2	27560	fastqToSsake (8)	COMPLETED	0	2015-05-11 20:12:57.659	21s	16.9s	125.0%	1.3 GB	27.3 GB	1.3 GB	27.4 GB	227.5 MB	15.6 MB	26384	32135	20965	16933	1377787904	29347868672	1379147776	29413949440	238522795	16339082
18	84/41fc88	28988	reformat (2)	COMPLETED	0	2015-05-11 20:13:08.375	11.1s	11s	101.5%	3.3 MB	214.9 MB	3.3 MB	215.1 MB	132.1 MB	129.6 MB	19593	16439	11117	11039	3424256	225390592	3424256	225497088	138569163	135872512
20	0f/13beb1	29057	reformat (4)	COMPLETED	0	2015-05-11 20:13:08.447	11.1s	10.2s	98.3%	3.3 MB	214.9 MB	3.3 MB	215.1 MB	132 MB	129.5 MB	19601	16441	11054	10217	3411968	225390592	3411968	225497088	138384843	135806976
19	fe/3ffb80	29009	reformat (3)	COMPLETED	0	2015-05-11 20:13:08.389	11.3s	10.2s	102.7%	3.3 MB	214.9 MB	3.3 MB	215.1 MB	139.9 MB	137.2 MB	20787	17434	11267	10201	3420160	225390592	3420160	225497088	146679243	143884288
1	74/9087a6	27702	fastqToSsake (1)	COMPLETED	0	2015-05-11 20:12:58.103	21.6s	16.7s	113.0%	1.3 GB	27.3 GB	1.3 GB	27.3 GB	222.9 MB	16.3 MB	25692	33684	21602	16734	1376464896	29347868672	1380569088	29351030784	233779837	17116489
24	39/93d095	30593	alignReads (2)	COMPLETED	0	2015-05-11 20:13:19.502	509ms	469ms	0.0%	2.4 MB	414.5 MB	2.4 MB	414.5 MB	14.6 KB	130 B	31	2	509	469	2547712	434601984	2547712	434601984	14911	130
25	46/9eaaf2	30747	alignReads (3)	COMPLETED	0	2015-05-11 20:13:19.657	358ms	302ms	0.0%	1.1 MB	103.6 MB	1.1 MB	103.6 MB	14.6 KB	130 B	31	2	358	302	1204224	108650496	1204224	108650496	14911	130
23	0a/b39c90	30587	alignReads (1)	COMPLETED	0	2015-05-11 20:13:19.493	544ms	482ms	0.0%	2.4 MB	414.5 MB	2.4 MB	414.5 MB	14.6 KB	130 B	31	2	544	482	2547712	434601984	2547712	434601984	14911	130
26	c0/75623f	30827	alignReads (4)	COMPLETED	0	2015-05-11 20:13:19.706	413ms	303ms	0.0%	1.2 MB	103.6 MB	1.2 MB	103.6 MB	14.6 KB	130 B	31	2	413	303	1208320	108650496	1208320	108650496	14911	130
15	a6/37b760	27696	interleave (7)	COMPLETED	0	2015-05-11 20:12:58.093	26.6s	26.5s	116.0%	1.1 GB	27.5 GB	1.1 GB	27.5 GB	228.7 MB	43.7 MB	26531	90391	26607	26472	1197219840	29484191744	1197219840	29551300608	239827343	45846192
16	59/84d5cf	28328	interleave (8)	COMPLETED	0	2015-05-11 20:13:03.260	26.3s	24.7s	110.0%	1.1 GB	27.5 GB	1.1 GB	27.5 GB	214.4 MB	43.5 MB	24692	89896	26287	24748	1165586432	29484191744	1165586432	29484191744	224762841	45572089
21	50/1e4b75	30150	reformat (5)	COMPLETED	0	2015-05-11 20:13:14.705	15.8s	12.1s	120.8%	3.3 MB	214.9 MB	3.3 MB	215.1 MB	229.5 MB	225.4 MB	33816	28490	15794	12096	3428352	225390592	3428352	225497088	240674251	236371968
28	4b/b299a1	31071	reformat (7)	COMPLETED	0	2015-05-11 20:13:20.020	10.8s	9.6s	117.7%	3.3 MB	214.9 MB	3.3 MB	215.1 MB	126.7 MB	124.4 MB	18746	15750	10826	9627	3428352	225390592	3428352	225497088	132904395	130449408
33	58/ab672c	32497	alignReads (5)	COMPLETED	0	2015-05-11 20:13:30.500	550ms	496ms	0.0%	2.5 MB	115.8 MB	2.6 MB	115.9 MB	19 KB	226 B	42	3	550	496	2621440	121417728	2695168	121552896	19434	226
22	e7/c66480	30338	reformat (6)	COMPLETED	0	2015-05-11 20:13:18.624	15.7s	13s	109.9%	3.3 MB	214.9 MB	3.3 MB	215.1 MB	226.8 MB	222.9 MB	33457	28178	15730	12978	3424256	225390592	3424256	225497088	237852107	233684992
12	e6/e4fa02	28318	interleave (4)	COMPLETED	0	2015-05-11 20:13:03.249	31.4s	29.7s	115.0%	1.1 GB	27.5 GB	1.1 GB	27.6 GB	250.1 MB	54.8 MB	29379	113389	31381	29735	1228398592	29484191744	1228398592	29618409472	262226759	57492828
11	ae/a74815	27678	interleave (3)	COMPLETED	0	2015-05-11 20:12:58.076	36.8s	31.7s	121.0%	1.2 GB	27.5 GB	1.2 GB	27.5 GB	279.7 MB	65.4 MB	33167	135190	36767	31683	1304506368	29484191744	1304506368	29551300608	293259677	68553871
38	97/046fd7	665	alignReads (7)	COMPLETED	0	2015-05-11 20:13:34.844	368ms	274ms	15.0%	26.5 MB	151.9 MB	28.5 MB	152 MB	34.4 KB	279 B	79	5	368	274	27754496	159309824	29851648	159416320	35246	279
39	eb/b48cf6	906	alignReads (8)	COMPLETED	0	2015-05-11 20:13:35.213	359ms	259ms	16.0%	29.8 MB	151.9 MB	29.8 MB	152 MB	34.4 KB	279 B	79	5	359	259	31285248	159309824	31285248	159416320	35246	279
34	d9/ca560e	32671	alignReads (6)	COMPLETED	0	2015-05-11 20:13:30.847	5.5s	689ms	0.0%	2.5 MB	115.8 MB	2.6 MB	115.9 MB	19 KB	226 B	42	3	5452	689	2617344	121417728	2691072	121552896	19434	226
32	7b/4152c2	32218	reformat (8)	COMPLETED	0	2015-05-11 20:13:29.548	10.6s	9.4s	102.2%	3.3 MB	214.9 MB	3.3 MB	215.1 MB	123.6 MB	121.2 MB	18252	15340	10645	9444	3424256	225390592	3424256	225497088	129562059	127107072
36	1f/0a631a	497	ssake (6)	COMPLETED	0	2015-05-11 20:13:34.355	2h 3m 20s	2h 3m 18s	99.8%	818.7 MB	1 GB	818.7 MB	1 GB	107.7 MB	133.6 MB	24776	604022	7399918	7398354	858443776	1099337728	858443776	1099337728	112948914	140060148
41	9f/046f5d	17884	alignContigs (1)	COMPLETED	0	2015-05-11 22:16:54.336	384ms	284ms	14.0%	26.5 MB	151.9 MB	28.5 MB	152 MB	34.5 KB	279 B	79	5	384	284	27746304	159309824	29843456	159416320	35304	279
40	4d/70117a	1229	ssake (8)	COMPLETED	0	2015-05-11 20:13:40.198	2h 10m 12s	2h 10m 9s	100.0%	833.8 MB	1 GB	837.8 MB	1 GB	106.9 MB	131.3 MB	24590	582936	7812361	7809076	874283008	1117118464	878481408	1121423360	112112485	137675376
42	97/75eade	3919	alignContigs (2)	COMPLETED	0	2015-05-11 22:23:52.578	357ms	272ms	15.0%	28.3 MB	151.9 MB	28.3 MB	152 MB	34.5 KB	279 B	79	5	357	272	29630464	159309824	29630464	159416320	35304	279
27	95/7c021e	31068	ssake (1)	COMPLETED	0	2015-05-11 20:13:20.012	2h 11m 44s	2h 11m 39s	99.9%	842.8 MB	1 GB	846.8 MB	1.1 GB	111.5 MB	133.8 MB	25629	600806	7903745	7899149	883761152	1126653952	887959552	1130958848	116966618	140258505
43	84/82f424	6713	alignContigs (3)	COMPLETED	0	2015-05-11 22:25:03.788	353ms	282ms	13.0%	23.7 MB	151.9 MB	25.7 MB	152 MB	34.5 KB	279 B	79	5	353	282	24801280	159309824	26898432	159416320	35304	279
30	f9/e68297	31233	ssake (3)	COMPLETED	0	2015-05-11 20:13:20.120	2h 22m 19s	2h 22m 19s	99.9%	789.5 MB	1019.2 MB	789.6 MB	1019.4 MB	111.3 MB	142.3 MB	25652	659679	8538739	8538672	827867136	1068732416	827904000	1068867584	116749458	149223288
44	4b/f33149	27197	alignContigs (4)	COMPLETED	0	2015-05-11 22:35:38.864	338ms	283ms	13.0%	23.6 MB	151.9 MB	23.6 MB	152 MB	34.5 KB	279 B	79	5	338	283	24764416	159309824	24764416	159416320	35304	279
31	b8/eb3c14	31817	ssake (4)	COMPLETED	0	2015-05-11 20:13:24.701	2h 23m 25s	2h 23m 25s	99.8%	821.9 MB	1 GB	821.9 MB	1 GB	112.6 MB	143.6 MB	25959	667617	8605236	8604772	861810688	1102708736	861855744	1102708736	118055354	150595015
45	c7/dbe0ac	29028	alignContigs (5)	COMPLETED	0	2015-05-11 22:36:49.981	335ms	267ms	13.0%	25.6 MB	151.9 MB	25.6 MB	152 MB	34.5 KB	279 B	79	5	335	267	26894336	159309824	26894336	159416320	35304	279
35	66/65cc1c	305	ssake (5)	COMPLETED	0	2015-05-11 20:13:31.051	2h 56m 3s	2h 56m 3s	100.0%	936.7 MB	1.1 GB	936.8 MB	1.1 GB	120.4 MB	157.8 MB	27249	700798	10562757	10562592	982237184	1223192576	982302720	1223192576	126297746	165466858
46	17/b54605	3389	alignContigs (6)	COMPLETED	0	2015-05-11 23:09:33.865	327ms	260ms	13.0%	26 MB	151.9 MB	26 MB	152 MB	34.5 KB	279 B	79	5	327	260	27254784	159309824	27254784	159416320	35304	279
29	07/3ac9ba	31131	ssake (2)	COMPLETED	0	2015-05-11 20:13:20.038	3h 6m 12s	3h 6m 12s	99.8%	887.8 MB	1.1 GB	887.8 MB	1.1 GB	117.9 MB	155 MB	27018	695894	11172363	11172051	930885632	1171841024	930906112	1171841024	123584563	162553896
47	48/311ba1	11393	alignContigs (7)	COMPLETED	0	2015-05-11 23:19:32.454	354ms	261ms	16.0%	29.3 MB	151.9 MB	29.3 MB	152 MB	34.5 KB	279 B	79	5	354	261	30687232	159309824	30687232	159416320	35304	279
37	f8/daa0eb	577	ssake (7)	COMPLETED	0	2015-05-11 20:13:34.631	3h 40m 23s	3h 40m 21s	99.8%	1 GB	1.2 GB	1 GB	1.2 GB	146.4 MB	170.9 MB	33744	759342	13222677	13220792	1093791744	1336619008	1097990144	1340923904	153537806	179213435
48	25/b01eb1	27147	alignContigs (8)	COMPLETED	0	2015-05-11 23:53:57.342	5.5s	481ms	17.0%	30 MB	414.5 MB	32 MB	414.5 MB	34.5 KB	279 B	79	5	5503	481	31408128	434601984	33505280	434601984	35304	279
