# Supplementary material for: The impact of Docker containers on the performance of genomic pipelines
Source: PeerJ. 2015 Sep 24;3:e1273. doi: 10.7717/peerj.1273 (PMC4586803; doi:10.7717/peerj.1273)
Supplement: Supplemental Information 1 [file peerj-03-1273-s001.zip › docker-benchmarks-peerj5515/nmdp-flow/native_3/trace.csv]

task_id	hash	native_id	name	status	exit	submit	duration	realtime	%cpu	rss	vmem	peak_rss	peak_vmem	rchar	wchar	syscr	syscw	duration	realtime	rss	vmem	peak_rss	peak_vmem	rchar	wchar
8	b6/3083bf	12639	fastqToSsake (8)	COMPLETED	0	2015-05-12 03:36:56.664	21.5s	19.4s	102.0%	1.4 GB	27.3 GB	1.4 GB	27.3 GB	250.1 MB	13.3 MB	29164	27446	21490	19437	1534808064	29347868672	1534808064	29351030784	262221863	13947705
5	7a/073d23	12638	fastqToSsake (5)	COMPLETED	0	2015-05-12 03:36:56.666	21.6s	18.7s	111.0%	1.3 GB	27.3 GB	1.3 GB	27.3 GB	222 MB	13.7 MB	25684	28334	21565	18650	1381675008	29347868672	1382068224	29351030784	232786125	14397847
2	c5/169685	12630	fastqToSsake (2)	COMPLETED	0	2015-05-12 03:36:56.663	21.9s	19.1s	102.0%	1.3 GB	27.3 GB	1.3 GB	27.4 GB	229.4 MB	14.5 MB	26513	29928	21895	19130	1383505920	29347868672	1383899136	29413961728	240509963	15204975
7	5b/bd1836	12634	fastqToSsake (7)	COMPLETED	0	2015-05-12 03:36:56.665	21.9s	19.1s	105.0%	1.4 GB	27.3 GB	1.4 GB	27.4 GB	251.8 MB	14.4 MB	29494	29621	21927	19054	1541447680	29347868672	1541447680	29413949440	263996903	15053762
14	0a/e837e5	12637	interleave (6)	COMPLETED	0	2015-05-12 03:36:56.664	31.7s	26.8s	152.0%	1.1 GB	27.5 GB	1.1 GB	27.5 GB	227.6 MB	50.7 MB	26382	104878	31706	26816	1161826304	29484191744	1161826304	29551300608	238606209	53166177
15	fd/cadacc	12635	interleave (7)	COMPLETED	0	2015-05-12 03:36:56.663	32.3s	28.9s	118.0%	1.1 GB	27.5 GB	1.1 GB	27.5 GB	245.6 MB	52.1 MB	28686	107775	32334	28901	1220284416	29484191744	1220284416	29551300608	257481687	54640349
13	ec/84c674	12636	interleave (5)	COMPLETED	0	2015-05-12 03:36:56.667	32.3s	30.1s	123.0%	1.1 GB	27.5 GB	1.1 GB	27.5 GB	250.1 MB	52.6 MB	29269	108757	32339	30081	1223925760	29484191744	1223925760	29484191744	262253300	55141960
10	a9/bd9442	12633	interleave (2)	COMPLETED	0	2015-05-12 03:36:56.662	32.4s	27.5s	124.0%	1.1 GB	27.5 GB	1.1 GB	27.5 GB	227.2 MB	51.2 MB	26448	105966	32363	27545	1168252928	29484191744	1168252928	29484191744	238222493	53722846
16	32/34607e	12631	interleave (8)	COMPLETED	0	2015-05-12 03:36:56.664	32.4s	29.8s	130.0%	1.2 GB	27.5 GB	1.2 GB	27.5 GB	239.5 MB	49.2 MB	27917	101738	32365	29818	1268310016	29484191744	1268310016	29484191744	251178647	51604657
11	cc/85f9be	12632	interleave (3)	COMPLETED	0	2015-05-12 03:36:56.661	37.5s	34.9s	111.0%	1.2 GB	27.5 GB	1.2 GB	27.5 GB	271.4 MB	60.3 MB	32000	124724	37513	34917	1313181696	29484191744	1313181696	29484191744	284627773	63247994
1	89/9efd13	14966	fastqToSsake (1)	COMPLETED	0	2015-05-12 03:37:18.162	21.1s	21.1s	119.0%	1.5 GB	27.3 GB	1.5 GB	27.3 GB	263 MB	14.4 MB	30819	29738	21126	21080	1568411648	29347868672	1568411648	29351030784	275780279	15120853
6	2b/507262	15181	fastqToSsake (6)	COMPLETED	0	2015-05-12 03:37:18.558	21.8s	17s	133.0%	1.3 GB	27.3 GB	1.3 GB	27.3 GB	227.5 MB	16.3 MB	26384	33696	21779	16952	1379991552	29347868672	1382563840	29351030784	238522795	17132660
17	d7/4d71e5	16157	reformat (1)	COMPLETED	0	2015-05-12 03:37:29.007	11.4s	10.7s	101.0%	3.3 MB	214.9 MB	3.3 MB	215.1 MB	135.1 MB	132.4 MB	20075	16830	11387	10669	3420160	225390592	3420160	225497088	141661643	138797056
18	ce/d86e76	16169	reformat (2)	COMPLETED	0	2015-05-12 03:37:29.026	11.4s	10.5s	98.8%	3.3 MB	214.9 MB	3.3 MB	215.1 MB	120.8 MB	118.2 MB	17839	14981	11385	10519	3424256	225390592	3424256	225497088	126715339	123961344
19	22/d55d53	16174	reformat (3)	COMPLETED	0	2015-05-12 03:37:29.029	11.5s	10.8s	103.6%	3.3 MB	214.9 MB	3.3 MB	215.1 MB	125.7 MB	123.1 MB	18532	15563	11484	10750	3424256	225390592	3424256	225497088	131827147	129089536
23	f9/861d97	17776	alignReads (3)	COMPLETED	0	2015-05-12 03:37:40.339	387ms	275ms	16.0%	28.1 MB	151.9 MB	28.1 MB	152 MB	34.4 KB	279 B	79	5	387	275	29491200	159309824	29491200	159416320	35246	279
22	ab/c0d9c0	17842	alignReads (2)	COMPLETED	0	2015-05-12 03:37:40.395	378ms	262ms	18.0%	31.3 MB	151.9 MB	33.3 MB	152 MB	34.4 KB	279 B	79	5	378	262	32800768	159309824	34897920	159416320	35246	279
24	bd/bf0a1d	17893	alignReads (4)	COMPLETED	0	2015-05-12 03:37:40.412	364ms	262ms	15.0%	27.8 MB	151.9 MB	27.8 MB	152 MB	34.4 KB	279 B	79	5	364	262	29097984	159309824	29097984	159416320	35246	279
25	ff/68d84e	17980	alignReads (5)	COMPLETED	0	2015-05-12 03:37:40.514	315ms	284ms	0.0%	1.2 MB	103.6 MB	1.2 MB	103.6 MB	14.6 KB	130 B	31	2	315	284	1208320	108650496	1208320	108650496	14911	130
26	f3/97ebfb	18169	alignReads (6)	COMPLETED	0	2015-05-12 03:37:40.727	293ms	258ms	0.0%	1.1 MB	103.6 MB	1.2 MB	103.6 MB	23.9 KB	242 B	57	4	293	258	1204224	108650496	1228800	108650496	24443	242
21	f8/a2cf55	17510	alignReads (1)	COMPLETED	0	2015-05-12 03:37:39.289	5.5s	487ms	16.0%	29.3 MB	151.9 MB	29.3 MB	152 MB	34.4 KB	279 B	79	5	5492	487	30773248	159309824	30773248	159416320	35246	279
20	a3/c1d82f	16976	reformat (4)	COMPLETED	0	2015-05-12 03:37:34.174	10.7s	10s	114.8%	3.3 MB	214.9 MB	3.3 MB	215.1 MB	133.7 MB	131.2 MB	19872	16662	10692	9981	3420160	225390592	3420160	225497088	140236235	137543680
9	6f/d4cbad	15197	interleave (1)	COMPLETED	0	2015-05-12 03:37:18.592	26.8s	25.4s	183.0%	1.1 GB	27.5 GB	1.1 GB	27.5 GB	208.9 MB	42.5 MB	23998	87886	26844	25369	1153949696	29484191744	1153949696	29484191744	219076642	44558788
4	26/4eb7fe	16010	fastqToSsake (4)	COMPLETED	0	2015-05-12 03:37:28.370	21.2s	21.1s	117.0%	1.5 GB	27.3 GB	1.5 GB	27.3 GB	280.5 MB	15.7 MB	33064	32371	21218	21114	1617719296	29347868672	1620459520	29351030784	294170251	16441357
12	d3/cc9713	15026	interleave (4)	COMPLETED	0	2015-05-12 03:37:18.231	31.4s	30.5s	112.0%	1.1 GB	27.5 GB	1.1 GB	27.5 GB	246.9 MB	52.6 MB	28856	108744	31398	30538	1225199616	29484191744	1225654272	29484191744	258870519	55138620
35	1c/57a700	19536	alignReads (8)	COMPLETED	0	2015-05-12 03:37:49.639	367ms	274ms	0.0%	28.4 MB	151.9 MB	28.4 MB	152 MB	34.4 KB	279 B	79	5	367	274	29827072	159309824	29827072	159416320	35246	279
3	7f/5cf15c	16145	fastqToSsake (3)	COMPLETED	0	2015-05-12 03:37:28.998	21.5s	18.1s	118.0%	1.5 GB	27.3 GB	1.5 GB	27.3 GB	261.5 MB	16.5 MB	30631	34088	21468	18083	1568796672	29347868672	1568796672	29351030784	274240281	17329479
33	3d/0f6ff1	19191	alignReads (7)	COMPLETED	0	2015-05-12 03:37:45.441	5.5s	549ms	0.0%	24.3 MB	151.9 MB	26.3 MB	152 MB	34.4 KB	279 B	79	5	5527	549	25464832	159309824	27561984	159416320	35246	279
28	9d/01de8d	18237	reformat (6)	COMPLETED	0	2015-05-12 03:37:40.781	10.7s	9.6s	118.0%	3.3 MB	214.9 MB	3.3 MB	215.1 MB	125.9 MB	123.6 MB	18625	15645	10701	9565	3428352	225390592	3428352	225497088	132056523	129581056
27	23/160940	18209	reformat (5)	COMPLETED	0	2015-05-12 03:37:40.775	15.9s	11.9s	124.4%	3.3 MB	214.9 MB	3.3 MB	215.1 MB	233.6 MB	229.5 MB	34417	29000	15880	11852	3428352	225390592	3428352	225497088	244934091	240631808
36	c7/a428af	19855	reformat (8)	COMPLETED	0	2015-05-12 03:37:50.471	10.6s	10.4s	104.9%	3.3 MB	214.9 MB	3.3 MB	215.1 MB	133.5 MB	131 MB	19783	16606	10575	10423	3428352	225390592	3428352	225497088	139933131	137330688
34	17/34829f	19511	reformat (7)	COMPLETED	0	2015-05-12 03:37:49.594	15.7s	12.5s	113.9%	3.3 MB	214.9 MB	3.3 MB	215.1 MB	235.7 MB	231.7 MB	34771	29291	15732	12479	3424256	225390592	3424256	225497088	247195083	242941952
37	1a/c0ae43	20070	ssake (5)	COMPLETED	0	2015-05-12 03:37:51.487	2h 3m 45s	2h 3m 41s	99.8%	814.8 MB	1 GB	818.8 MB	1 GB	107.7 MB	133.6 MB	24793	604023	7424755	7420533	854388736	1097261056	858587136	1101565952	112956265	140060215
41	71/404c87	6109	alignContigs (1)	COMPLETED	0	2015-05-12 05:41:36.352	5.5s	485ms	0.0%	24.2 MB	151.9 MB	26.2 MB	152 MB	34.5 KB	279 B	79	5	5521	485	25423872	159309824	27521024	159416320	35304	279
30	e1/3d6267	18500	ssake (2)	COMPLETED	0	2015-05-12 03:37:41.021	2h 6m 16s	2h 6m 15s	99.8%	837.8 MB	1 GB	837.8 MB	1 GB	106.9 MB	131.3 MB	24590	582936	7576324	7574575	878485504	1121316864	878485504	1121423360	112112485	137675376
42	13/9aee18	12388	alignContigs (2)	COMPLETED	0	2015-05-12 05:43:57.368	346ms	275ms	13.0%	25.6 MB	151.9 MB	25.6 MB	152 MB	34.5 KB	279 B	79	5	346	275	26869760	159309824	26869760	159416320	35304	279
31	24/f3c86c	18950	ssake (3)	COMPLETED	0	2015-05-12 03:37:44.781	2h 11m 39s	2h 11m 37s	99.8%	846.8 MB	1.1 GB	846.8 MB	1.1 GB	111.5 MB	133.8 MB	25629	600806	7899280	7897009	887955456	1130852352	887955456	1130958848	116966618	140258505
43	56/48f124	25712	alignContigs (3)	COMPLETED	0	2015-05-12 05:49:24.074	349ms	283ms	13.0%	24.7 MB	151.9 MB	24.7 MB	152 MB	34.5 KB	279 B	79	5	349	283	25858048	159309824	25858048	159416320	35304	279
29	91/765a33	18310	ssake (1)	COMPLETED	0	2015-05-12 03:37:40.830	2h 21m 48s	2h 21m 48s	99.8%	788.5 MB	1018.2 MB	788.5 MB	1018.2 MB	111.3 MB	142.3 MB	25652	659678	8507962	8507634	826757120	1067642880	826781696	1067642880	116749458	149219192
44	59/89ff3a	12668	alignContigs (4)	COMPLETED	0	2015-05-12 05:59:28.798	344ms	275ms	13.0%	24.6 MB	151.9 MB	24.6 MB	152 MB	34.5 KB	279 B	79	5	344	275	25796608	159309824	25796608	159416320	35304	279
32	70/b59a5b	18998	ssake (4)	COMPLETED	0	2015-05-12 03:37:44.872	2h 24m 6s	2h 24m 5s	99.8%	828.5 MB	1 GB	828.6 MB	1 GB	112.6 MB	143.6 MB	25959	667624	8646113	8645437	868790272	1109737472	868839424	1109737472	118055354	150623687
45	ae/d4d15b	16374	alignContigs (5)	COMPLETED	0	2015-05-12 06:01:51.025	343ms	282ms	13.0%	25.3 MB	151.9 MB	25.3 MB	152 MB	34.5 KB	279 B	79	5	343	282	26484736	159309824	26484736	159416320	35304	279
38	be/905ce8	20519	ssake (6)	COMPLETED	0	2015-05-12 03:37:56.660	2h 54m 11s	2h 54m 7s	99.8%	938.8 MB	1.1 GB	946.8 MB	1.2 GB	130 MB	158 MB	29741	707032	10450702	10447204	984375296	1227198464	992772096	1235701760	136326833	165675128
46	19/6382ff	19475	alignContigs (6)	COMPLETED	0	2015-05-12 06:32:07.420	329ms	261ms	13.0%	25.3 MB	151.9 MB	27.3 MB	152 MB	34.5 KB	279 B	79	5	329	261	26484736	159309824	28581888	159416320	35304	279
39	17/fe51bf	20782	ssake (7)	COMPLETED	0	2015-05-12 03:38:01.051	3h 4m	3h 3m 55s	100.0%	887.9 MB	1.1 GB	895.9 MB	1.1 GB	128.8 MB	155.2 MB	29870	698559	11039640	11035088	931033088	1173852160	939429888	1182355456	135086534	162723720
47	70/5b4a6e	27385	alignContigs (7)	COMPLETED	0	2015-05-12 06:42:00.734	455ms	399ms	0.0%	12.1 MB	414.5 MB	12.1 MB	414.5 MB	34.5 KB	279 B	79	5	455	399	12644352	434601984	12644352	434601984	35304	279
40	ee/e40980	21029	ssake (8)	COMPLETED	0	2015-05-12 03:38:05.366	3h 37m 28s	3h 37m 25s	99.8%	1 GB	1.2 GB	1 GB	1.2 GB	146.4 MB	170.9 MB	33744	759342	13048364	13044783	1089589248	1332420608	1097986048	1340923904	153537806	179213435
48	ca/c5efe1	10299	alignContigs (8)	COMPLETED	0	2015-05-12 07:15:33.777	388ms	265ms	18.0%	31.3 MB	151.9 MB	31.3 MB	152 MB	34.5 KB	279 B	79	5	388	265	32784384	159309824	32784384	159416320	35304	279
