# Supplementary material for: The impact of Docker containers on the performance of genomic pipelines
Source: PeerJ. 2015 Sep 24;3:e1273. doi: 10.7717/peerj.1273 (PMC4586803; doi:10.7717/peerj.1273)
Supplement: Supplemental Information 1 [file peerj-03-1273-s001.zip › docker-benchmarks-peerj5515/nmdp-flow/native_4/trace.csv]

task_id	hash	native_id	name	status	exit	submit	duration	realtime	%cpu	rss	vmem	peak_rss	peak_vmem	rchar	wchar	syscr	syscw	duration	realtime	rss	vmem	peak_rss	peak_vmem	rchar	wchar
1	c2/1afb5d	28412	fastqToSsake (1)	COMPLETED	0	2015-05-12 10:57:07.396	21.5s	18.3s	101.0%	1.3 GB	27.3 GB	1.3 GB	27.4 GB	222.9 MB	14.3 MB	25692	29534	21516	18338	1380507648	29347868672	1383276544	29413961728	233779837	15008667
8	c1/c61b78	28419	fastqToSsake (8)	COMPLETED	0	2015-05-12 10:57:07.396	21.9s	18.3s	96.4%	1.3 GB	27.3 GB	1.3 GB	27.3 GB	228.4 MB	14.8 MB	26392	30571	21875	18342	1380556800	29347868672	1384964096	29351030784	239516507	15543954
6	01/598c73	28413	fastqToSsake (6)	COMPLETED	0	2015-05-12 10:57:07.404	21.9s	18.8s	97.8%	1.4 GB	27.3 GB	1.4 GB	27.3 GB	250.1 MB	14.5 MB	29164	29982	21879	18789	1530822656	29347868672	1530822656	29351030784	262221863	15236240
7	0f/99b032	28420	fastqToSsake (7)	COMPLETED	0	2015-05-12 10:57:07.397	21.9s	20.4s	98.4%	1.5 GB	27.3 GB	1.5 GB	27.4 GB	261.5 MB	14.1 MB	30631	29101	21893	20407	1568821248	29347868672	1568821248	29413961728	274240281	14792958
12	ea/6853f6	28421	interleave (4)	COMPLETED	0	2015-05-12 10:57:07.395	31.5s	29s	99.3%	1.1 GB	27.5 GB	1.1 GB	27.5 GB	241.6 MB	49.9 MB	28180	103236	31541	28994	1207009280	29484191744	1207009280	29484191744	253336535	52337356
14	9b/1117f5	28414	interleave (6)	COMPLETED	0	2015-05-12 10:57:07.403	31.6s	31s	103.0%	1.2 GB	27.5 GB	1.2 GB	27.5 GB	243.9 MB	49.3 MB	28470	102022	31623	30955	1255141376	29484191744	1255141376	29484191744	255707892	51728534
9	c2/ab29d3	28416	interleave (1)	COMPLETED	0	2015-05-12 10:57:07.398	32.1s	27.3s	108.0%	1.1 GB	27.5 GB	1.1 GB	27.5 GB	222 MB	49.7 MB	25674	102761	32093	27286	1160314880	29484191744	1160314880	29484191744	232806434	52102416
10	fd/6455f2	28417	interleave (2)	COMPLETED	0	2015-05-12 10:57:07.397	32.2s	27.8s	102.0%	1.1 GB	27.5 GB	1.1 GB	27.5 GB	226.9 MB	50.5 MB	26295	104519	32176	27765	1162338304	29484191744	1162338304	29484191744	237897293	52988463
16	49/a9de91	28415	interleave (8)	COMPLETED	0	2015-05-12 10:57:07.399	32.2s	27.3s	107.0%	1.1 GB	27.5 GB	1.1 GB	27.5 GB	227.8 MB	50.9 MB	26418	105186	32179	27281	1169436672	29484191744	1169436672	29551300608	238902233	53322430
13	9b/2ede4f	28418	interleave (5)	COMPLETED	0	2015-05-12 10:57:07.397	36.6s	32.5s	99.6%	1.2 GB	27.5 GB	1.2 GB	27.5 GB	259.5 MB	59.7 MB	30465	123385	36648	32504	1265127424	29484191744	1265127424	29484191744	272055743	62564656
5	01/b96339	30816	fastqToSsake (5)	COMPLETED	0	2015-05-12 10:57:28.920	20.8s	17.4s	126.0%	1.4 GB	27.3 GB	1.4 GB	27.3 GB	252.7 MB	15.3 MB	29503	31491	20814	17370	1543397376	29347868672	1543397376	29351030784	264990620	16004769
3	e8/7af6a3	30961	fastqToSsake (3)	COMPLETED	0	2015-05-12 10:57:29.291	21.3s	20.9s	107.0%	1.5 GB	27.3 GB	1.5 GB	27.3 GB	263 MB	14.9 MB	30819	30701	21330	20865	1568198656	29347868672	1568198656	29351030784	275780279	15610606
17	55/1dda69	32087	reformat (1)	COMPLETED	0	2015-05-12 10:57:39.491	11.2s	10.2s	99.5%	3.3 MB	214.9 MB	3.3 MB	215.1 MB	121.4 MB	119 MB	17935	15070	11210	10209	3416064	225390592	3416064	225497088	127317451	124813312
19	a5/e59d9f	32159	reformat (3)	COMPLETED	0	2015-05-12 10:57:39.578	11.4s	10.5s	104.0%	3.3 MB	214.9 MB	3.3 MB	215.1 MB	138.8 MB	136.2 MB	20611	17291	11389	10503	3420160	225390592	3420160	225497088	145495499	142811136
18	17/37a7bb	32153	reformat (2)	COMPLETED	0	2015-05-12 10:57:39.575	11.4s	10.2s	104.2%	3.3 MB	214.9 MB	3.3 MB	215.1 MB	130.5 MB	127.9 MB	19293	16206	11412	10170	3424256	225390592	3424256	225497088	136836555	134135808
22	7d/497c50	1181	alignReads (2)	COMPLETED	0	2015-05-12 10:57:50.622	369ms	269ms	0.0%	29.3 MB	151.9 MB	31.3 MB	152 MB	34.4 KB	279 B	79	5	369	269	30691328	159309824	32788480	159416320	35246	279
23	1e/529563	1259	alignReads (3)	COMPLETED	0	2015-05-12 10:57:50.702	351ms	262ms	0.0%	27.3 MB	151.9 MB	29.3 MB	152 MB	34.4 KB	279 B	79	5	351	262	28602368	159309824	30699520	159416320	35246	279
24	78/2c0d1d	1457	alignReads (4)	COMPLETED	0	2015-05-12 10:57:50.968	284ms	267ms	0.0%	1.1 MB	103.6 MB	1.1 MB	103.6 MB	14.6 KB	130 B	31	2	284	267	1204224	108650496	1204224	108650496	14911	130
25	f2/f654e9	1482	alignReads (5)	COMPLETED	0	2015-05-12 10:57:50.987	316ms	261ms	0.0%	1.2 MB	103.6 MB	1.2 MB	103.6 MB	23.9 KB	242 B	57	4	316	261	1208320	108650496	1232896	108650496	24443	242
26	67/2d6d0b	1487	alignReads (6)	COMPLETED	0	2015-05-12 10:57:50.994	382ms	259ms	16.0%	29.3 MB	151.9 MB	31.3 MB	152 MB	34.4 KB	279 B	79	5	382	259	30691328	159309824	32788480	159416320	35246	279
21	36/0915ae	1008	alignReads (1)	COMPLETED	0	2015-05-12 10:57:49.735	5.5s	452ms	16.0%	28.6 MB	414.5 MB	30.6 MB	414.5 MB	34.4 KB	279 B	79	5	5455	452	29995008	434601984	32092160	434601984	35246	279
4	90/538458	30959	fastqToSsake (4)	COMPLETED	0	2015-05-12 10:57:29.283	26.4s	22.2s	114.0%	1.5 GB	27.3 GB	1.5 GB	27.4 GB	280.5 MB	20.9 MB	33064	43065	26438	22216	1614835712	29347868672	1617489920	29413949440	294170251	21871002
2	7b/103d8b	31897	fastqToSsake (2)	COMPLETED	0	2015-05-12 10:57:39.026	20.8s	16.9s	128.0%	1.3 GB	27.3 GB	1.3 GB	27.4 GB	229.4 MB	16 MB	26513	33054	20754	16913	1374253056	29347868672	1378938880	29413949440	240509963	16794467
20	b1/854ca9	327	reformat (4)	COMPLETED	0	2015-05-12 10:57:44.046	15.8s	10.9s	122.6%	3.3 MB	214.9 MB	3.3 MB	215.1 MB	250.5 MB	246.1 MB	37105	31208	15816	10860	3420160	225390592	3420160	225497088	262628811	258048000
27	83/4f5efc	1562	reformat (5)	COMPLETED	0	2015-05-12 10:57:51.053	10.7s	9.7s	121.9%	3.3 MB	214.9 MB	3.3 MB	215.1 MB	138.9 MB	136.3 MB	20641	17313	10655	9742	3420160	225390592	3420160	225497088	145679819	142966784
11	e1/f3b807	30955	interleave (3)	COMPLETED	0	2015-05-12 10:57:29.272	36.6s	32.4s	116.0%	1.2 GB	27.5 GB	1.2 GB	27.5 GB	277.3 MB	63.5 MB	32750	131289	36607	32440	1317650432	29484191744	1317650432	29484191744	290771773	66577189
36	b1/bb5622	3842	alignReads (7)	COMPLETED	0	2015-05-12 10:58:05.884	351ms	275ms	14.0%	26.2 MB	151.9 MB	26.2 MB	152 MB	34.4 KB	279 B	79	5	351	275	27525120	159309824	27525120	159416320	35246	279
28	01/b742b1	1789	reformat (6)	COMPLETED	0	2015-05-12 10:57:51.253	15.8s	12s	116.6%	3.3 MB	214.9 MB	3.3 MB	215.1 MB	228.4 MB	224.4 MB	33655	28358	15772	12029	3424256	225390592	3424256	225497088	239502795	235323392
15	80/1be189	31812	interleave (7)	COMPLETED	0	2015-05-12 10:57:38.936	30.9s	26s	134.0%	1.1 GB	27.5 GB	1.1 GB	27.5 GB	249.9 MB	54.8 MB	29244	113360	30938	25986	1202241536	29484191744	1202241536	29484191744	262049431	57496490
38	d5/5c6305	4207	alignReads (8)	COMPLETED	0	2015-05-12 10:58:09.939	343ms	281ms	13.0%	24 MB	151.9 MB	26 MB	152 MB	34.4 KB	279 B	79	5	343	281	25214976	159309824	27312128	159416320	35246	279
33	86/7a1691	3041	reformat (8)	COMPLETED	0	2015-05-12 10:57:59.786	10.7s	9.9s	118.9%	3.3 MB	214.9 MB	3.3 MB	215.1 MB	122.9 MB	120.6 MB	18148	15250	10709	9934	3428352	225390592	3428352	225497088	128898507	126418944
32	7a/fa0b06	2637	reformat (7)	COMPLETED	0	2015-05-12 10:57:55.727	15.7s	12.7s	121.5%	3.3 MB	214.9 MB	3.3 MB	215.1 MB	229.8 MB	225.8 MB	33888	28542	15673	12690	3420160	225390592	3420160	225497088	240940491	236716032
31	c1/941984	2527	ssake (3)	COMPLETED	0	2015-05-12 10:57:55.191	2h 2m 58s	2h 2m 55s	100.0%	818.8 MB	1 GB	818.8 MB	1 GB	107.7 MB	133.6 MB	24793	604023	7377923	7375261	858591232	1101459456	858591232	1101565952	112956265	140060215
41	e3/7946ae	20236	alignContigs (1)	COMPLETED	0	2015-05-12 13:00:53.173	455ms	311ms	14.0%	25.6 MB	151.9 MB	27.6 MB	152 MB	34.5 KB	279 B	79	5	455	311	26841088	159309824	28938240	159416320	35304	279
29	2f/0bea21	1858	ssake (1)	COMPLETED	0	2015-05-12 10:57:51.304	2h 4m 18s	2h 4m 15s	99.8%	837.8 MB	1 GB	837.8 MB	1 GB	106.9 MB	131.3 MB	24590	582936	7458333	7454953	878481408	1121316864	878481408	1121423360	112112485	137675376
42	9a/ae119d	23677	alignContigs (2)	COMPLETED	0	2015-05-12 13:02:09.677	366ms	297ms	0.0%	23.9 MB	151.9 MB	25.9 MB	152 MB	34.5 KB	279 B	79	5	366	297	25088000	159309824	27185152	159416320	35304	279
39	18/d5fc1e	4335	ssake (7)	COMPLETED	0	2015-05-12 10:58:10.500	2h 10m 51s	2h 10m 50s	99.8%	846.5 MB	1.1 GB	846.5 MB	1.1 GB	102.5 MB	133.7 MB	23281	597971	7851222	7849638	887644160	1128595456	887668736	1128595456	107518281	140155543
43	2e/adadee	6985	alignContigs (3)	COMPLETED	0	2015-05-12 13:09:01.743	332ms	267ms	0.0%	24.4 MB	151.9 MB	24.4 MB	152 MB	34.5 KB	279 B	79	5	332	267	25542656	159309824	25542656	159416320	35304	279
35	ab/9dea80	3457	ssake (5)	COMPLETED	0	2015-05-12 10:58:01.713	2h 21m 5s	2h 21m	99.8%	828.6 MB	1 GB	832.6 MB	1 GB	122.9 MB	143.8 MB	28652	673029	8464581	8460297	868868096	1111728128	873066496	1116033024	128915251	150754908
44	df/16d282	26197	alignContigs (4)	COMPLETED	0	2015-05-12 13:19:06.333	343ms	285ms	13.0%	24.4 MB	151.9 MB	24.4 MB	152 MB	34.5 KB	279 B	79	5	343	285	25636864	159309824	25636864	159416320	35304	279
30	ce/a2ff05	1994	ssake (2)	COMPLETED	0	2015-05-12 10:57:51.377	2h 22m 11s	2h 22m 6s	99.8%	793.9 MB	1 GB	797.9 MB	1 GB	120.1 MB	142.4 MB	27943	663903	8530746	8526144	832413696	1075335168	836612096	1079640064	125960165	149365518
45	f8/dc60b4	27690	alignContigs (5)	COMPLETED	0	2015-05-12 13:20:02.146	334ms	253ms	15.0%	28.1 MB	151.9 MB	28.1 MB	152 MB	34.5 KB	279 B	79	5	334	253	29507584	159309824	29507584	159416320	35304	279
37	e1/92d812	4057	ssake (6)	COMPLETED	0	2015-05-12 10:58:07.033	2h 53m 48s	2h 53m 48s	100.0%	945.1 MB	1.1 GB	945.1 MB	1.1 GB	120.4 MB	157.9 MB	27249	700813	10428247	10427671	991019008	1231986688	991031296	1231986688	126297746	165528298
46	1e/0fa6b4	1258	alignContigs (6)	COMPLETED	0	2015-05-12 13:51:55.323	329ms	265ms	13.0%	25.4 MB	151.9 MB	25.4 MB	152 MB	34.5 KB	279 B	79	5	329	265	26587136	159309824	26587136	159416320	35304	279
34	73/86cc4b	3091	ssake (4)	COMPLETED	0	2015-05-12 10:57:59.872	3h 7m 7s	3h 7m 3s	99.8%	887.9 MB	1.1 GB	895.9 MB	1.1 GB	128.8 MB	155.2 MB	29870	698559	11227184	11222655	931033088	1173852160	939429888	1182355456	135086534	162723720
47	57/892de8	11884	alignContigs (7)	COMPLETED	0	2015-05-12 14:05:07.086	342ms	266ms	14.0%	26.3 MB	151.9 MB	26.3 MB	152 MB	34.5 KB	279 B	79	5	342	266	27611136	159309824	27611136	159416320	35304	279
40	2b/fd78f9	4479	ssake (8)	COMPLETED	0	2015-05-12 10:58:11.406	3h 34m 53s	3h 34m 51s	99.8%	1 GB	1.2 GB	1 GB	1.2 GB	146.4 MB	170.9 MB	33744	759342	12893278	12891433	1093783552	1336619008	1097981952	1340923904	153537806	179213435
48	7f/f3170f	23975	alignContigs (8)	COMPLETED	0	2015-05-12 14:33:04.717	288ms	260ms	0.0%	1.2 MB	103.6 MB	1.2 MB	103.6 MB	23.9 KB	242 B	57	4	288	260	1232896	108650496	1232896	108650496	24501	242
