# Supplementary material for: The impact of Docker containers on the performance of genomic pipelines
Source: PeerJ. 2015 Sep 24;3:e1273. doi: 10.7717/peerj.1273 (PMC4586803; doi:10.7717/peerj.1273)
Supplement: Supplemental Information 1 [file peerj-03-1273-s001.zip › docker-benchmarks-peerj5515/nmdp-flow/native_6/trace.csv]

task_id	hash	native_id	name	status	exit	submit	duration	realtime	%cpu	rss	vmem	peak_rss	peak_vmem	rchar	wchar	syscr	syscw	duration	realtime	rss	vmem	peak_rss	peak_vmem	rchar	wchar
3	67/991b0b	25191	fastqToSsake (3)	COMPLETED	0	2015-05-13 01:35:52.635	21.2s	18.9s	117.0%	1.3 GB	27.3 GB	1.3 GB	27.4 GB	229.4 MB	14 MB	26513	28906	21183	18929	1377837056	29347868672	1381416960	29413949440	240510335	14686036
2	eb/7c286c	25196	fastqToSsake (2)	COMPLETED	0	2015-05-13 01:35:52.634	21.7s	18.4s	109.0%	1.3 GB	27.3 GB	1.3 GB	27.3 GB	223 MB	14.3 MB	25692	29534	21709	18392	1380773888	29347868672	1380773888	29351030784	233780209	15008667
6	e3/19934f	25192	fastqToSsake (6)	COMPLETED	0	2015-05-13 01:35:52.632	21.8s	19.1s	119.0%	1.4 GB	27.3 GB	1.4 GB	27.4 GB	252.7 MB	14.3 MB	29502	29441	21812	19087	1544327168	29347868672	1544327168	29413961728	264990987	14962007
5	52/62cca5	25198	fastqToSsake (5)	COMPLETED	0	2015-05-13 01:35:52.632	21.8s	20.3s	106.0%	1.5 GB	27.3 GB	1.5 GB	27.4 GB	261.5 MB	14 MB	30631	28921	21815	20311	1565511680	29347868672	1565511680	29413949440	274240653	14701241
15	6c/2bd2cf	25195	interleave (7)	COMPLETED	0	2015-05-13 01:35:52.630	26.8s	26.3s	135.0%	1.1 GB	27.5 GB	1.1 GB	27.5 GB	210.1 MB	41.8 MB	24256	86490	26812	26311	1166565376	29484191744	1166565376	29484191744	220262213	43844811
4	b8/4a7dfe	25197	fastqToSsake (4)	COMPLETED	0	2015-05-13 01:35:52.633	26.8s	23.8s	111.0%	1.5 GB	27.3 GB	1.5 GB	27.3 GB	279.6 MB	19.9 MB	33056	41086	26814	23791	1621360640	29347868672	1621360640	29351030784	293176911	20867481
9	14/0969a5	25193	interleave (1)	COMPLETED	0	2015-05-13 01:35:52.637	31.4s	26.4s	116.0%	1.1 GB	27.5 GB	1.1 GB	27.5 GB	223.1 MB	50.3 MB	25806	104061	31415	26365	1213489152	29484191744	1213489152	29484191744	233886670	52761112
10	d6/1f63cd	25190	interleave (2)	COMPLETED	0	2015-05-13 01:35:52.630	32s	28s	116.0%	1.1 GB	27.5 GB	1.1 GB	27.5 GB	225.7 MB	49.9 MB	26143	103220	32013	28021	1177714688	29484191744	1177714688	29551300608	236652481	52328852
12	3b/9e52b0	25194	interleave (4)	COMPLETED	0	2015-05-13 01:35:52.631	37s	34.8s	117.0%	1.2 GB	27.5 GB	1.2 GB	27.5 GB	270 MB	59.5 MB	31814	122988	37013	34819	1317376000	29484191744	1317376000	29551300608	283104433	62369492
11	01/552a7d	25199	interleave (3)	COMPLETED	0	2015-05-13 01:35:52.629	37s	32.8s	118.0%	1.1 GB	27.5 GB	1.1 GB	27.5 GB	260.3 MB	60.1 MB	30575	124371	37032	32821	1226944512	29484191744	1226944512	29484191744	272957235	63064343
17	4e/9c3b2f	28727	reformat (1)	COMPLETED	0	2015-05-13 01:36:24.053	10.8s	10.3s	116.8%	3.3 MB	214.9 MB	3.3 MB	215.1 MB	119 MB	116.5 MB	17543	14737	10765	10308	3424256	225390592	3424256	225497088	124749259	122175488
21	05/0468bf	30064	alignReads (1)	COMPLETED	0	2015-05-13 01:36:34.819	348ms	282ms	14.0%	24.2 MB	151.9 MB	26.2 MB	152 MB	34.4 KB	279 B	79	5	348	282	25399296	159309824	27496448	159416320	35246	279
7	84/6aa1eb	27831	fastqToSsake (7)	COMPLETED	0	2015-05-13 01:36:14.449	21.2s	17s	115.0%	1.3 GB	27.3 GB	1.3 GB	27.3 GB	228.4 MB	15.8 MB	26392	32675	21214	17005	1375846400	29347868672	1379557376	29351030784	239516879	16613054
18	9b/e44699	28991	reformat (2)	COMPLETED	0	2015-05-13 01:36:24.644	11s	9.7s	121.4%	3.3 MB	214.9 MB	3.3 MB	215.1 MB	126.1 MB	122.8 MB	18622	15619	11027	9737	3424256	225390592	3424256	225497088	132269515	128729088
8	a3/da2cf5	27672	fastqToSsake (8)	COMPLETED	0	2015-05-13 01:36:14.344	21.3s	17.4s	115.0%	1.4 GB	27.3 GB	1.4 GB	27.3 GB	249.1 MB	15.7 MB	29156	32335	21341	17431	1534853120	29347868672	1534853120	29351030784	261228523	16433074
25	9b/fbb181	30545	alignReads (4)	COMPLETED	0	2015-05-13 01:36:35.686	338ms	308ms	0.0%	1.1 MB	103.6 MB	1.1 MB	103.6 MB	5.1 KB	0	11	0	338	308	1204224	108650496	1204224	108650496	5175	0
24	0f/006d9c	30510	alignReads (3)	COMPLETED	0	2015-05-13 01:36:35.671	366ms	306ms	0.0%	1.1 MB	103.6 MB	1.1 MB	103.6 MB	14.6 KB	130 B	31	2	366	306	1204224	108650496	1204224	108650496	14911	130
23	25/a2a942	30496	alignReads (2)	COMPLETED	0	2015-05-13 01:36:35.664	378ms	299ms	0.0%	25.3 MB	151.9 MB	25.3 MB	152 MB	34.4 KB	279 B	79	5	378	299	26497024	159309824	26497024	159416320	35246	279
26	a6/22aecb	30875	alignReads (5)	COMPLETED	0	2015-05-13 01:36:36.025	342ms	272ms	0.0%	1.2 MB	103.6 MB	1.2 MB	103.6 MB	14.6 KB	130 B	31	2	342	272	1208320	108650496	1232896	108650496	14911	130
19	59/94d53c	29398	reformat (3)	COMPLETED	0	2015-05-13 01:36:29.644	10.9s	10.3s	123.2%	3.3 MB	214.9 MB	3.3 MB	215.1 MB	142.4 MB	139.7 MB	21163	17747	10930	10287	3428352	225390592	3428352	225497088	149329355	146456576
1	9e/fe5b8b	28277	fastqToSsake (1)	COMPLETED	0	2015-05-13 01:36:19.443	21.2s	20.1s	120.0%	1.5 GB	27.3 GB	1.5 GB	27.3 GB	263 MB	15.9 MB	30819	32686	21238	20105	1571569664	29347868672	1571569664	29351030784	275780651	16620669
13	10/9c4231	27497	interleave (5)	COMPLETED	0	2015-05-13 01:36:13.827	30.9s	28.1s	123.0%	1.2 GB	27.5 GB	1.2 GB	27.5 GB	251.5 MB	54.1 MB	29558	111866	30865	28064	1282727936	29484191744	1282727936	29484191744	263698408	56716220
16	b4/bb75cf	28280	interleave (8)	COMPLETED	0	2015-05-13 01:36:19.447	26.1s	25.9s	121.0%	1.1 GB	27.5 GB	1.1 GB	27.5 GB	228.4 MB	44.1 MB	26604	91078	26109	25911	1198088192	29484191744	1198088192	29484191744	239497555	46194051
20	bc/b2c096	29418	reformat (4)	COMPLETED	0	2015-05-13 01:36:29.661	16.1s	11.2s	121.5%	3.3 MB	214.9 MB	3.3 MB	215.1 MB	248.1 MB	243.8 MB	36758	30912	16066	11219	3424256	225390592	3424256	225497088	260101579	255590400
14	b4/fbace9	27827	interleave (6)	COMPLETED	0	2015-05-13 01:36:14.444	31.5s	27.1s	113.0%	1.1 GB	27.5 GB	1.1 GB	27.5 GB	250.4 MB	54.5 MB	29308	112777	31466	27057	1206571008	29484191744	1206571008	29551300608	262573363	57177686
33	f7/729acf	32166	alignReads (6)	COMPLETED	0	2015-05-13 01:36:45.558	844ms	745ms	-	-	-	-	-	-	-	-	-	844	745	-	-	-	-	-	-
28	d2/c0410f	30906	reformat (6)	COMPLETED	0	2015-05-13 01:36:36.042	10.6s	9.9s	109.9%	3.3 MB	214.9 MB	3.3 MB	215.1 MB	118 MB	115.8 MB	17463	14660	10649	9879	3424256	225390592	3424256	225497088	123782603	121421824
36	50/d53890	32626	alignReads (8)	COMPLETED	0	2015-05-13 01:36:46.403	546ms	521ms	0.0%	2.5 MB	115.8 MB	2.6 MB	115.9 MB	19 KB	226 B	42	3	546	521	2617344	121417728	2691072	121552896	19434	226
22	62/85b9ef	30162	reformat (5)	COMPLETED	0	2015-05-13 01:36:35.168	15.9s	13s	121.5%	3.3 MB	214.9 MB	3.3 MB	215.1 MB	229 MB	224.9 MB	33785	28452	15873	13021	3420160	225390592	3420160	225497088	240137675	235864064
30	9b/65a9b6	31426	reformat (7)	COMPLETED	0	2015-05-13 01:36:40.575	10.8s	9.7s	103.9%	3.3 MB	214.9 MB	3.3 MB	215.1 MB	138.6 MB	136.1 MB	20595	17278	10829	9682	3420160	225390592	3420160	225497088	145376715	142671872
34	92/8bb2e2	32216	alignReads (7)	COMPLETED	0	2015-05-13 01:36:45.728	5.7s	722ms	0.0%	2.5 MB	115.8 MB	2.6 MB	115.9 MB	19 KB	226 B	42	3	5679	722	2617344	121417728	2691072	121552896	19434	226
32	38/9020ec	31981	reformat (8)	COMPLETED	0	2015-05-13 01:36:44.693	15.7s	11.8s	126.1%	3.3 MB	214.9 MB	3.3 MB	215.1 MB	232 MB	227.9 MB	34179	28801	15740	11821	3424256	225390592	3424256	225497088	243250635	239013888
37	7f/ac26ef	32752	ssake (5)	COMPLETED	0	2015-05-13 01:36:46.712	1h 59m 58s	1h 59m 58s	99.8%	815.1 MB	1 GB	815.2 MB	1 GB	101.5 MB	133.4 MB	23151	595206	7197682	7197534	854712320	1095548928	854810624	1095684096	106398198	139919992
41	98/fde9f6	8069	alignContigs (1)	COMPLETED	0	2015-05-13 03:36:44.444	435ms	285ms	14.0%	25.6 MB	151.9 MB	27.6 MB	152 MB	34.5 KB	279 B	79	5	435	285	26857472	159309824	28954624	159416320	35304	279
29	7b/e47f1b	31154	ssake (2)	COMPLETED	0	2015-05-13 01:36:36.368	2h 7m 37s	2h 7m 33s	99.8%	833.8 MB	1 GB	837.8 MB	1 GB	106.9 MB	131.3 MB	24590	582936	7656765	7653192	874283008	1117118464	878481408	1121423360	112112671	137675376
42	1b/32b3e1	27775	alignContigs (2)	COMPLETED	0	2015-05-13 03:44:13.152	370ms	296ms	12.0%	22.7 MB	151.9 MB	22.7 MB	152 MB	34.5 KB	279 B	79	5	370	296	23834624	159309824	23834624	159416320	35304	279
27	5c/e5f390	30899	ssake (1)	COMPLETED	0	2015-05-13 01:36:36.037	2h 11m 41s	2h 11m 39s	99.8%	846.8 MB	1.1 GB	846.8 MB	1.1 GB	111.5 MB	133.8 MB	25629	600806	7901346	7898859	887959552	1130852352	887959552	1130958848	116966804	140258505
43	10/ae8577	5899	alignContigs (3)	COMPLETED	0	2015-05-13 03:48:17.390	373ms	312ms	13.0%	23.6 MB	151.9 MB	23.6 MB	152 MB	34.5 KB	279 B	79	5	373	312	24764416	159309824	24764416	159416320	35304	279
39	b8/d197cf	663	ssake (7)	COMPLETED	0	2015-05-13 01:36:51.409	2h 22m 26s	2h 22m 26s	99.8%	796.7 MB	1 GB	796.8 MB	1 GB	111.3 MB	142.3 MB	25652	659687	8546382	8545776	835375104	1076318208	835457024	1076318208	116749644	149256056
44	98/879092	26943	alignContigs (4)	COMPLETED	0	2015-05-13 03:59:17.855	342ms	278ms	13.0%	24 MB	151.9 MB	26 MB	152 MB	34.5 KB	279 B	79	5	342	278	25153536	159309824	27250688	159416320	35304	279
31	0f/3f1b00	31529	ssake (3)	COMPLETED	0	2015-05-13 01:36:40.682	2h 23m 43s	2h 23m 40s	99.8%	832.6 MB	1 GB	832.6 MB	1 GB	122.9 MB	143.8 MB	28652	673029	8623241	8620081	873062400	1115926528	873062400	1116033024	128915437	150754908
45	79/341587	28655	alignContigs (5)	COMPLETED	0	2015-05-13 04:00:23.959	349ms	295ms	13.0%	23.7 MB	151.9 MB	23.7 MB	152 MB	34.5 KB	279 B	79	5	349	295	24817664	159309824	24817664	159416320	35304	279
40	10/0dc079	1267	ssake (8)	COMPLETED	0	2015-05-13 01:37:00.437	2h 52m 34s	2h 52m 31s	99.8%	942.8 MB	1.1 GB	946.8 MB	1.2 GB	130 MB	158 MB	29741	707032	10353510	10350967	988569600	1231396864	992768000	1235701760	136327019	165675128
46	dd/3cf6df	30438	alignContigs (6)	COMPLETED	0	2015-05-13 04:29:33.995	329ms	261ms	14.0%	26.5 MB	151.9 MB	26.5 MB	152 MB	34.5 KB	279 B	79	5	329	261	27762688	159309824	27762688	159416320	35304	279
35	8b/5f02ce	32268	ssake (4)	COMPLETED	0	2015-05-13 01:36:45.910	3h 8m 12s	3h 8m 11s	101.0%	895.2 MB	1.1 GB	895.2 MB	1.1 GB	117.9 MB	155.1 MB	27018	695905	11291812	11291288	938659840	1179570176	938672128	1179570176	123584749	162598952
47	a1/8ca177	10346	alignContigs (7)	COMPLETED	0	2015-05-13 04:44:57.767	425ms	400ms	8.0%	16.6 MB	414.5 MB	16.6 MB	414.5 MB	34.5 KB	279 B	79	5	425	400	17354752	434601984	17354752	434601984	35304	279
38	63/3c7fde	562	ssake (6)	COMPLETED	0	2015-05-13 01:36:51.047	3h 35m 23s	3h 35m 21s	100.0%	1 GB	1.2 GB	1 GB	1.2 GB	146.4 MB	170.9 MB	33744	759342	12922775	12921465	1097994240	1340817408	1097994240	1340923904	153537992	179213435
48	d0/581166	22849	alignContigs (8)	COMPLETED	0	2015-05-13 05:12:13.866	441ms	370ms	7.0%	14.3 MB	151.9 MB	14.3 MB	152 MB	34.5 KB	279 B	79	5	441	370	14983168	159309824	14983168	159416320	35304	279
