# Supplementary material for: The impact of Docker containers on the performance of genomic pipelines
Source: PeerJ. 2015 Sep 24;3:e1273. doi: 10.7717/peerj.1273 (PMC4586803; doi:10.7717/peerj.1273)
Supplement: Supplemental Information 1 [file peerj-03-1273-s001.zip › docker-benchmarks-peerj5515/nmdp-flow/native_7/log_native_17]

N E X T F L O W  ~  version 0.13.4
Launching ../main.nf
[warm up] executor > local
[74/a7d202] Submitted process > interleave (8)
[99/08a6bf] Submitted process > fastqToSsake (2)
[f6/74adfb] Submitted process > interleave (7)
[ee/e0ccd7] Submitted process > interleave (2)
[74/0e95db] Submitted process > interleave (1)
[9a/fac0f7] Submitted process > fastqToSsake (6)
[2e/be4de4] Submitted process > interleave (5)
[f6/5e501f] Submitted process > fastqToSsake (7)
[9b/1ef6a9] Submitted process > fastqToSsake (4)
[db/4bc5a7] Submitted process > fastqToSsake (5)
[ee/8f4036] Submitted process > interleave (3)
[d3/e4d3bc] Submitted process > fastqToSsake (3)
[c6/2acf0c] Submitted process > fastqToSsake (8)
[2a/4dd8a4] Submitted process > fastqToSsake (1)
[e9/c141de] Submitted process > interleave (4)
[a3/c3a2f6] Submitted process > interleave (6)
[6f/30e574] Submitted process > reformat (2)
[11/00c812] Submitted process > reformat (1)
[98/cf11d0] Submitted process > reformat (3)
[29/37303e] Submitted process > reformat (4)
[e4/c12a4f] Submitted process > alignReads (1)
[0c/de32a7] Submitted process > reformat (5)
reads vcf [hla_sample_1, /scratch/tmp/flow/native_17/work/e4/c12a4f0d8bf1c372a4b8fcc8507b0d/hla_sample_1.reads.bwa.sorted.vcf.gz]
aligned reads [hla_sample_1, /scratch/tmp/flow/native_17/work/e4/c12a4f0d8bf1c372a4b8fcc8507b0d/hla_sample_1.reads.bwa.sorted.bam]
[4f/6024b1] Submitted process > alignReads (2)
[a3/489ee0] Submitted process > alignReads (3)
[50/ae393a] Submitted process > alignReads (4)
[71/622892] Submitted process > alignReads (5)
[ad/2a5635] Submitted process > ssake (1)
aligned reads [hla_sample_4, /scratch/tmp/flow/native_17/work/4f/6024b1fbab04bc9ee038936c0772ea/hla_sample_4.reads.bwa.sorted.bam]
reads vcf [hla_sample_4, /scratch/tmp/flow/native_17/work/4f/6024b1fbab04bc9ee038936c0772ea/hla_sample_4.reads.bwa.sorted.vcf.gz]
[ca/aa3673] Submitted process > ssake (2)
aligned reads [hla_sample_5, /scratch/tmp/flow/native_17/work/a3/489ee09ec5c1e31a28e0144834d79a/hla_sample_5.reads.bwa.sorted.bam]
reads vcf [hla_sample_5, /scratch/tmp/flow/native_17/work/a3/489ee09ec5c1e31a28e0144834d79a/hla_sample_5.reads.bwa.sorted.vcf.gz]
[49/8799bf] Submitted process > reformat (6)
aligned reads [hla_sample_6, /scratch/tmp/flow/native_17/work/50/ae393a4fde497001fef99e777550e3/hla_sample_6.reads.bwa.sorted.bam]
reads vcf [hla_sample_6, /scratch/tmp/flow/native_17/work/50/ae393a4fde497001fef99e777550e3/hla_sample_6.reads.bwa.sorted.vcf.gz]
[82/89c434] Submitted process > reformat (7)
aligned reads [hla_sample_2, /scratch/tmp/flow/native_17/work/71/62289237a61ca2ef1760f94155823a/hla_sample_2.reads.bwa.sorted.bam]
reads vcf [hla_sample_2, /scratch/tmp/flow/native_17/work/71/62289237a61ca2ef1760f94155823a/hla_sample_2.reads.bwa.sorted.vcf.gz]
[c4/48d47e] Submitted process > reformat (8)
[21/b5ef55] Submitted process > ssake (3)
[9f/f920f3] Submitted process > ssake (4)
[56/b35cfd] Submitted process > ssake (5)
[6d/c0744f] Submitted process > ssake (6)
[a2/18fbdd] Submitted process > alignReads (6)
[a9/3615d9] Submitted process > alignReads (7)
[90/554f9c] Submitted process > alignReads (8)
aligned reads [hla_sample_3, /scratch/tmp/flow/native_17/work/a2/18fbdda94b94d661da54cd980ff70b/hla_sample_3.reads.bwa.sorted.bam]
reads vcf [hla_sample_3, /scratch/tmp/flow/native_17/work/a2/18fbdda94b94d661da54cd980ff70b/hla_sample_3.reads.bwa.sorted.vcf.gz]
aligned reads [hla_sample_8, /scratch/tmp/flow/native_17/work/a9/3615d9102ce7445bee2f5252a63b90/hla_sample_8.reads.bwa.sorted.bam]
reads vcf [hla_sample_8, /scratch/tmp/flow/native_17/work/a9/3615d9102ce7445bee2f5252a63b90/hla_sample_8.reads.bwa.sorted.vcf.gz]
[f0/3a78f9] Submitted process > ssake (7)
aligned reads [hla_sample_7, /scratch/tmp/flow/native_17/work/90/554f9c72b93c4ab79cadafdb47127f/hla_sample_7.reads.bwa.sorted.bam]
reads vcf [hla_sample_7, /scratch/tmp/flow/native_17/work/90/554f9c72b93c4ab79cadafdb47127f/hla_sample_7.reads.bwa.sorted.vcf.gz]
[45/f8b7b9] Submitted process > ssake (8)
[ab/c8f69a] Submitted process > alignContigs (1)
contigs vcf [hla_sample_4, /scratch/tmp/flow/native_17/work/ab/c8f69ac6be389c36c0b651eaf6d2b0/hla_sample_4.contigs.bwa.sorted.vcf.gz]
aligned contigs [hla_sample_4, /scratch/tmp/flow/native_17/work/ab/c8f69ac6be389c36c0b651eaf6d2b0/hla_sample_4.contigs.bwa.sorted.bam]
[53/66b34c] Submitted process > alignContigs (2)
aligned contigs [hla_sample_1, /scratch/tmp/flow/native_17/work/53/66b34c93a18fb35978c0e387405bf2/hla_sample_1.contigs.bwa.sorted.bam]
contigs vcf [hla_sample_1, /scratch/tmp/flow/native_17/work/53/66b34c93a18fb35978c0e387405bf2/hla_sample_1.contigs.bwa.sorted.vcf.gz]
[f2/1514dc] Submitted process > alignContigs (3)
aligned contigs [hla_sample_5, /scratch/tmp/flow/native_17/work/f2/1514dc92b20e5437aa82fb1e14b355/hla_sample_5.contigs.bwa.sorted.bam]
contigs vcf [hla_sample_5, /scratch/tmp/flow/native_17/work/f2/1514dc92b20e5437aa82fb1e14b355/hla_sample_5.contigs.bwa.sorted.vcf.gz]
[97/735e5c] Submitted process > alignContigs (4)
aligned contigs [hla_sample_6, /scratch/tmp/flow/native_17/work/97/735e5ca33276eda7b778f9dfcd3b45/hla_sample_6.contigs.bwa.sorted.bam]
contigs vcf [hla_sample_6, /scratch/tmp/flow/native_17/work/97/735e5ca33276eda7b778f9dfcd3b45/hla_sample_6.contigs.bwa.sorted.vcf.gz]
[90/155419] Submitted process > alignContigs (5)
contigs vcf [hla_sample_7, /scratch/tmp/flow/native_17/work/90/15541997f707854ece976ca7f4dd46/hla_sample_7.contigs.bwa.sorted.vcf.gz]
aligned contigs [hla_sample_7, /scratch/tmp/flow/native_17/work/90/15541997f707854ece976ca7f4dd46/hla_sample_7.contigs.bwa.sorted.bam]
[9f/76e2e1] Submitted process > alignContigs (6)
contigs vcf [hla_sample_2, /scratch/tmp/flow/native_17/work/9f/76e2e1b9879ea1dccfcc60529539e1/hla_sample_2.contigs.bwa.sorted.vcf.gz]
aligned contigs [hla_sample_2, /scratch/tmp/flow/native_17/work/9f/76e2e1b9879ea1dccfcc60529539e1/hla_sample_2.contigs.bwa.sorted.bam]
[f1/3a6543] Submitted process > alignContigs (7)
contigs vcf [hla_sample_3, /scratch/tmp/flow/native_17/work/f1/3a6543431f071153fecae0a394c0d2/hla_sample_3.contigs.bwa.sorted.vcf.gz]
aligned contigs [hla_sample_3, /scratch/tmp/flow/native_17/work/f1/3a6543431f071153fecae0a394c0d2/hla_sample_3.contigs.bwa.sorted.bam]
[1b/cb261a] Submitted process > alignContigs (8)
aligned contigs [hla_sample_8, /scratch/tmp/flow/native_17/work/1b/cb261a0e41122ec63ff03105b4da6a/hla_sample_8.contigs.bwa.sorted.bam]
contigs vcf [hla_sample_8, /scratch/tmp/flow/native_17/work/1b/cb261a0e41122ec63ff03105b4da6a/hla_sample_8.contigs.bwa.sorted.vcf.gz]
