# Supplementary material for: The impact of Docker containers on the performance of genomic pipelines
Source: PeerJ. 2015 Sep 24;3:e1273. doi: 10.7717/peerj.1273 (PMC4586803; doi:10.7717/peerj.1273)
Supplement: Supplemental Information 1 [file peerj-03-1273-s001.zip › docker-benchmarks-peerj5515/nmdp-flow/native_7/trace.csv]

task_id	hash	native_id	name	status	exit	submit	duration	realtime	%cpu	rss	vmem	peak_rss	peak_vmem	rchar	wchar	syscr	syscw	duration	realtime	rss	vmem	peak_rss	peak_vmem	rchar	wchar
5	db/4bc5a7	8918	fastqToSsake (5)	COMPLETED	0	2015-05-13 08:56:19.506	22s	20.6s	103.0%	1.5 GB	27.3 GB	1.5 GB	27.4 GB	261.5 MB	14 MB	30631	28801	21992	20579	1566027776	29347868672	1569673216	29413949440	274240653	14640216
6	9a/fac0f7	8923	fastqToSsake (6)	COMPLETED	0	2015-05-13 08:56:19.507	22.1s	19.1s	100.0%	1.4 GB	27.3 GB	1.4 GB	27.3 GB	252.7 MB	14.4 MB	29502	29742	22116	19102	1544183808	29347868672	1544183808	29351030784	264990987	15115128
2	99/08a6bf	8921	fastqToSsake (2)	COMPLETED	0	2015-05-13 08:56:19.508	22.1s	19.6s	93.8%	1.3 GB	27.3 GB	1.3 GB	27.3 GB	229.4 MB	14.1 MB	26513	29148	22122	19594	1385279488	29347868672	1385279488	29351030784	240510335	14809192
7	f6/5e501f	8924	fastqToSsake (7)	COMPLETED	0	2015-05-13 08:56:19.504	22.1s	18.6s	103.0%	1.3 GB	27.3 GB	1.3 GB	27.4 GB	228.4 MB	14.7 MB	26392	30329	22136	18565	1374728192	29347868672	1378361344	29413961728	239516879	15420929
9	74/0e95db	8926	interleave (1)	COMPLETED	0	2015-05-13 08:56:19.510	26.6s	26.5s	105.0%	1.1 GB	27.5 GB	1.1 GB	27.5 GB	204.1 MB	40 MB	23375	82667	26554	26453	1150152704	29484191744	1150152704	29484191744	213971918	41911202
4	9b/1ef6a9	8919	fastqToSsake (4)	COMPLETED	0	2015-05-13 08:56:19.506	27.1s	23.3s	100.0%	1.5 GB	27.3 GB	1.5 GB	27.3 GB	280.5 MB	20.5 MB	33064	42285	27132	23301	1622618112	29347868672	1622618112	29351030784	294170623	21475768
15	f6/74adfb	8920	interleave (7)	COMPLETED	0	2015-05-13 08:56:19.505	27.2s	27.1s	98.5%	1.1 GB	27.5 GB	1.1 GB	27.5 GB	210.3 MB	41.4 MB	24176	85631	27160	27053	1230417920	29484191744	1230417920	29551300608	220535029	43409649
10	ee/e0ccd7	8922	interleave (2)	COMPLETED	0	2015-05-13 08:56:19.506	32.3s	28.6s	98.8%	1.1 GB	27.5 GB	1.1 GB	27.5 GB	224.8 MB	49.5 MB	26028	102336	32294	28595	1166548992	29484191744	1166548992	29484191744	235706161	51880132
16	74/a7d202	8925	interleave (8)	COMPLETED	0	2015-05-13 08:56:19.508	32.4s	29.4s	99.2%	1.1 GB	27.5 GB	1.1 GB	27.5 GB	242.4 MB	50.9 MB	28281	105170	32372	29405	1203769344	29484191744	1203769344	29551300608	254160907	53344310
13	2e/be4de4	8917	interleave (5)	COMPLETED	0	2015-05-13 08:56:19.509	37.3s	32.9s	100.0%	1.2 GB	27.5 GB	1.2 GB	27.5 GB	260.5 MB	60.2 MB	30596	124527	37258	32861	1264992256	29484191744	1264992256	29484191744	273129267	63143472
18	6f/30e574	12130	reformat (2)	COMPLETED	0	2015-05-13 08:56:46.665	11.3s	10.5s	125.7%	3.3 MB	214.9 MB	3.3 MB	215.1 MB	143.9 MB	141.2 MB	21378	17933	11315	10473	3424256	225390592	3424256	225497088	150840779	148062208
21	e4/c12a4f	13780	alignReads (1)	COMPLETED	0	2015-05-13 08:56:57.981	378ms	277ms	16.0%	28.1 MB	151.9 MB	30.1 MB	152 MB	34.4 KB	279 B	79	5	378	277	29503488	159309824	31600640	159416320	35246	279
19	98/cf11d0	12753	reformat (3)	COMPLETED	0	2015-05-13 08:56:51.880	10.8s	10.2s	114.6%	3.3 MB	214.9 MB	3.3 MB	215.1 MB	118.2 MB	116 MB	17444	14663	10758	10231	3420160	225390592	3420160	225497088	123893195	121634816
3	d3/e4d3bc	11444	fastqToSsake (3)	COMPLETED	0	2015-05-13 08:56:41.623	21.2s	16.7s	138.0%	1.3 GB	27.3 GB	1.3 GB	27.4 GB	223 MB	15.9 MB	25692	32780	21189	16730	1374068736	29347868672	1377951744	29413949440	233780209	16657551
1	2a/4dd8a4	11479	fastqToSsake (1)	COMPLETED	0	2015-05-13 08:56:41.640	21.3s	20.5s	133.0%	1.5 GB	27.3 GB	1.5 GB	27.3 GB	263 MB	15.2 MB	30819	31306	21256	20527	1569247232	29347868672	1569247232	29351030784	275780651	15918081
8	c6/2acf0c	11452	fastqToSsake (8)	COMPLETED	0	2015-05-13 08:56:41.630	21.4s	17.5s	131.0%	1.4 GB	27.3 GB	1.4 GB	27.3 GB	250.1 MB	15.5 MB	29164	32035	21367	17477	1533509632	29347868672	1533509632	29351030784	262222235	16280441
23	4f/6024b1	14207	alignReads (2)	COMPLETED	0	2015-05-13 08:57:02.639	445ms	367ms	0.0%	14.6 MB	151.9 MB	14.6 MB	152 MB	34.4 KB	279 B	79	5	445	367	15339520	159309824	15339520	159416320	35246	279
24	a3/489ee0	14289	alignReads (3)	COMPLETED	0	2015-05-13 08:57:02.812	371ms	283ms	16.0%	27.3 MB	151.9 MB	29.3 MB	152 MB	34.4 KB	279 B	79	5	371	283	28626944	159309824	30724096	159416320	35246	279
25	50/ae393a	14419	alignReads (4)	COMPLETED	0	2015-05-13 08:57:02.897	369ms	272ms	16.0%	28.2 MB	151.9 MB	28.2 MB	152 MB	34.4 KB	279 B	79	5	369	272	29564928	159309824	29564928	159416320	35246	279
26	71/622892	14480	alignReads (5)	COMPLETED	0	2015-05-13 08:57:02.998	387ms	270ms	17.0%	29.3 MB	151.9 MB	31.3 MB	152 MB	34.4 KB	279 B	79	5	387	270	30695424	159309824	32792576	159416320	35246	279
20	29/37303e	13329	reformat (4)	COMPLETED	0	2015-05-13 08:56:56.767	10.7s	9.7s	118.1%	3.3 MB	214.9 MB	3.3 MB	215.1 MB	127 MB	124.6 MB	18782	15777	10736	9669	3416064	225390592	3416064	225497088	133195211	130646016
17	11/00c812	12704	reformat (1)	COMPLETED	0	2015-05-13 08:56:51.801	15.8s	10.8s	123.1%	3.3 MB	214.9 MB	3.3 MB	215.1 MB	250.1 MB	245.8 MB	37056	31170	15757	10822	3420160	225390592	3420160	225497088	262256075	257777664
29	49/8799bf	14784	reformat (6)	COMPLETED	0	2015-05-13 08:57:03.268	10.6s	9.7s	115.0%	3.3 MB	214.9 MB	3.3 MB	215.1 MB	120.3 MB	118 MB	17766	14931	10646	9660	3424256	225390592	3424256	225497088	126105035	123764736
22	0c/de32a7	13877	reformat (5)	COMPLETED	0	2015-05-13 08:56:58.360	15.8s	12.8s	118.0%	3.3 MB	214.9 MB	3.3 MB	215.1 MB	229.1 MB	225.1 MB	33787	28458	15753	12836	3428352	225390592	3428352	225497088	240235979	236027904
12	e9/c141de	11962	interleave (4)	COMPLETED	0	2015-05-13 08:56:46.064	31s	27.8s	132.0%	1.2 GB	27.5 GB	1.2 GB	27.5 GB	254.1 MB	54.9 MB	29786	113553	31011	27816	1297027072	29484191744	1297027072	29551300608	266488936	57570863
11	ee/8f4036	11303	interleave (3)	COMPLETED	0	2015-05-13 08:56:41.506	36.6s	32.2s	120.0%	1.2 GB	27.5 GB	1.2 GB	27.5 GB	277.1 MB	63.9 MB	32837	132174	36586	32187	1306054656	29484191744	1306054656	29484191744	290556689	67026065
14	a3/c3a2f6	12118	interleave (6)	COMPLETED	0	2015-05-13 08:56:46.639	31.5s	27.1s	143.0%	1.2 GB	27.5 GB	1.2 GB	27.5 GB	249 MB	54.3 MB	29246	112364	31501	27050	1267757056	29484191744	1267757056	29551300608	261137283	56968024
36	a2/18fbdd	16622	alignReads (6)	COMPLETED	0	2015-05-13 08:57:18.093	411ms	250ms	18.0%	31.9 MB	151.9 MB	31.9 MB	152 MB	34.4 KB	279 B	79	5	411	250	33398784	159309824	33398784	159416320	35246	279
37	a9/3615d9	16636	alignReads (7)	COMPLETED	0	2015-05-13 08:57:18.144	363ms	245ms	18.0%	31.9 MB	151.9 MB	31.9 MB	152 MB	34.4 KB	279 B	79	5	363	245	33423360	159309824	33423360	159416320	35246	279
31	c4/48d47e	15379	reformat (8)	COMPLETED	0	2015-05-13 08:57:07.505	11.1s	9.8s	100.2%	3.3 MB	214.9 MB	3.3 MB	215.1 MB	133.7 MB	131.2 MB	19860	16657	11063	9785	3420160	225390592	3420160	225497088	140162507	137543680
38	90/554f9c	16849	alignReads (8)	COMPLETED	0	2015-05-13 08:57:18.504	362ms	276ms	15.0%	27.6 MB	151.9 MB	27.6 MB	152 MB	34.4 KB	279 B	79	5	362	276	28925952	159309824	28925952	159416320	35246	279
30	82/89c434	14904	reformat (7)	COMPLETED	0	2015-05-13 08:57:03.386	15.8s	12s	110.5%	3.3 MB	214.9 MB	3.3 MB	215.1 MB	228.2 MB	224.1 MB	33621	28321	15768	12038	3420160	225390592	3420160	225497088	239236555	235028480
32	21/b5ef55	15405	ssake (3)	COMPLETED	0	2015-05-13 08:57:07.558	2h 3m 56s	2h 3m 53s	99.8%	818.8 MB	1 GB	818.8 MB	1 GB	107.7 MB	133.6 MB	24793	604023	7436205	7433281	858591232	1101459456	858591232	1101565952	112956451	140060215
41	ab/c8f69a	3313	alignContigs (1)	COMPLETED	0	2015-05-13 11:01:03.809	434ms	269ms	17.0%	31.8 MB	151.9 MB	31.8 MB	152 MB	34.5 KB	279 B	79	5	434	269	33329152	159309824	33329152	159416320	35304	279
34	56/b35cfd	16314	ssake (5)	COMPLETED	0	2015-05-13 08:57:14.114	2h 4m 5s	2h 4m 4s	100.0%	834.9 MB	1 GB	834.9 MB	1 GB	99 MB	131.2 MB	22520	578939	7444962	7443546	875450368	1116344320	875503616	1116344320	103802232	137557252
42	53/66b34c	4104	alignContigs (2)	COMPLETED	0	2015-05-13 11:01:19.093	350ms	272ms	14.0%	27.3 MB	151.9 MB	27.3 MB	152 MB	34.5 KB	279 B	79	5	350	272	28590080	159309824	28590080	159416320	35304	279
28	ca/aa3673	14701	ssake (2)	COMPLETED	0	2015-05-13 08:57:03.184	2h 10m 6s	2h 10m 2s	99.8%	842.8 MB	1 GB	846.8 MB	1.1 GB	111.5 MB	133.8 MB	25629	600806	7805522	7802121	883765248	1126653952	887963648	1130958848	116966804	140258505
43	f2/1514dc	17833	alignContigs (3)	COMPLETED	0	2015-05-13 11:07:08.711	348ms	268ms	0.0%	25.8 MB	151.9 MB	27.8 MB	152 MB	34.5 KB	279 B	79	5	348	268	27099136	159309824	29196288	159416320	35304	279
39	f0/3a78f9	16890	ssake (7)	COMPLETED	0	2015-05-13 08:57:18.574	2h 20m 39s	2h 20m 38s	99.8%	797.5 MB	1 GB	797.5 MB	1 GB	111.4 MB	142.4 MB	25673	659776	8438625	8437610	836247552	1077141504	836247552	1077141504	116790302	149272160
44	97/735e5c	6043	alignContigs (4)	COMPLETED	0	2015-05-13 11:17:57.210	353ms	295ms	13.0%	23.7 MB	151.9 MB	25.7 MB	152 MB	34.5 KB	279 B	79	5	353	295	24850432	159309824	26947584	159416320	35304	279
27	ad/2a5635	14600	ssake (1)	COMPLETED	0	2015-05-13 08:57:03.085	2h 24m 17s	2h 24m 16s	99.8%	831.9 MB	1 GB	831.9 MB	1 GB	112.6 MB	143.7 MB	25977	667637	8657371	8656422	872325120	1113264128	872341504	1113264128	118083910	150649733
45	90/155419	11336	alignContigs (5)	COMPLETED	0	2015-05-13 11:21:20.470	338ms	268ms	14.0%	25.8 MB	151.9 MB	25.8 MB	152 MB	34.5 KB	279 B	79	5	338	268	27103232	159309824	27103232	159416320	35304	279
40	45/f8b7b9	17118	ssake (8)	COMPLETED	0	2015-05-13 08:57:19.158	2h 55m 34s	2h 55m 33s	100.0%	946.8 MB	1.2 GB	946.8 MB	1.2 GB	130 MB	158 MB	29741	707032	10534387	10532842	992768000	1235595264	992768000	1235701760	136327019	165675128
46	9f/76e2e1	16909	alignContigs (6)	COMPLETED	0	2015-05-13 11:52:53.576	331ms	267ms	13.0%	24.5 MB	151.9 MB	24.5 MB	152 MB	34.5 KB	279 B	79	5	331	267	25673728	159309824	25673728	159416320	35304	279
33	9f/f920f3	16224	ssake (4)	COMPLETED	0	2015-05-13 08:57:13.915	3h 4m 7s	3h 4m 4s	99.8%	887.9 MB	1.1 GB	895.9 MB	1.1 GB	128.8 MB	155.2 MB	29870	698559	11046981	11043713	931033088	1173852160	939429888	1182355456	135086720	162723720
47	f1/3a6543	23681	alignContigs (7)	COMPLETED	0	2015-05-13 12:01:20.925	350ms	272ms	15.0%	27.3 MB	151.9 MB	27.3 MB	152 MB	34.5 KB	279 B	79	5	350	272	28585984	159309824	28585984	159416320	35304	279
35	6d/c0744f	16508	ssake (6)	COMPLETED	0	2015-05-13 08:57:17.076	3h 40m 56s	3h 40m 53s	100.0%	1 GB	1.2 GB	1 GB	1.2 GB	146.4 MB	170.9 MB	33744	759342	13256092	13253449	1093791744	1336619008	1097990144	1340923904	153537992	179213435
48	1b/cb261a	7042	alignContigs (8)	COMPLETED	0	2015-05-13 12:38:13.221	5.5s	467ms	15.0%	25.6 MB	151.9 MB	27.6 MB	152 MB	34.5 KB	279 B	79	5	5454	467	26853376	159309824	28950528	159416320	35304	279
