# Supplementary material for: The impact of Docker containers on the performance of genomic pipelines
Source: PeerJ. 2015 Sep 24;3:e1273. doi: 10.7717/peerj.1273 (PMC4586803; doi:10.7717/peerj.1273)
Supplement: Supplemental Information 1 [file peerj-03-1273-s001.zip › docker-benchmarks-peerj5515/nmdp-flow/native_9/log_native_19]

N E X T F L O W  ~  version 0.13.4
Launching ../main.nf
[warm up] executor > local
[8c/2182b6] Submitted process > fastqToSsake (8)
[7f/4b09a9] Submitted process > interleave (7)
[1e/771493] Submitted process > interleave (4)
[95/378409] Submitted process > fastqToSsake (7)
[33/6e48b7] Submitted process > interleave (8)
[7b/65f9ee] Submitted process > fastqToSsake (3)
[fc/37e19d] Submitted process > interleave (1)
[ee/8ec7c5] Submitted process > fastqToSsake (1)
[1a/8a8821] Submitted process > interleave (6)
[23/4df4a9] Submitted process > interleave (2)
[aa/542b48] Submitted process > fastqToSsake (2)
[a5/6c3851] Submitted process > fastqToSsake (6)
[3a/ad7452] Submitted process > interleave (3)
[20/3b9592] Submitted process > fastqToSsake (4)
[ec/cf8c7b] Submitted process > fastqToSsake (5)
[f2/4b074a] Submitted process > interleave (5)
[db/fe06d8] Submitted process > reformat (1)
[c0/dabe3d] Submitted process > reformat (3)
[14/efc2ed] Submitted process > reformat (2)
[4e/6ae35c] Submitted process > alignReads (1)
[ee/6c555d] Submitted process > reformat (4)
reads vcf [hla_sample_1, /scratch/tmp/flow/native_19/work/4e/6ae35ccbf711b52d714e567a2100ba/hla_sample_1.reads.bwa.sorted.vcf.gz]
aligned reads [hla_sample_1, /scratch/tmp/flow/native_19/work/4e/6ae35ccbf711b52d714e567a2100ba/hla_sample_1.reads.bwa.sorted.bam]
[12/643708] Submitted process > alignReads (2)
[52/392ba8] Submitted process > alignReads (3)
[fd/79ec83] Submitted process > alignReads (5)
[e4/594b9b] Submitted process > alignReads (4)
aligned reads [hla_sample_3, /scratch/tmp/flow/native_19/work/12/6437086e3d132d1d6fe2eb647c0e89/hla_sample_3.reads.bwa.sorted.bam]
reads vcf [hla_sample_3, /scratch/tmp/flow/native_19/work/12/6437086e3d132d1d6fe2eb647c0e89/hla_sample_3.reads.bwa.sorted.vcf.gz]
[10/2ee83e] Submitted process > alignReads (6)
[09/b86e89] Submitted process > reformat (5)
[ff/7c1a92] Submitted process > reformat (6)
aligned reads [hla_sample_5, /scratch/tmp/flow/native_19/work/52/392ba89af1e68a6d5f1bf7214d2c25/hla_sample_5.reads.bwa.sorted.bam]
reads vcf [hla_sample_5, /scratch/tmp/flow/native_19/work/52/392ba89af1e68a6d5f1bf7214d2c25/hla_sample_5.reads.bwa.sorted.vcf.gz]
[8a/431fc5] Submitted process > ssake (1)
aligned reads [hla_sample_6, /scratch/tmp/flow/native_19/work/e4/594b9bc5541412c4d9069d56d9a2cc/hla_sample_6.reads.bwa.sorted.bam]
reads vcf [hla_sample_6, /scratch/tmp/flow/native_19/work/e4/594b9bc5541412c4d9069d56d9a2cc/hla_sample_6.reads.bwa.sorted.vcf.gz]
[cc/cb79bb] Submitted process > ssake (2)
aligned reads [hla_sample_4, /scratch/tmp/flow/native_19/work/fd/79ec83c879fe9305b8ff20b005865f/hla_sample_4.reads.bwa.sorted.bam]
reads vcf [hla_sample_4, /scratch/tmp/flow/native_19/work/fd/79ec83c879fe9305b8ff20b005865f/hla_sample_4.reads.bwa.sorted.vcf.gz]
[1c/5b2bbc] Submitted process > ssake (3)
reads vcf [hla_sample_8, /scratch/tmp/flow/native_19/work/10/2ee83e5f50436332f658c45c80c81b/hla_sample_8.reads.bwa.sorted.vcf.gz]
aligned reads [hla_sample_8, /scratch/tmp/flow/native_19/work/10/2ee83e5f50436332f658c45c80c81b/hla_sample_8.reads.bwa.sorted.bam]
[db/9202c0] Submitted process > reformat (7)
[f3/3ff380] Submitted process > reformat (8)
[c8/91b918] Submitted process > alignReads (7)
aligned reads [hla_sample_2, /scratch/tmp/flow/native_19/work/c8/91b918f2b5cfba2b22642e48390109/hla_sample_2.reads.bwa.sorted.bam]
reads vcf [hla_sample_2, /scratch/tmp/flow/native_19/work/c8/91b918f2b5cfba2b22642e48390109/hla_sample_2.reads.bwa.sorted.vcf.gz]
[e2/9d80f4] Submitted process > ssake (4)
[f3/f0878c] Submitted process > ssake (5)
[64/da232a] Submitted process > ssake (6)
[93/f3e52d] Submitted process > alignReads (8)
reads vcf [hla_sample_7, /scratch/tmp/flow/native_19/work/93/f3e52d753b5bf66e44681fca4600bc/hla_sample_7.reads.bwa.sorted.vcf.gz]
aligned reads [hla_sample_7, /scratch/tmp/flow/native_19/work/93/f3e52d753b5bf66e44681fca4600bc/hla_sample_7.reads.bwa.sorted.bam]
[9d/85dfc8] Submitted process > ssake (7)
[73/f66b3e] Submitted process > ssake (8)
[d5/2c631b] Submitted process > alignContigs (1)
contigs vcf [hla_sample_4, /scratch/tmp/flow/native_19/work/d5/2c631b20d7ed85e33defeee111bc17/hla_sample_4.contigs.bwa.sorted.vcf.gz]
aligned contigs [hla_sample_4, /scratch/tmp/flow/native_19/work/d5/2c631b20d7ed85e33defeee111bc17/hla_sample_4.contigs.bwa.sorted.bam]
[88/30fa20] Submitted process > alignContigs (2)
aligned contigs [hla_sample_1, /scratch/tmp/flow/native_19/work/88/30fa2091819d8dd1d8c04aae9fa7c7/hla_sample_1.contigs.bwa.sorted.bam]
contigs vcf [hla_sample_1, /scratch/tmp/flow/native_19/work/88/30fa2091819d8dd1d8c04aae9fa7c7/hla_sample_1.contigs.bwa.sorted.vcf.gz]
[c2/dfcd9f] Submitted process > alignContigs (3)
contigs vcf [hla_sample_5, /scratch/tmp/flow/native_19/work/c2/dfcd9f34c9715134e75b0b2a762a1c/hla_sample_5.contigs.bwa.sorted.vcf.gz]
aligned contigs [hla_sample_5, /scratch/tmp/flow/native_19/work/c2/dfcd9f34c9715134e75b0b2a762a1c/hla_sample_5.contigs.bwa.sorted.bam]
[6b/fa1d5d] Submitted process > alignContigs (4)
aligned contigs [hla_sample_6, /scratch/tmp/flow/native_19/work/6b/fa1d5d0d95159beaec966404f21f4a/hla_sample_6.contigs.bwa.sorted.bam]
contigs vcf [hla_sample_6, /scratch/tmp/flow/native_19/work/6b/fa1d5d0d95159beaec966404f21f4a/hla_sample_6.contigs.bwa.sorted.vcf.gz]
[91/990fac] Submitted process > alignContigs (5)
aligned contigs [hla_sample_7, /scratch/tmp/flow/native_19/work/91/990facd5da01d1c87fef420c54e388/hla_sample_7.contigs.bwa.sorted.bam]
contigs vcf [hla_sample_7, /scratch/tmp/flow/native_19/work/91/990facd5da01d1c87fef420c54e388/hla_sample_7.contigs.bwa.sorted.vcf.gz]
[f2/885f7a] Submitted process > alignContigs (6)
aligned contigs [hla_sample_2, /scratch/tmp/flow/native_19/work/f2/885f7a2e4f5cf41b1bd9f87fcfc39f/hla_sample_2.contigs.bwa.sorted.bam]
contigs vcf [hla_sample_2, /scratch/tmp/flow/native_19/work/f2/885f7a2e4f5cf41b1bd9f87fcfc39f/hla_sample_2.contigs.bwa.sorted.vcf.gz]
[da/544259] Submitted process > alignContigs (7)
aligned contigs [hla_sample_3, /scratch/tmp/flow/native_19/work/da/5442594fc587873f0c3949e8a4b533/hla_sample_3.contigs.bwa.sorted.bam]
contigs vcf [hla_sample_3, /scratch/tmp/flow/native_19/work/da/5442594fc587873f0c3949e8a4b533/hla_sample_3.contigs.bwa.sorted.vcf.gz]
[e0/ec54b0] Submitted process > alignContigs (8)
aligned contigs [hla_sample_8, /scratch/tmp/flow/native_19/work/e0/ec54b039d9f22e1c48a98c29473bf7/hla_sample_8.contigs.bwa.sorted.bam]
contigs vcf [hla_sample_8, /scratch/tmp/flow/native_19/work/e0/ec54b039d9f22e1c48a98c29473bf7/hla_sample_8.contigs.bwa.sorted.vcf.gz]
