# Supplementary material for: The impact of Docker containers on the performance of genomic pipelines
Source: PeerJ. 2015 Sep 24;3:e1273. doi: 10.7717/peerj.1273 (PMC4586803; doi:10.7717/peerj.1273)
Supplement: Supplemental Information 1 [file peerj-03-1273-s001.zip › docker-benchmarks-peerj5515/nmdp-flow/plot.csv]

name	realtime_docker	realtime_native
alignContigs	4191.625	348.625
alignContigs	4062.625	1009.125
alignContigs	4167	1009.375
alignContigs	4029.25	363.125
alignContigs	4145	994.75
alignContigs	4157	359.375
alignContigs	17054.375	366.125
alignContigs	4069.25	993.875
alignContigs	17099.5	997.75
alignContigs	4545.25	383
alignReads	28893.125	2993.625
alignReads	30323.25	342.25
alignReads	31181.125	981.375
alignReads	31594.625	353.75
alignReads	30582.875	2297.875
alignReads	34686.625	1105.125
alignReads	34903.5	1640.375
alignReads	33797.75	385.75
alignReads	36590.625	450.875
alignReads	37149.875	1069.125
fastqToSsake	35135.875	22613.25
fastqToSsake	33665	22140.75
fastqToSsake	34998.875	21558.5
fastqToSsake	33383.125	22070.625
fastqToSsake	37987	22062.375
fastqToSsake	40766.5	22353.875
fastqToSsake	43386.375	22772.875
fastqToSsake	41679.125	22877.125
fastqToSsake	43237.125	22804.75
fastqToSsake	42784.25	22413.75
interleave	43687.875	31590.625
interleave	46776.25	32236.875
interleave	47064.25	30523.25
interleave	46313.125	31147.125
interleave	49384.125	32432.25
interleave	48421.5	31768.75
interleave	50799.75	31842
interleave	53252	32975.625
interleave	52812.125	32058.25
interleave	55459.125	32107.75
reformat	36005.375	12063.375
reformat	39766.375	12734.875
reformat	37967.5	12751.25
reformat	37490.125	12168.875
reformat	39799.75	12724.5
reformat	41132.75	12233
reformat	42805.25	12217.375
reformat	44938.75	12266
reformat	42972.5	12229.5
reformat	47090	12829.5
ssake	9453389	9278939.25
ssake	9459468.125	9350804
ssake	9461669.125	9327518.125
ssake	9464710.75	9310700.625
ssake	9461462.5	9402224.5
ssake	9448187.375	9324142.5
ssake	9450485	9311689.125
ssake	9487336.375	9342940.5
ssake	9438973.625	9321528.875
ssake	9473151.75	9392171.125
