# Supplementary material for: The impact of Docker containers on the performance of genomic pipelines
Source: PeerJ. 2015 Sep 24;3:e1273. doi: 10.7717/peerj.1273 (PMC4586803; doi:10.7717/peerj.1273)
Supplement: Supplemental Information 1 [file peerj-03-1273-s001.zip › docker-benchmarks-peerj5515/nmdp-flow/plot.sh]

#!/bin/bash

function stats() {
    STAGES=$(tail -n +2  $1 | cut -f 4 | cut -f 1 -d ' ' | sort | uniq)
    for x in $STAGES; do 
      row=$(cat $1 | grep $x | sed 's/-/0/g' | datamash median 19 mean 19 median 20 mean 20 count 1)
      printf "$x\t$row\n"
    done
}

for file in ${1}_{1..10}/trace.csv;do 
  stats $file
done  
