# Supplementary material for: The impact of Docker containers on the performance of genomic pipelines
Source: PeerJ. 2015 Sep 24;3:e1273. doi: 10.7717/peerj.1273 (PMC4586803; doi:10.7717/peerj.1273)
Supplement: Supplemental Information 1 [file peerj-03-1273-s001.zip › docker-benchmarks-peerj5515/nmdp-flow/README.md]

Flow stats 
================

This folder contains the log files for the Flow pipeline executions. 

To generate the figures use the `make` command. It creates the following 
assets: 

* `time_native.txt`: Summary table of times for `native` executions
* `time_docker.txt`: Summary table of times for `docker` executions
* `fig_wall_time.png`: Box plot of pipeline wall-clock execution time
* `fig_run_time.png`: Box plot of pipeline aggregate tasks run-time
* `fig_correlation.png`: Correlation between docker and native tasks time execution
    
