# Supplementary material for: The impact of Docker containers on the performance of genomic pipelines
Source: PeerJ. 2015 Sep 24;3:e1273. doi: 10.7717/peerj.1273 (PMC4586803; doi:10.7717/peerj.1273)
Supplement: Supplemental Information 1 [file peerj-03-1273-s001.zip › docker-benchmarks-peerj5515/nmdp-flow/stats_docker.txt]

DOCKER
alignContigs	4131	6752.0875	39	279.5875	80
alignReads	33085.5	32970.3375	19338	18208.4875	80
fastqToSsake	30606.5	38702.325	18332.5	19303.0375	80
interleave	46220	49397.0125	27963	28622.075	80
reformat	40545.5	40996.8375	10576.5	11124.4125	80
ssake	8708385	9459883.3625	8685748	9436560.8625	80
ALL	39062	1604783.6604167	18332.5	1585683.0770833	480
