# Supplementary material for: The impact of Docker containers on the performance of genomic pipelines
Source: PeerJ. 2015 Sep 24;3:e1273. doi: 10.7717/peerj.1273 (PMC4586803; doi:10.7717/peerj.1273)
Supplement: Supplemental Information 1 [file peerj-03-1273-s001.zip › docker-benchmarks-peerj5515/nmdp-flow/stats_native.txt]

NATIVE
alignContigs	349.5	682.5125	278.5	296.45	80
alignReads	369	1162.0125	275	409.675	80
fastqToSsake	21714.5	22366.7875	19209.5	19426.9	80
interleave	31901	31868.25	28335	29018.475	80
reformat	11210.5	12421.825	10473.5	10756.3	80
ssake	8572191.5	9336265.8625	8568660.5	9333899.45	80
ALL	18402.5	1567461.2083333	14660.5	1565634.5416667	480
