# Supplementary material for: The impact of Docker containers on the performance of genomic pipelines
Source: PeerJ. 2015 Sep 24;3:e1273. doi: 10.7717/peerj.1273 (PMC4586803; doi:10.7717/peerj.1273)
Supplement: Supplemental Information 1 [file peerj-03-1273-s001.zip › docker-benchmarks-peerj5515/nmdp-flow/table.txt]

VARIANT CALL.   : native  docker
Task mean time  : 26.1  26.7
Mean exec time  : 1254.0 (±1.6) 1283.8 (±0.8) 
Stddev exec time: 4.9  2.4
Slow-down       : 1.024
