# Supplementary material for: The impact of Docker containers on the performance of genomic pipelines
Source: PeerJ. 2015 Sep 24;3:e1273. doi: 10.7717/peerj.1273 (PMC4586803; doi:10.7717/peerj.1273)
Supplement: Supplemental Information 1 [file peerj-03-1273-s001.zip › docker-benchmarks-peerj5515/nmdp-flow/time.sh]

#!/bin/bash

function gettime {

    printf "begin\tend\telapsed\tdelta\tduration\trealtime\n" 
    for x in ${1}_{1..10}; do 
      duration=$(tail -n +2 $x/trace.csv | sed 's/-/0/g' | datamash sum 19)
      realtime=$(tail -n +2 $x/trace.csv | sed 's/-/0/g' | datamash sum 20)
      delta=$(groovy delta.groovy "$(cat $x/.nextflow.log | head -n 1 | cut -f 1,2 -d ' ')" "$(cat $x/.nextflow.log | tail -n 1 | cut -f 1,2 -d ' ')")
      printf "$delta\t$duration\t$realtime\n" 
    done

}

gettime $1
 
