# Supplementary material for: The impact of Docker containers on the performance of genomic pipelines
Source: PeerJ. 2015 Sep 24;3:e1273. doi: 10.7717/peerj.1273 (PMC4586803; doi:10.7717/peerj.1273)
Supplement: Supplemental Information 1 [file peerj-03-1273-s001.zip › docker-benchmarks-peerj5515/nmdp-flow/trace_docker.txt]

41	48/6a6e37	18685	alignContigs (1)	COMPLETED	0	2015-05-11 18:36:49.877	6s	38ms	0.0%	2.6 MB	23.2 MB	2.7 MB	23.3 MB	22.1 KB	226 B	46	3	5961	38	2715648	24322048	2789376	24481792	22588	226
41	2b/622a0e	5431	alignContigs (1)	COMPLETED	0	2015-05-12 02:02:06.005	4.9s	40ms	0.0%	2.6 MB	23.2 MB	2.7 MB	23.3 MB	22.1 KB	226 B	46	3	4918	40	2719744	24322048	2793472	24481792	22588	226
41	fe/4544df	17793	alignContigs (1)	COMPLETED	0	2015-05-12 09:22:23.837	4.7s	37ms	0.0%	2.6 MB	23.2 MB	2.7 MB	23.3 MB	22.1 KB	226 B	46	3	4748	37	2715648	24322048	2789376	24481792	22588	226
41	76/87a5c7	29787	alignContigs (1)	COMPLETED	0	2015-05-12 16:39:32.379	4.7s	47ms	0.0%	2.6 MB	23.2 MB	2.7 MB	23.3 MB	22.1 KB	226 B	46	3	4696	47	2715648	24322048	2789376	24481792	22588	226
41	00/2a9b8f	17026	alignContigs (1)	COMPLETED	0	2015-05-13 00:00:26.145	38.8s	53ms	0.0%	2.6 MB	23.2 MB	2.7 MB	23.3 MB	22.1 KB	226 B	46	3	38829	53	2719744	24322048	2793472	24481792	22588	226
41	02/debba6	29641	alignContigs (1)	COMPLETED	0	2015-05-13 07:19:14.732	39s	41ms	0.0%	2.6 MB	23.2 MB	2.7 MB	23.3 MB	22.1 KB	226 B	46	3	38993	41	2715648	24322048	2789376	24481792	22588	226
41	3f/932e48	16221	alignContigs (1)	COMPLETED	0	2015-05-13 14:45:29.889	4.3s	55ms	0.0%	2.6 MB	23.2 MB	2.7 MB	23.3 MB	22.1 KB	226 B	46	3	4283	55	2715648	24322048	2789376	24481792	22588	226
41	91/338692	3401	alignContigs (1)	COMPLETED	0	2015-05-13 22:09:10.821	5.2s	40ms	0.0%	2.6 MB	23.2 MB	2.7 MB	23.3 MB	22.1 KB	226 B	46	3	5229	40	2715648	24322048	2789376	24481792	22588	226
41	db/d31510	18552	alignContigs (1)	COMPLETED	0	2015-05-14 05:30:30.449	5.5s	45ms	0.0%	2.6 MB	23.2 MB	2.7 MB	23.3 MB	22.1 KB	226 B	46	3	5480	45	2715648	24322048	2789376	24481792	22588	226
41	8d/171d76	3698	alignContigs (1)	COMPLETED	0	2015-05-14 12:51:24.349	4.9s	42ms	0.0%	2.6 MB	23.2 MB	2.7 MB	23.3 MB	22.1 KB	226 B	46	3	4850	42	2711552	24322048	2785280	24481792	22588	226
42	e8/411d3d	25796	alignContigs (2)	COMPLETED	0	2015-05-11 18:39:24.335	4.2s	37ms	0.0%	2.6 MB	23.2 MB	2.7 MB	23.3 MB	22.1 KB	226 B	46	3	4178	37	2711552	24322048	2785280	24481792	22588	226
42	c4/eb2824	15004	alignContigs (2)	COMPLETED	0	2015-05-12 02:05:35.377	4.5s	39ms	0.0%	2.6 MB	23.2 MB	2.7 MB	23.3 MB	22.1 KB	226 B	46	3	4519	39	2719744	24322048	2793472	24481792	22588	226
42	74/08b67c	2411	alignContigs (2)	COMPLETED	0	2015-05-12 09:28:33.888	4.1s	39ms	0.0%	2.6 MB	23.2 MB	2.7 MB	23.3 MB	22.1 KB	226 B	46	3	4058	39	2715648	24322048	2789376	24481792	22588	226
42	a9/dd095d	8996	alignContigs (2)	COMPLETED	0	2015-05-12 16:43:43.904	4.2s	36ms	0.0%	2.6 MB	23.2 MB	2.7 MB	23.3 MB	22.1 KB	226 B	46	3	4218	36	2711552	24322048	2785280	24481792	22588	226
42	55/1c850d	26752	alignContigs (2)	COMPLETED	0	2015-05-13 00:03:58.795	4.8s	38ms	0.0%	2.6 MB	23.2 MB	2.7 MB	23.3 MB	22.1 KB	226 B	46	3	4827	38	2715648	24322048	2789376	24481792	22588	226
42	2b/5210aa	10181	alignContigs (2)	COMPLETED	0	2015-05-13 07:23:58.238	4.1s	39ms	0.0%	2.6 MB	23.2 MB	2.7 MB	23.3 MB	22.1 KB	226 B	46	3	4147	39	2719744	24322048	2793472	24481792	22588	226
42	3d/dc904c	27183	alignContigs (2)	COMPLETED	0	2015-05-13 14:49:31.159	4.7s	34ms	0.0%	2.6 MB	23.2 MB	2.7 MB	23.3 MB	22.1 KB	226 B	46	3	4653	34	2719744	24322048	2793472	24481792	22588	226
42	b4/0ae074	13205	alignContigs (2)	COMPLETED	0	2015-05-13 22:12:44.149	4.2s	39ms	0.0%	2.6 MB	23.2 MB	2.7 MB	23.3 MB	22.1 KB	226 B	46	3	4249	39	2719744	24322048	2793472	24481792	22588	226
42	70/5c5551	27423	alignContigs (2)	COMPLETED	0	2015-05-14 05:33:43.645	4.1s	36ms	0.0%	2.6 MB	23.2 MB	2.7 MB	23.3 MB	22.1 KB	226 B	46	3	4079	36	2715648	24322048	2789376	24481792	22588	226
42	2f/319e74	14997	alignContigs (2)	COMPLETED	0	2015-05-14 12:55:29.365	5s	49ms	0.0%	2.6 MB	23.2 MB	2.7 MB	23.3 MB	22.1 KB	226 B	46	3	4972	49	2715648	24322048	2789376	24481792	22588	226
43	7f/838460	903	alignContigs (3)	COMPLETED	0	2015-05-11 18:42:35.992	3.9s	35ms	0.0%	2.6 MB	23.2 MB	2.7 MB	23.3 MB	22.1 KB	226 B	46	3	3942	35	2715648	24322048	2789376	24481792	22588	226
43	85/6b7dd5	22158	alignContigs (3)	COMPLETED	0	2015-05-12 02:08:37.582	4.3s	36ms	0.0%	2.6 MB	23.2 MB	2.7 MB	23.3 MB	22.1 KB	226 B	46	3	4299	36	2711552	24322048	2785280	24481792	22588	226
43	f6/e3f81a	5173	alignContigs (3)	COMPLETED	0	2015-05-12 09:29:39.913	4.1s	41ms	0.0%	2.6 MB	23.2 MB	2.7 MB	23.3 MB	22.1 KB	226 B	46	3	4084	41	2715648	24322048	2789376	24481792	22588	226
43	a7/a7e1eb	18502	alignContigs (3)	COMPLETED	0	2015-05-12 16:47:22.969	4.5s	39ms	0.0%	2.6 MB	23.2 MB	2.7 MB	23.3 MB	22.1 KB	226 B	46	3	4480	39	2715648	24322048	2789376	24481792	22588	226
43	84/4aaf9e	1249	alignContigs (3)	COMPLETED	0	2015-05-13 00:06:55.753	4.5s	4.4s	-	-	-	-	-	-	-	-	-	4463	4369	-	-	-	-	-	-
43	f3/a12890	17566	alignContigs (3)	COMPLETED	0	2015-05-13 07:27:06.946	4s	36ms	0.0%	2.6 MB	23.2 MB	2.7 MB	23.3 MB	22.1 KB	226 B	46	3	3989	36	2715648	24322048	2789376	24481792	22588	226
43	a0/7f8515	3160	alignContigs (3)	COMPLETED	0	2015-05-13 14:53:02.921	4.2s	35ms	0.0%	2.6 MB	23.2 MB	2.7 MB	23.3 MB	22.1 KB	226 B	46	3	4171	35	2715648	24322048	2789376	24481792	22588	226
43	23/2ffa8b	20686	alignContigs (3)	COMPLETED	0	2015-05-13 22:15:55.052	4s	34ms	0.0%	2.6 MB	23.2 MB	2.7 MB	23.3 MB	22.1 KB	226 B	46	3	4039	34	2715648	24322048	2789376	24481792	22588	226
43	bb/55c7f0	3458	alignContigs (3)	COMPLETED	0	2015-05-14 05:37:18.471	3.9s	39ms	0.0%	2.6 MB	23.2 MB	2.7 MB	23.3 MB	22.1 KB	226 B	46	3	3947	39	2715648	24322048	2789376	24481792	22588	226
43	01/1e4a04	22809	alignContigs (3)	COMPLETED	0	2015-05-14 12:58:48.277	3.9s	41ms	0.0%	2.6 MB	23.2 MB	2.7 MB	23.3 MB	22.1 KB	226 B	46	3	3937	41	2711552	24322048	2785280	24481792	22588	226
44	5a/63ab3b	24763	alignContigs (4)	COMPLETED	0	2015-05-11 18:54:16.719	3.8s	34ms	0.0%	2.6 MB	23.2 MB	2.7 MB	23.3 MB	22.1 KB	226 B	46	3	3846	34	2711552	24322048	2785280	24481792	22588	226
44	91/a9b2c5	12594	alignContigs (4)	COMPLETED	0	2015-05-12 02:20:18.951	4s	38ms	0.0%	2.6 MB	23.2 MB	2.7 MB	23.3 MB	22.1 KB	226 B	46	3	4003	38	2719744	24322048	2793472	24481792	22588	226
44	e0/db166e	29759	alignContigs (4)	COMPLETED	0	2015-05-12 09:42:18.063	4.4s	35ms	0.0%	2.6 MB	23.2 MB	2.7 MB	23.3 MB	22.1 KB	226 B	46	3	4413	35	2711552	24322048	2785280	24481792	22588	226
44	ec/81a2f9	11117	alignContigs (4)	COMPLETED	0	2015-05-12 17:00:09.216	3.9s	34ms	0.0%	2.6 MB	23.2 MB	2.7 MB	23.3 MB	22.1 KB	226 B	46	3	3868	34	2711552	24322048	2785280	24481792	22588	226
44	3c/335040	25723	alignContigs (4)	COMPLETED	0	2015-05-13 00:19:28.129	4.3s	34ms	0.0%	2.6 MB	23.2 MB	2.7 MB	23.3 MB	22.1 KB	226 B	46	3	4278	34	2719744	24322048	2793472	24481792	22588	226
44	61/224f2a	6817	alignContigs (4)	COMPLETED	0	2015-05-13 07:38:07.483	4.2s	39ms	0.0%	2.6 MB	23.2 MB	2.7 MB	23.3 MB	22.1 KB	226 B	46	3	4229	39	2711552	24322048	2785280	24481792	22588	226
44	0c/b0edff	24903	alignContigs (4)	COMPLETED	0	2015-05-13 15:04:12.753	4.4s	46ms	0.0%	2.6 MB	23.2 MB	2.7 MB	23.3 MB	22.1 KB	226 B	46	3	4368	46	2715648	24322048	2789376	24481792	22588	226
44	06/13fcfd	12988	alignContigs (4)	COMPLETED	0	2015-05-13 22:28:36.533	4.3s	39ms	0.0%	2.6 MB	23.2 MB	2.7 MB	23.3 MB	22.1 KB	226 B	46	3	4325	39	2715648	24322048	2789376	24481792	22588	226
44	4f/969966	29612	alignContigs (4)	COMPLETED	0	2015-05-14 05:50:16.610	4s	39ms	0.0%	2.6 MB	23.2 MB	2.7 MB	23.3 MB	22.1 KB	226 B	46	3	4028	39	2711552	24322048	2785280	24481792	22588	226
44	05/8859f8	14338	alignContigs (4)	COMPLETED	0	2015-05-14 13:11:05.521	4.6s	62ms	0.0%	2.6 MB	23.2 MB	2.7 MB	23.3 MB	22.1 KB	226 B	46	3	4614	62	2719744	24322048	2793472	24481792	22588	226
45	3f/1b89bb	27037	alignContigs (5)	COMPLETED	0	2015-05-11 18:55:36.946	3.9s	37ms	0.0%	2.6 MB	23.2 MB	2.7 MB	23.3 MB	22.1 KB	226 B	46	3	3850	37	2719744	24322048	2793472	24481792	22588	226
45	40/df36ef	16195	alignContigs (5)	COMPLETED	0	2015-05-12 02:22:31.069	4s	41ms	0.0%	2.6 MB	23.2 MB	2.7 MB	23.3 MB	22.1 KB	226 B	46	3	4006	41	2711552	24322048	2785280	24481792	22588	226
45	01/8a5438	31662	alignContigs (5)	COMPLETED	0	2015-05-12 09:43:22.126	3.5s	38ms	0.0%	2.6 MB	23.2 MB	2.7 MB	23.3 MB	22.1 KB	226 B	46	3	3486	38	2715648	24322048	2789376	24481792	22588	226
45	53/c09d4b	13818	alignContigs (5)	COMPLETED	0	2015-05-12 17:01:45.200	3.9s	37ms	0.0%	2.6 MB	23.2 MB	2.7 MB	23.3 MB	22.1 KB	226 B	46	3	3946	37	2719744	24322048	2793472	24481792	22588	226
45	33/d629c4	27377	alignContigs (5)	COMPLETED	0	2015-05-13 00:20:21.207	4.1s	49ms	0.0%	2.6 MB	23.2 MB	2.7 MB	23.3 MB	22.1 KB	226 B	46	3	4115	49	2719744	24322048	2793472	24481792	22588	226
45	e9/d77d2c	11212	alignContigs (5)	COMPLETED	0	2015-05-13 07:40:48.223	3.8s	32ms	0.0%	2.6 MB	23.2 MB	2.7 MB	23.3 MB	22.1 KB	226 B	46	3	3819	32	2719744	24322048	2793472	24481792	22588	226
45	50/9c4195	28872	alignContigs (5)	COMPLETED	0	2015-05-13 15:06:39.390	3.6s	47ms	0.0%	2.6 MB	23.2 MB	2.7 MB	23.3 MB	22.1 KB	226 B	46	3	3613	47	2715648	24322048	2789376	24481792	22588	226
45	82/8be824	13454	alignContigs (5)	COMPLETED	0	2015-05-13 22:28:44.828	3.6s	39ms	0.0%	2.6 MB	23.2 MB	2.7 MB	23.3 MB	22.1 KB	226 B	46	3	3625	39	2719744	24322048	2793472	24481792	22588	226
45	33/5b2daf	31319	alignContigs (5)	COMPLETED	0	2015-05-14 05:51:10.902	3.8s	36ms	0.0%	2.6 MB	23.2 MB	2.7 MB	23.3 MB	22.1 KB	226 B	46	3	3830	36	2711552	24322048	2785280	24481792	22588	226
45	77/01cea3	15420	alignContigs (5)	COMPLETED	0	2015-05-14 13:11:39.349	4.7s	42ms	0.0%	2.6 MB	23.2 MB	2.7 MB	23.3 MB	22.1 KB	226 B	46	3	4696	42	2715648	24322048	2789376	24481792	22588	226
46	a6/92ca8d	890	alignContigs (6)	COMPLETED	0	2015-05-11 19:28:18.642	4.3s	40ms	0.0%	2.6 MB	23.2 MB	2.7 MB	23.3 MB	22.1 KB	226 B	46	3	4334	40	2715648	24322048	2789376	24481792	22588	226
46	4a/cd9220	20323	alignContigs (6)	COMPLETED	0	2015-05-12 02:52:21.767	3.7s	3.6s	-	-	-	-	-	-	-	-	-	3679	3585	-	-	-	-	-	-
46	c9/282da1	3185	alignContigs (6)	COMPLETED	0	2015-05-12 10:13:10.498	4.2s	4.1s	-	-	-	-	-	-	-	-	-	4192	4097	-	-	-	-	-	-
46	8a/5de82f	17125	alignContigs (6)	COMPLETED	0	2015-05-12 17:31:44.819	4s	41ms	0.0%	2.6 MB	23.2 MB	2.7 MB	23.3 MB	22.1 KB	226 B	46	3	4023	41	2719744	24322048	2793472	24481792	22588	226
46	7a/ee69ec	1915	alignContigs (6)	COMPLETED	0	2015-05-13 00:52:38.756	38.4s	40ms	0.0%	2.6 MB	23.2 MB	2.7 MB	23.3 MB	22.1 KB	226 B	46	3	38398	40	2715648	24322048	2789376	24481792	22588	226
46	70/cde1ba	16010	alignContigs (6)	COMPLETED	0	2015-05-13 08:11:25.282	38.5s	39ms	0.0%	2.6 MB	23.2 MB	2.7 MB	23.3 MB	22.1 KB	226 B	46	3	38494	39	2715648	24322048	2789376	24481792	22588	226
46	69/3ceded	1390	alignContigs (6)	COMPLETED	0	2015-05-13 15:38:02.278	3.8s	37ms	0.0%	2.6 MB	23.2 MB	2.7 MB	23.3 MB	22.1 KB	226 B	46	3	3768	37	2715648	24322048	2789376	24481792	22588	226
46	33/448dd7	20233	alignContigs (6)	COMPLETED	0	2015-05-13 23:00:57.533	4.7s	37ms	0.0%	2.6 MB	23.2 MB	2.7 MB	23.3 MB	22.1 KB	226 B	46	3	4739	37	2719744	24322048	2793472	24481792	22588	226
46	23/b6f81b	1765	alignContigs (6)	COMPLETED	0	2015-05-14 06:21:00.383	3.8s	37ms	0.0%	2.6 MB	23.2 MB	2.7 MB	23.3 MB	22.1 KB	226 B	46	3	3800	37	2715648	24322048	2789376	24481792	22588	226
46	a2/ef88cc	19400	alignContigs (6)	COMPLETED	0	2015-05-14 13:42:15.790	5.6s	35ms	0.0%	2.6 MB	23.2 MB	2.7 MB	23.3 MB	22.1 KB	226 B	46	3	5589	35	2715648	24322048	2789376	24481792	22588	226
47	1f/f9a2f8	9058	alignContigs (7)	COMPLETED	0	2015-05-11 19:37:48.692	3.6s	37ms	0.0%	2.6 MB	23.2 MB	2.7 MB	23.3 MB	22.1 KB	226 B	46	3	3588	37	2719744	24322048	2793472	24481792	22588	226
47	44/d9a8a9	30238	alignContigs (7)	COMPLETED	0	2015-05-12 03:04:20.864	3.5s	41ms	0.0%	2.6 MB	23.2 MB	2.7 MB	23.3 MB	22.1 KB	226 B	46	3	3538	41	2715648	24322048	2789376	24481792	22588	226
47	a9/50c9f7	12882	alignContigs (7)	COMPLETED	0	2015-05-12 10:24:53.399	3.6s	38ms	0.0%	2.6 MB	23.2 MB	2.7 MB	23.3 MB	22.1 KB	226 B	46	3	3585	38	2719744	24322048	2793472	24481792	22588	226
47	0c/b45de7	27031	alignContigs (7)	COMPLETED	0	2015-05-12 17:43:45.287	3.5s	45ms	0.0%	2.6 MB	23.2 MB	2.7 MB	23.3 MB	22.1 KB	226 B	46	3	3514	45	2715648	24322048	2789376	24481792	22588	226
47	ee/30aa0c	11154	alignContigs (7)	COMPLETED	0	2015-05-13 01:03:48.850	3.8s	38ms	0.0%	2.6 MB	23.2 MB	2.7 MB	23.3 MB	22.1 KB	226 B	46	3	3828	38	2715648	24322048	2789376	24481792	22588	226
47	51/90b85f	26050	alignContigs (7)	COMPLETED	0	2015-05-13 08:23:41.531	3.6s	36ms	0.0%	2.6 MB	23.2 MB	2.7 MB	23.3 MB	22.1 KB	226 B	46	3	3633	36	2715648	24322048	2789376	24481792	22588	226
47	b8/f11964	10684	alignContigs (7)	COMPLETED	0	2015-05-13 15:48:03.097	3.5s	41ms	0.0%	2.6 MB	23.2 MB	2.7 MB	23.3 MB	22.1 KB	226 B	46	3	3476	41	2715648	24322048	2789376	24481792	22588	226
47	9b/af5a40	29744	alignContigs (7)	COMPLETED	0	2015-05-13 23:12:33.189	3.5s	40ms	0.0%	2.6 MB	23.2 MB	2.7 MB	23.3 MB	22.1 KB	226 B	46	3	3547	40	2715648	24322048	2789376	24481792	22588	226
47	60/04d691	11490	alignContigs (7)	COMPLETED	0	2015-05-14 06:32:31.663	3.8s	40ms	0.0%	2.6 MB	23.2 MB	2.7 MB	23.3 MB	22.1 KB	226 B	46	3	3818	40	2719744	24322048	2793472	24481792	22588	226
47	75/4c0487	29980	alignContigs (7)	COMPLETED	0	2015-05-14 13:53:54.480	3.6s	36ms	0.0%	2.6 MB	23.2 MB	2.7 MB	23.3 MB	22.1 KB	226 B	46	3	3637	36	2715648	24322048	2789376	24481792	22588	226
48	b9/c740ca	24898	alignContigs (8)	COMPLETED	0	2015-05-11 20:12:06.160	3.8s	3.7s	-	-	-	-	-	-	-	-	-	3834	3742	-	-	-	-	-	-
48	90/23d244	12299	alignContigs (8)	COMPLETED	0	2015-05-12 03:36:26.828	4.3s	42ms	0.0%	2.6 MB	23.2 MB	2.7 MB	23.3 MB	22.1 KB	226 B	46	3	4294	42	2715648	24322048	2789376	24481792	22588	226
48	30/bf2bbc	28074	alignContigs (8)	COMPLETED	0	2015-05-12 10:56:39.122	3.7s	3.6s	-	-	-	-	-	-	-	-	-	3668	3577	-	-	-	-	-	-
48	72/e712d4	9547	alignContigs (8)	COMPLETED	0	2015-05-12 18:15:34.761	3.8s	44ms	0.0%	2.6 MB	23.2 MB	2.7 MB	23.3 MB	22.1 KB	226 B	46	3	3756	44	2711552	24322048	2785280	24481792	22588	226
48	64/8b83cf	24834	alignContigs (8)	COMPLETED	0	2015-05-13 01:34:52.222	38.1s	45ms	0.0%	2.6 MB	23.2 MB	2.7 MB	23.3 MB	22.1 KB	226 B	46	3	38058	45	2715648	24322048	2789376	24481792	22588	226
48	57/bb5907	8556	alignContigs (8)	COMPLETED	0	2015-05-13 08:55:18.352	39.1s	45ms	0.0%	2.6 MB	23.2 MB	2.7 MB	23.3 MB	22.1 KB	226 B	46	3	39131	45	2715648	24322048	2789376	24481792	22588	226
48	07/29848a	25117	alignContigs (8)	COMPLETED	0	2015-05-13 16:21:18.919	4.2s	41ms	0.0%	2.6 MB	23.2 MB	2.7 MB	23.3 MB	22.1 KB	226 B	46	3	4222	41	2715648	24322048	2789376	24481792	22588	226
48	18/c1897c	10431	alignContigs (8)	COMPLETED	0	2015-05-13 23:42:02.555	3.4s	41ms	0.0%	2.6 MB	23.2 MB	2.7 MB	23.3 MB	22.1 KB	226 B	46	3	3407	41	2715648	24322048	2789376	24481792	22588	226
48	9d/eaf498	27574	alignContigs (8)	COMPLETED	0	2015-05-14 07:07:33.033	4.4s	44ms	0.0%	2.6 MB	23.2 MB	2.7 MB	23.3 MB	22.1 KB	226 B	46	3	4354	44	2715648	24322048	2789376	24481792	22588	226
48	d5/253d47	11167	alignContigs (8)	COMPLETED	0	2015-05-14 14:25:04.186	4.1s	39ms	0.0%	2.6 MB	23.2 MB	2.7 MB	23.3 MB	22.1 KB	226 B	46	3	4067	39	2719744	24322048	2793472	24481792	22588	226
21	50/95622b	10690	alignReads (1)	COMPLETED	0	2015-05-11 16:29:10.969	11.6s	43ms	0.0%	2.6 MB	23.2 MB	2.7 MB	23.3 MB	22 KB	226 B	46	3	11630	43	2715648	24322048	2789376	24481792	22568	226
21	a2/ab0761	2084	alignReads (1)	COMPLETED	0	2015-05-11 23:55:29.081	32.5s	32.5s	-	-	-	-	-	-	-	-	-	32457	32454	-	-	-	-	-	-
23	30/06195e	17728	alignReads (1)	COMPLETED	0	2015-05-12 07:16:58.174	41.7s	73ms	0.0%	2.6 MB	23.2 MB	2.7 MB	23.3 MB	22 KB	226 B	46	3	41728	73	2711552	24322048	2785280	24481792	22568	226
21	3e/ad2165	31325	alignReads (1)	COMPLETED	0	2015-05-12 14:34:32.248	30.4s	98ms	0.0%	2.5 MB	23.1 MB	2.5 MB	23.1 MB	22 KB	130 B	46	2	30405	98	2666496	24186880	2666496	24211456	22568	130
22	fe/e18aab	15152	alignReads (1)	COMPLETED	0	2015-05-12 21:54:25.426	42.9s	121ms	0.0%	2.5 MB	23.1 MB	2.5 MB	23.1 MB	22 KB	130 B	46	2	42887	121	2670592	24186880	2670592	24211456	22568	130
21	53/dca6df	28196	alignReads (1)	COMPLETED	0	2015-05-13 05:13:34.899	14.1s	62ms	0.0%	2.6 MB	23.2 MB	2.7 MB	23.3 MB	22 KB	226 B	46	3	14067	62	2719744	24322048	2793472	24481792	22568	226
22	5a/d5e122	14784	alignReads (1)	COMPLETED	0	2015-05-13 12:39:49.650	48s	126ms	0.0%	2.6 MB	23.2 MB	2.7 MB	23.3 MB	22 KB	226 B	46	3	47979	126	2715648	24322048	2789376	24481792	22568	226
21	be/86030a	1091	alignReads (1)	COMPLETED	0	2015-05-13 20:02:50.708	36.9s	36.8s	-	-	-	-	-	-	-	-	-	36855	36755	-	-	-	-	-	-
23	b1/29be80	16820	alignReads (1)	COMPLETED	0	2015-05-14 03:24:26.591	28.4s	28.4s	-	-	-	-	-	-	-	-	-	28396	28386	-	-	-	-	-	-
23	af/197c48	1851	alignReads (1)	COMPLETED	0	2015-05-14 10:45:30.483	36.4s	636ms	0.0%	2.6 MB	23.2 MB	2.7 MB	23.3 MB	32 KB	384 B	74	7	36441	636	2711552	24322048	2785280	24481792	32761	384
22	c9/5d3a41	12608	alignReads (2)	COMPLETED	0	2015-05-11 16:29:22.600	21.5s	21.4s	-	-	-	-	-	-	-	-	-	21502	21403	-	-	-	-	-	-
22	56/8f5df6	2564	alignReads (2)	COMPLETED	0	2015-05-11 23:55:36.851	35.7s	35.7s	-	-	-	-	-	-	-	-	-	35714	35713	-	-	-	-	-	-
24	c8/b041ac	18135	alignReads (2)	COMPLETED	0	2015-05-12 07:17:07.103	32.6s	63ms	0.0%	2.6 MB	23.2 MB	2.7 MB	23.3 MB	22 KB	226 B	46	3	32554	63	2715648	24322048	2789376	24481792	22568	226
22	4a/42fd0f	31770	alignReads (2)	COMPLETED	0	2015-05-12 14:34:40.541	55s	55s	-	-	-	-	-	-	-	-	-	55011	55009	-	-	-	-	-	-
23	f5/fcdfa7	15168	alignReads (2)	COMPLETED	0	2015-05-12 21:54:25.436	42.9s	42.9s	-	-	-	-	-	-	-	-	-	42886	42883	-	-	-	-	-	-
22	59/8efd7d	30200	alignReads (2)	COMPLETED	0	2015-05-13 05:13:48.967	41.2s	758ms	0.0%	2.6 MB	23.2 MB	2.7 MB	23.3 MB	22 KB	226 B	46	3	41237	758	2715648	24322048	2789376	24481792	22568	226
23	37/41d267	14804	alignReads (2)	COMPLETED	0	2015-05-13 12:39:49.658	33.2s	60ms	0.0%	2.6 MB	23.2 MB	2.7 MB	23.3 MB	22 KB	226 B	46	3	33155	60	2719744	24322048	2793472	24481792	22568	226
22	6d/05577e	1841	alignReads (2)	COMPLETED	0	2015-05-13 20:02:59.955	26s	59ms	0.0%	2.6 MB	23.2 MB	2.7 MB	23.3 MB	22 KB	226 B	46	3	26041	59	2723840	24322048	2797568	24481792	22568	226
24	d4/77752d	16837	alignReads (2)	COMPLETED	0	2015-05-14 03:24:26.599	36.8s	36.8s	-	-	-	-	-	-	-	-	-	36770	36768	-	-	-	-	-	-
24	c5/76a90c	1888	alignReads (2)	COMPLETED	0	2015-05-14 10:45:30.494	28.9s	28.9s	-	-	-	-	-	-	-	-	-	28892	28890	-	-	-	-	-	-
23	5c/3252b7	13222	alignReads (3)	COMPLETED	0	2015-05-11 16:29:30.495	38.7s	38.7s	-	-	-	-	-	-	-	-	-	38655	38652	-	-	-	-	-	-
23	18/22df19	2583	alignReads (3)	COMPLETED	0	2015-05-11 23:55:36.860	31.1s	31.1s	-	-	-	-	-	-	-	-	-	31129	31126	-	-	-	-	-	-
25	c4/647591	18153	alignReads (3)	COMPLETED	0	2015-05-12 07:17:07.115	33s	37ms	0.0%	2.6 MB	23.2 MB	2.7 MB	23.3 MB	22 KB	226 B	46	3	33016	37	2715648	24322048	2789376	24481792	22568	226
23	ae/617b39	31787	alignReads (3)	COMPLETED	0	2015-05-12 14:34:40.548	26.7s	26.7s	-	-	-	-	-	-	-	-	-	26691	26688	-	-	-	-	-	-
24	73/60b436	15187	alignReads (3)	COMPLETED	0	2015-05-12 21:54:25.444	30.9s	30.8s	-	-	-	-	-	-	-	-	-	30863	30839	-	-	-	-	-	-
23	92/ef2d22	30212	alignReads (3)	COMPLETED	0	2015-05-13 05:13:48.975	46.9s	732ms	0.0%	2.2 MB	33.6 MB	2.2 MB	33.6 MB	22 KB	59 B	43	1	46890	732	2293760	35205120	2293760	35278848	22497	59
24	0c/ef9b89	14823	alignReads (3)	COMPLETED	0	2015-05-13 12:39:49.665	25.8s	70ms	0.0%	2.6 MB	23.2 MB	2.7 MB	23.3 MB	22 KB	226 B	46	3	25773	70	2711552	24322048	2785280	24481792	22568	226
23	d5/3acaa0	1856	alignReads (3)	COMPLETED	0	2015-05-13 20:02:59.962	39.6s	39.6s	-	-	-	-	-	-	-	-	-	39602	39564	-	-	-	-	-	-
25	e8/3dfb83	16872	alignReads (3)	COMPLETED	0	2015-05-14 03:24:26.659	36.7s	36.7s	-	-	-	-	-	-	-	-	-	36719	36716	-	-	-	-	-	-
25	ec/d9b7a4	1922	alignReads (3)	COMPLETED	0	2015-05-14 10:45:30.509	44.5s	74ms	0.0%	2.6 MB	23.2 MB	2.7 MB	23.3 MB	22 KB	226 B	46	3	44531	74	2715648	24322048	2789376	24481792	22568	226
24	44/b49da2	13643	alignReads (4)	COMPLETED	0	2015-05-11 16:29:36.728	42.2s	58ms	0.0%	2.6 MB	23.2 MB	2.7 MB	23.3 MB	22 KB	226 B	46	3	42225	58	2715648	24322048	2789376	24481792	22568	226
24	91/068f83	2598	alignReads (4)	COMPLETED	0	2015-05-11 23:55:36.868	40.3s	40.3s	-	-	-	-	-	-	-	-	-	40338	40309	-	-	-	-	-	-
26	83/ef0a80	18188	alignReads (4)	COMPLETED	0	2015-05-12 07:17:07.156	39.9s	130ms	0.0%	2.6 MB	23.2 MB	2.7 MB	23.3 MB	22 KB	226 B	46	3	39929	130	2711552	24322048	2785280	24481792	22568	226
24	c0/88641f	31816	alignReads (4)	COMPLETED	0	2015-05-12 14:34:40.559	36s	66ms	0.0%	2.6 MB	23.2 MB	2.7 MB	23.3 MB	22 KB	226 B	46	3	36001	66	2719744	24322048	2793472	24481792	22568	226
25	59/28b257	15241	alignReads (4)	COMPLETED	0	2015-05-12 21:54:25.482	30.8s	30.8s	-	-	-	-	-	-	-	-	-	30836	30824	-	-	-	-	-	-
24	1a/9b7c19	30740	alignReads (4)	COMPLETED	0	2015-05-13 05:13:56.793	33.4s	33.4s	-	-	-	-	-	-	-	-	-	33431	33426	-	-	-	-	-	-
25	de/5619b7	14854	alignReads (4)	COMPLETED	0	2015-05-13 12:39:49.698	41.5s	41.5s	-	-	-	-	-	-	-	-	-	41492	41489	-	-	-	-	-	-
24	d5/256563	1892	alignReads (4)	COMPLETED	0	2015-05-13 20:02:59.996	39.6s	45ms	0.0%	2.6 MB	23.2 MB	2.7 MB	23.3 MB	22 KB	226 B	46	3	39560	45	2719744	24322048	2793472	24481792	22568	226
26	46/a67498	17215	alignReads (4)	COMPLETED	0	2015-05-14 03:24:36.298	30.6s	108ms	0.0%	2.6 MB	23.2 MB	2.7 MB	23.3 MB	22 KB	226 B	46	3	30643	108	2711552	24322048	2785280	24481792	22568	226
26	09/f2d313	1938	alignReads (4)	COMPLETED	0	2015-05-14 10:45:30.518	36.2s	36.1s	-	-	-	-	-	-	-	-	-	36157	36110	-	-	-	-	-	-
25	d9/6414b1	13667	alignReads (5)	COMPLETED	0	2015-05-11 16:29:36.738	48.5s	59ms	0.0%	1.2 MB	11 MB	1.2 MB	11.1 MB	17.6 KB	130 B	35	2	48471	59	1290240	11571200	1290240	11595776	18045	130
25	60/5a741f	2636	alignReads (5)	COMPLETED	0	2015-05-11 23:55:36.895	40.4s	113ms	0.0%	2.6 MB	23.2 MB	2.7 MB	23.3 MB	22 KB	226 B	46	3	40372	113	2715648	24322048	2789376	24481792	22568	226
33	a6/365d24	19931	alignReads (5)	COMPLETED	0	2015-05-12 07:17:40.132	34.8s	34.8s	-	-	-	-	-	-	-	-	-	34847	34845	-	-	-	-	-	-
25	0d/97b821	31840	alignReads (5)	COMPLETED	0	2015-05-12 14:34:40.590	45.6s	54ms	0.0%	2.6 MB	23.2 MB	2.7 MB	23.3 MB	22 KB	226 B	46	3	45625	54	2715648	24322048	2789376	24481792	22568	226
26	a4/533800	15250	alignReads (5)	COMPLETED	0	2015-05-12 21:54:25.489	42.6s	42.5s	-	-	-	-	-	-	-	-	-	42625	42529	-	-	-	-	-	-
25	3d/21dc46	30758	alignReads (5)	COMPLETED	0	2015-05-13 05:13:56.803	33.4s	33.4s	-	-	-	-	-	-	-	-	-	33385	33380	-	-	-	-	-	-
26	1c/236ca3	14877	alignReads (5)	COMPLETED	0	2015-05-13 12:39:49.706	37s	37s	-	-	-	-	-	-	-	-	-	37041	37033	-	-	-	-	-	-
25	c8/78c0c2	2320	alignReads (5)	COMPLETED	0	2015-05-13 20:03:10.863	39.6s	39.6s	-	-	-	-	-	-	-	-	-	39557	39555	-	-	-	-	-	-
32	36/dc67bd	18251	alignReads (5)	COMPLETED	0	2015-05-14 03:25:00.129	23.1s	112ms	0.0%	2.6 MB	23.2 MB	2.7 MB	23.3 MB	22 KB	226 B	46	3	23060	112	2711552	24322048	2785280	24481792	22568	226
31	eb/accd5c	2985	alignReads (5)	COMPLETED	0	2015-05-14 10:45:59.376	31.2s	120ms	0.0%	2.6 MB	23.2 MB	2.7 MB	23.3 MB	22 KB	226 B	46	3	31154	120	2715648	24322048	2789376	24481792	22568	226
26	fb/c20952	13688	alignReads (6)	COMPLETED	0	2015-05-11 16:29:36.750	26.4s	26.4s	-	-	-	-	-	-	-	-	-	26362	26358	-	-	-	-	-	-
26	64/0f5124	2836	alignReads (6)	COMPLETED	0	2015-05-11 23:55:47.760	42.6s	42.6s	-	-	-	-	-	-	-	-	-	42597	42592	-	-	-	-	-	-
34	12/814734	20240	alignReads (6)	COMPLETED	0	2015-05-12 07:17:47.087	27.9s	59ms	0.0%	2.6 MB	23.2 MB	2.7 MB	23.3 MB	22 KB	226 B	46	3	27885	59	2715648	24322048	2789376	24481792	22568	226
26	8f/487b1a	31867	alignReads (6)	COMPLETED	0	2015-05-12 14:34:40.604	37.2s	37.2s	-	-	-	-	-	-	-	-	-	37189	37183	-	-	-	-	-	-
34	23/c98b00	17312	alignReads (6)	COMPLETED	0	2015-05-12 21:55:08.115	15.4s	115ms	0.0%	2.6 MB	23.2 MB	2.7 MB	23.3 MB	22 KB	226 B	46	3	15392	115	2711552	24322048	2785280	24481792	22568	226
26	32/ab83d7	31185	alignReads (6)	COMPLETED	0	2015-05-13 05:14:09.123	51.6s	51.6s	-	-	-	-	-	-	-	-	-	51609	51602	-	-	-	-	-	-
27	d0/3f014f	14928	alignReads (6)	COMPLETED	0	2015-05-13 12:39:50.229	48.9s	48.9s	-	-	-	-	-	-	-	-	-	48907	48904	-	-	-	-	-	-
26	28/89634c	2590	alignReads (6)	COMPLETED	0	2015-05-13 20:03:18.345	27.4s	27.4s	-	-	-	-	-	-	-	-	-	27413	27408	-	-	-	-	-	-
33	65/aecef4	18408	alignReads (6)	COMPLETED	0	2015-05-14 03:25:03.370	27.4s	57ms	0.0%	2.6 MB	23.2 MB	2.7 MB	23.3 MB	22 KB	226 B	46	3	27367	57	2711552	24322048	2785280	24481792	22568	226
34	af/4570e4	3573	alignReads (6)	COMPLETED	0	2015-05-14 10:46:06.925	24s	115ms	0.0%	2.6 MB	23.2 MB	2.7 MB	23.3 MB	22 KB	226 B	46	3	24029	115	2715648	24322048	2789376	24481792	22568	226
31	4d/920322	14176	alignReads (7)	COMPLETED	0	2015-05-11 16:29:56.038	39.4s	39.4s	-	-	-	-	-	-	-	-	-	39420	39416	-	-	-	-	-	-
34	bb/f5e544	4562	alignReads (7)	COMPLETED	0	2015-05-11 23:56:17.207	27.6s	27.6s	-	-	-	-	-	-	-	-	-	27581	27579	-	-	-	-	-	-
35	6c/2261c2	20254	alignReads (7)	COMPLETED	0	2015-05-12 07:17:47.098	21.5s	99ms	0.0%	2.6 MB	23.2 MB	2.7 MB	23.3 MB	22 KB	226 B	46	3	21512	99	2715648	24322048	2789376	24481792	22568	226
27	18/7bc002	31970	alignReads (7)	COMPLETED	0	2015-05-12 14:34:40.704	45.2s	45.2s	-	-	-	-	-	-	-	-	-	45173	45162	-	-	-	-	-	-
35	dd/5fa4bb	17359	alignReads (7)	COMPLETED	0	2015-05-12 21:55:08.314	22s	22s	-	-	-	-	-	-	-	-	-	21992	21988	-	-	-	-	-	-
30	cd/e3364b	31300	alignReads (7)	COMPLETED	0	2015-05-13 05:14:09.341	44.6s	44.6s	-	-	-	-	-	-	-	-	-	44605	44582	-	-	-	-	-	-
35	62/723c52	16563	alignReads (7)	COMPLETED	0	2015-05-13 12:40:31.191	20.5s	100ms	0.0%	2.6 MB	23.2 MB	2.7 MB	23.3 MB	22 KB	226 B	46	3	20525	100	2715648	24322048	2789376	24481792	22568	226
32	7b/ff0864	2996	alignReads (7)	COMPLETED	0	2015-05-13 20:03:27.564	33.6s	33.6s	-	-	-	-	-	-	-	-	-	33626	33621	-	-	-	-	-	-
35	e8/a02a8a	18894	alignReads (7)	COMPLETED	0	2015-05-14 03:25:06.942	28.3s	111ms	0.0%	2.6 MB	23.2 MB	2.7 MB	23.3 MB	22 KB	226 B	46	3	28324	111	2715648	24322048	2789376	24481792	22568	226
35	3e/c93060	4159	alignReads (7)	COMPLETED	0	2015-05-14 10:46:15.041	24.1s	24.1s	-	-	-	-	-	-	-	-	-	24108	24106	-	-	-	-	-	-
36	ef/622403	15759	alignReads (8)	COMPLETED	0	2015-05-11 16:30:18.961	24.5s	49ms	0.0%	1.2 MB	11 MB	1.2 MB	11.1 MB	17.6 KB	130 B	35	2	24492	49	1290240	11571200	1290240	11595776	18045	130
36	f7/424e24	5354	alignReads (8)	COMPLETED	0	2015-05-11 23:56:30.358	27.3s	27.3s	-	-	-	-	-	-	-	-	-	27305	27303	-	-	-	-	-	-
36	8d/eab195	21042	alignReads (8)	COMPLETED	0	2015-05-12 07:18:01.773	13.2s	13.2s	-	-	-	-	-	-	-	-	-	13192	13190	-	-	-	-	-	-
36	61/230135	1306	alignReads (8)	COMPLETED	0	2015-05-12 14:35:26.216	16.6s	42ms	0.0%	2.6 MB	23.2 MB	2.7 MB	23.3 MB	22 KB	226 B	46	3	16630	42	2711552	24322048	2785280	24481792	22568	226
36	fe/1532d7	17373	alignReads (8)	COMPLETED	0	2015-05-12 21:55:08.322	22s	115ms	0.0%	2.6 MB	23.2 MB	2.7 MB	23.3 MB	22 KB	226 B	46	3	21968	115	2715648	24322048	2789376	24481792	22568	226
36	df/f1221a	443	alignReads (8)	COMPLETED	0	2015-05-13 05:14:45.409	32s	32s	-	-	-	-	-	-	-	-	-	31975	31973	-	-	-	-	-	-
36	a9/530369	16949	alignReads (8)	COMPLETED	0	2015-05-13 12:40:37.630	24.4s	191ms	0.0%	2.5 MB	23.1 MB	2.5 MB	23.1 MB	31.3 KB	384 B	70	7	24356	191	2670592	24186880	2670592	24211456	32029	384
36	92/3ca60f	3844	alignReads (8)	COMPLETED	0	2015-05-13 20:03:50.421	27.7s	51ms	0.0%	2.6 MB	23.2 MB	2.7 MB	23.3 MB	22 KB	226 B	46	3	27728	51	2715648	24322048	2789376	24481792	22568	226
36	be/6a76b4	19407	alignReads (8)	COMPLETED	0	2015-05-14 03:25:15.334	19.9s	112ms	0.0%	2.6 MB	23.2 MB	2.7 MB	23.3 MB	22 KB	226 B	46	3	19866	112	2715648	24322048	2789376	24481792	22568	226
36	71/c93e9d	4803	alignReads (8)	COMPLETED	0	2015-05-14 10:46:21.707	17.3s	17.3s	-	-	-	-	-	-	-	-	-	17274	17273	-	-	-	-	-	-
1	88/4b2b74	5421	fastqToSsake (1)	COMPLETED	0	2015-05-11 16:28:06.749	30.6s	19.4s	106.0%	1.5 GB	26 GB	1.5 GB	26.1 GB	232.1 MB	15.9 MB	30773	32866	30570	19445	1563398144	27910385664	1563398144	27976441856	243368143	16712006
1	37/9f41d6	27410	fastqToSsake (1)	COMPLETED	0	2015-05-11 23:54:17.793	18.4s	15.4s	122.0%	1.3 GB	26 GB	1.3 GB	26 GB	192 MB	9.4 MB	25646	19430	18358	15365	1370386432	27910385664	1371561984	27911028736	201367701	9869936
1	08/0c68d1	14224	fastqToSsake (1)	COMPLETED	0	2015-05-12 07:16:18.770	48.3s	17s	132.0%	1.3 GB	26 GB	1.3 GB	26.1 GB	192 MB	16.1 MB	25645	33260	48344	16982	1367638016	27910385664	1370845184	27976441856	201367696	16901352
1	cd/12ebc3	27379	fastqToSsake (1)	COMPLETED	0	2015-05-12 14:33:36.968	1m 4s	22.6s	93.8%	1.5 GB	26 GB	1.5 GB	26.1 GB	232.1 MB	17.9 MB	30773	36895	63590	22643	1563656192	27910385664	1563656192	27976441856	243368143	18761438
1	b0/777abb	7516	fastqToSsake (1)	COMPLETED	0	2015-05-12 21:53:04.634	30.6s	20.5s	102.0%	1.4 GB	26 GB	1.4 GB	26.1 GB	198.5 MB	16.6 MB	26467	34312	30643	20494	1480192000	27910385664	1480192000	27976441856	208097827	17433270
1	d0/f1590d	23056	fastqToSsake (1)	COMPLETED	0	2015-05-13 05:12:29.041	29.5s	29.4s	-	-	-	-	-	-	-	-	-	29460	29376	-	-	-	-	-	-
1	63/e6f0b0	7284	fastqToSsake (1)	COMPLETED	0	2015-05-13 12:38:30.692	29.2s	19.1s	97.9%	1.5 GB	26 GB	1.5 GB	26.1 GB	232.1 MB	16.4 MB	30772	33826	29230	19092	1566437376	27910385664	1566437376	27976441856	243368138	17200418
1	56/051285	26774	fastqToSsake (1)	COMPLETED	0	2015-05-13 20:01:46.126	31.4s	22.8s	142.0%	1.5 GB	26 GB	1.5 GB	26.1 GB	232.1 MB	15.3 MB	30772	31486	31425	22771	1563828224	27910385664	1563828224	27976441856	243368138	16009714
1	2b/70d49b	9481	fastqToSsake (1)	COMPLETED	0	2015-05-14 03:23:10.401	28.1s	20.4s	115.0%	1.5 GB	26 GB	1.5 GB	26.1 GB	232.1 MB	15.2 MB	30772	31426	28057	20384	1565265920	27910385664	1565265920	27976441856	243368138	15979160
1	2c/115096	25669	fastqToSsake (1)	COMPLETED	0	2015-05-14 10:44:07.804	28.4s	15.4s	93.6%	1.3 GB	26 GB	1.3 GB	26.1 GB	192 MB	9.7 MB	25645	20092	28372	15399	1368625152	27910385664	1370271744	27976441856	201367696	10206340
2	51/2bcc45	5420	fastqToSsake (2)	COMPLETED	0	2015-05-11 16:28:06.747	30.5s	17.9s	95.1%	1.5 GB	26 GB	1.5 GB	26.1 GB	230.6 MB	15.5 MB	30584	31926	30549	17908	1560121344	27910385664	1560121344	27976441856	241828140	16228988
2	6e/99f47c	27403	fastqToSsake (2)	COMPLETED	0	2015-05-11 23:54:17.801	30.4s	18s	106.0%	1.5 GB	26 GB	1.5 GB	26.1 GB	230.6 MB	15.6 MB	30584	32226	30357	18036	1561190400	27910385664	1561190400	27976441856	241828140	16381732
2	1c/03cb10	10496	fastqToSsake (2)	COMPLETED	0	2015-05-12 07:15:48.636	30.1s	20.2s	112.0%	1.5 GB	26 GB	1.5 GB	26.1 GB	232.1 MB	14.4 MB	30772	29678	30121	20205	1566662656	27910385664	1566662656	27976441856	243368138	15090104
2	29/6093a9	27411	fastqToSsake (2)	COMPLETED	0	2015-05-12 14:33:37.195	1m 4s	16.8s	117.0%	1.4 GB	26 GB	1.4 GB	26.1 GB	221.8 MB	15.8 MB	29455	32519	63507	16847	1541885952	27910385664	1541885952	27976441856	232578474	16527462
2	44/fe476a	7522	fastqToSsake (2)	COMPLETED	0	2015-05-12 21:53:04.629	30.7s	21.5s	96.1%	1.5 GB	26 GB	1.5 GB	26 GB	249.6 MB	21.8 MB	33018	44989	30685	21497	1609916416	27910385664	1609916416	27911540736	261758115	22848260
2	bf/0dbc3e	26165	fastqToSsake (2)	COMPLETED	0	2015-05-13 05:12:47.396	47.5s	21.5s	97.4%	1.5 GB	26 GB	1.5 GB	26 GB	230.6 MB	17 MB	30585	35052	47502	21544	1563144192	27910385664	1563144192	27911028736	241828145	17820094
2	ec/ee579e	7280	fastqToSsake (2)	COMPLETED	0	2015-05-13 12:38:30.688	29.2s	20.4s	134.0%	1.5 GB	26 GB	1.5 GB	26.1 GB	249.6 MB	15.3 MB	33017	31590	29223	20425	1612079104	27910385664	1612079104	27976441856	261758110	16044098
2	3b/553041	30557	fastqToSsake (2)	COMPLETED	0	2015-05-13 20:02:17.539	1m 1s	21.1s	140.0%	1.5 GB	26 GB	1.5 GB	26.1 GB	249.6 MB	20.9 MB	33017	43245	61045	21117	1610878976	27910385664	1610878976	27976441856	261758110	21962236
2	41/15780c	9484	fastqToSsake (2)	COMPLETED	0	2015-05-14 03:23:10.405	28s	16.9s	102.0%	1.3 GB	26 GB	1.3 GB	26.1 GB	198.5 MB	15.8 MB	26466	32574	28044	16943	1368342528	27910385664	1370644480	27976441856	208097822	16551050
2	a5/9c828e	25670	fastqToSsake (2)	COMPLETED	0	2015-05-14 10:44:07.804	18.7s	17s	127.0%	1.3 GB	26 GB	1.3 GB	26.1 GB	198.5 MB	15.5 MB	26466	31910	18711	17008	1369587712	27910385664	1370746880	27976441856	208097822	16213362
3	90/7f5a09	9455	fastqToSsake (3)	COMPLETED	0	2015-05-11 16:28:37.519	1m 19s	22.4s	101.0%	1.5 GB	26 GB	1.5 GB	26.1 GB	249.6 MB	19.4 MB	33018	40121	78518	22388	1614319616	27910385664	1614319616	27976441856	261758115	20377362
3	bb/ecc104	31137	fastqToSsake (3)	COMPLETED	0	2015-05-11 23:54:48.586	59.2s	19.1s	123.0%	1.5 GB	26 GB	1.5 GB	26.1 GB	232.1 MB	15.7 MB	30773	32446	59173	19066	1565765632	27910385664	1565765632	27976441856	243368143	16498284
3	4c/94f867	10487	fastqToSsake (3)	COMPLETED	0	2015-05-12 07:15:48.632	30.2s	19.3s	98.6%	1.3 GB	26 GB	1.3 GB	26 GB	197.5 MB	16.3 MB	26345	33515	30155	19347	1367400448	27910385664	1369874432	27911028736	207104366	17040444
3	de/8e4223	24182	fastqToSsake (3)	COMPLETED	0	2015-05-12 14:33:17.061	19.7s	15.1s	108.0%	1.3 GB	26 GB	1.3 GB	26.1 GB	192 MB	9.9 MB	25645	20333	19716	15099	1366532096	27910385664	1368518656	27976441856	201367696	10328542
3	12/1b9938	7520	fastqToSsake (3)	COMPLETED	0	2015-05-12 21:53:04.633	30.7s	20.1s	95.5%	1.3 GB	26 GB	1.3 GB	26 GB	232.1 MB	9.1 MB	30772	18831	30693	20124	1371025408	27910385664	1373044736	27911028736	243368138	9571052
3	43/02b9b7	23059	fastqToSsake (3)	COMPLETED	0	2015-05-13 05:12:29.045	29.5s	19.4s	97.7%	1.5 GB	26 GB	1.5 GB	26.1 GB	232.1 MB	15.7 MB	30772	32446	29477	19351	1563299840	27910385664	1563299840	27976441856	243368138	16498284
3	92/8eff71	11222	fastqToSsake (3)	COMPLETED	0	2015-05-13 12:39:07.421	42.8s	17.5s	94.8%	1.4 GB	26 GB	1.4 GB	26.1 GB	221.8 MB	17.2 MB	29455	35409	42808	17509	1539702784	27910385664	1539702784	27976441856	232578474	17996012
3	6e/b7a628	26780	fastqToSsake (3)	COMPLETED	0	2015-05-13 20:01:46.125	31.4s	20.7s	100.0%	1.5 GB	26 GB	1.5 GB	26.1 GB	230.6 MB	15.2 MB	30584	31446	31414	20723	1558802432	27910385664	1558802432	27976441856	241828140	15985170
3	0b/eec35d	9483	fastqToSsake (3)	COMPLETED	0	2015-05-14 03:23:10.399	17s	15.4s	136.0%	1.3 GB	26 GB	1.3 GB	26.1 GB	192 MB	9.2 MB	25646	19006	16985	15388	1370058752	27910385664	1371217920	27976441856	201367701	9654302
3	98/af98db	29236	fastqToSsake (3)	COMPLETED	0	2015-05-14 10:44:36.176	54.3s	17.2s	100.0%	1.4 GB	26 GB	1.4 GB	26.1 GB	221.8 MB	15 MB	29455	30946	54342	17243	1538547712	27910385664	1538547712	27976441856	232578474	15728458
4	3b/099d0e	5415	fastqToSsake (4)	COMPLETED	0	2015-05-11 16:28:06.749	30.5s	17.3s	100.0%	1.4 GB	26 GB	1.4 GB	26 GB	221.8 MB	15.6 MB	29456	32279	30530	17253	1539457024	27910385664	1539457024	27911028736	232578479	16405256
4	cd/4cc1ee	31010	fastqToSsake (4)	COMPLETED	0	2015-05-11 23:54:48.146	40.9s	18.3s	110.0%	1.4 GB	26 GB	1.4 GB	26.1 GB	221.8 MB	13.2 MB	29455	27147	40935	18323	1539592192	27910385664	1539592192	27976441856	232578474	13797074
4	28/bc2bc5	14201	fastqToSsake (4)	COMPLETED	0	2015-05-12 07:16:18.758	48.4s	18.4s	106.0%	1.3 GB	26 GB	1.3 GB	26 GB	198.5 MB	15.1 MB	26466	31248	48397	18425	1369063424	27910385664	1370660864	27911045120	208097822	15876914
4	d4/5c811c	28137	fastqToSsake (4)	COMPLETED	0	2015-05-12 14:33:56.991	57.8s	20.9s	101.0%	1.5 GB	26 GB	1.5 GB	26 GB	249.6 MB	17.7 MB	33017	36577	57755	20864	1610317824	27910385664	1610317824	27911028736	261758110	18576010
4	de/28eaa9	10673	fastqToSsake (4)	COMPLETED	0	2015-05-12 21:53:24.943	1m	19.8s	86.7%	1.3 GB	26 GB	1.3 GB	26.1 GB	192 MB	11.1 MB	25646	22861	60492	19799	1370103808	27910385664	1371136000	27976441856	201367701	11614618
4	1f/836eb9	26727	fastqToSsake (4)	COMPLETED	0	2015-05-13 05:12:58.502	58.3s	23.2s	105.0%	1.5 GB	26 GB	1.5 GB	26.1 GB	249.6 MB	18.1 MB	33018	37299	58290	23163	1610735616	27910385664	1610735616	27976441856	261758115	18942168
4	4a/fd6893	7278	fastqToSsake (4)	COMPLETED	0	2015-05-13 12:38:30.694	18.1s	15.9s	123.0%	1.4 GB	26 GB	1.4 GB	26.1 GB	198.5 MB	16.9 MB	26466	34912	18147	15940	1478594560	27910385664	1478594560	27976441856	208097822	17738048
4	c9/63fb37	29884	fastqToSsake (4)	COMPLETED	0	2015-05-13 20:02:05.499	45.2s	19.9s	79.5%	1.3 GB	26 GB	1.3 GB	26.1 GB	192 MB	12 MB	25645	24786	45205	19944	1369923584	27910385664	1371213824	27976441856	201367696	12593432
4	de/901f17	12486	fastqToSsake (4)	COMPLETED	0	2015-05-14 03:23:27.394	1m 16s	20.3s	121.0%	1.5 GB	26 GB	1.5 GB	26 GB	249.6 MB	15.8 MB	33017	32552	75639	20265	1611182080	27910385664	1611182080	27911028736	261758110	16533238
4	20/b558c3	25672	fastqToSsake (4)	COMPLETED	0	2015-05-14 10:44:07.807	28.4s	21.3s	105.0%	1.5 GB	26 GB	1.5 GB	26.1 GB	249.6 MB	21.4 MB	33018	44266	28394	21275	1611063296	27910385664	1611063296	27976441856	261758115	22481370
5	66/ffca1a	9389	fastqToSsake (5)	COMPLETED	0	2015-05-11 16:28:37.320	53.2s	16.7s	138.0%	1.3 GB	26 GB	1.3 GB	26.1 GB	198.5 MB	15.8 MB	26466	32634	53174	16668	1369321472	27910385664	1371561984	27976441856	208097822	16581474
5	cc/2451b1	27404	fastqToSsake (5)	COMPLETED	0	2015-05-11 23:54:17.799	30.3s	19.2s	93.4%	1.3 GB	26 GB	1.3 GB	26.1 GB	198.5 MB	16.6 MB	26467	34312	30346	19194	1369231360	27910385664	1370419200	27976441856	208097827	17433270
5	b3/b0ea70	10490	fastqToSsake (5)	COMPLETED	0	2015-05-12 07:15:48.629	30.1s	21.9s	116.0%	1.5 GB	26 GB	1.5 GB	26.1 GB	249.6 MB	13.9 MB	33017	28705	30141	21879	1611030528	27910385664	1611030528	27976441856	261758110	14577094
5	04/89019e	24179	fastqToSsake (5)	COMPLETED	0	2015-05-12 14:33:17.062	20.1s	16.9s	113.0%	1.3 GB	26 GB	1.3 GB	26.1 GB	198.5 MB	16.1 MB	26466	33249	20133	16897	1369554944	27910385664	1370718208	27976441856	208097822	16893618
5	8b/86168f	7525	fastqToSsake (5)	COMPLETED	0	2015-05-12 21:53:04.632	30.7s	20.8s	91.7%	1.5 GB	26 GB	1.5 GB	26.1 GB	230.6 MB	14.7 MB	30585	30420	30660	20760	1559941120	27910385664	1559941120	27976441856	241828145	15463686
5	d2/9f1252	23050	fastqToSsake (5)	COMPLETED	0	2015-05-13 05:12:29.042	29.5s	19.5s	94.7%	1.3 GB	26 GB	1.3 GB	26.1 GB	198.5 MB	15.8 MB	26467	32574	29471	19486	1369202688	27910385664	1370398720	27976441856	208097827	16551050
5	f3/2d3bb9	10918	fastqToSsake (5)	COMPLETED	0	2015-05-13 12:38:59.911	49.8s	15.1s	113.0%	1.3 GB	26 GB	1.3 GB	26.1 GB	192 MB	10 MB	25645	20633	49787	15071	1369563136	27910385664	1370877952	27976441856	201367696	10481194
5	20/3b62f6	30824	fastqToSsake (5)	COMPLETED	0	2015-05-13 20:02:24.126	1m	20.1s	76.5%	1.3 GB	26 GB	1.3 GB	26.1 GB	198.5 MB	11 MB	26466	22717	60266	20103	1370017792	27910385664	1371181056	27976441856	208097822	11540306
5	9b/303c55	13019	fastqToSsake (5)	COMPLETED	0	2015-05-14 03:23:38.414	48.2s	17.8s	122.0%	1.5 GB	26 GB	1.5 GB	26.1 GB	230.6 MB	16.1 MB	30584	33126	48243	17847	1560940544	27910385664	1560940544	27976441856	241828140	16840228
5	7f/4ebe63	25668	fastqToSsake (5)	COMPLETED	0	2015-05-14 10:44:07.805	28.4s	20.4s	116.0%	1.5 GB	26 GB	1.5 GB	26.1 GB	232.1 MB	15 MB	30772	30883	28384	20370	1563402240	27910385664	1563402240	27976441856	243368138	15702878
6	cf/a76676	8768	fastqToSsake (6)	COMPLETED	0	2015-05-11 16:28:26.085	44.9s	18.4s	103.0%	1.3 GB	26 GB	1.3 GB	26.1 GB	192 MB	13.4 MB	25646	27611	44883	18378	1369890816	27910385664	1371439104	27976441856	201367701	14030428
6	ef/f0fc99	27407	fastqToSsake (6)	COMPLETED	0	2015-05-11 23:54:17.794	30.4s	21.2s	94.2%	1.5 GB	26 GB	1.5 GB	26.1 GB	249.6 MB	14.5 MB	33017	30029	30382	21175	1610903552	27910750208	1610903552	27976441856	261758110	15250438
6	af/7c79dc	10494	fastqToSsake (6)	COMPLETED	0	2015-05-12 07:15:48.630	30.1s	18.9s	123.0%	1.5 GB	26 GB	1.5 GB	26.1 GB	230.6 MB	15.5 MB	30584	32046	30084	18900	1560268800	27910385664	1560268800	27976441856	241828140	16290070
6	13/b3864d	24177	fastqToSsake (6)	COMPLETED	0	2015-05-12 14:33:17.060	19.9s	17.8s	139.0%	1.5 GB	26 GB	1.5 GB	26.1 GB	230.6 MB	15.3 MB	30584	31566	19908	17818	1559994368	27910385664	1559994368	27976441856	241828140	16046192
6	b0/a416b3	11298	fastqToSsake (6)	COMPLETED	0	2015-05-12 21:53:35.327	50.3s	15.8s	96.4%	1.4 GB	26 GB	1.4 GB	26.1 GB	197.5 MB	16.5 MB	26346	34059	50254	15797	1476435968	27910385664	1476435968	27976441856	207104371	17316754
6	64/87634a	26744	fastqToSsake (6)	COMPLETED	0	2015-05-13 05:12:58.513	1m 11s	23.3s	79.2%	1.4 GB	26 GB	1.4 GB	26 GB	221.8 MB	14 MB	29456	28958	70826	23303	1538916352	27910385664	1538916352	27911028736	232578479	14717060
6	8c/98f1ac	10932	fastqToSsake (6)	COMPLETED	0	2015-05-13 12:38:59.922	52.4s	17.6s	130.0%	1.5 GB	26 GB	1.5 GB	26.1 GB	230.6 MB	15.7 MB	30584	32406	52404	17606	1558056960	27910385664	1558056960	27976441856	241828140	16473578
6	2c/cc4fdc	26782	fastqToSsake (6)	COMPLETED	0	2015-05-13 20:01:46.124	19.4s	16.4s	114.0%	1.4 GB	26 GB	1.4 GB	26.1 GB	221.8 MB	15.8 MB	29456	32639	19367	16403	1540001792	27910385664	1540001792	27976441856	232578479	16588650
6	71/2f4694	9486	fastqToSsake (6)	COMPLETED	0	2015-05-14 03:23:10.402	28s	16.9s	96.6%	1.4 GB	26 GB	1.4 GB	26.1 GB	221.8 MB	15.8 MB	29455	32699	28044	16929	1537683456	27910385664	1537683456	27976441856	232578474	16618944
6	6e/380101	25673	fastqToSsake (6)	COMPLETED	0	2015-05-14 10:44:07.805	28.4s	18.3s	102.0%	1.5 GB	26 GB	1.5 GB	26.1 GB	230.6 MB	15.7 MB	30584	32286	28408	18342	1561972736	27910385664	1561972736	27976441856	241828140	16412388
7	3b/98254f	9339	fastqToSsake (7)	COMPLETED	0	2015-05-11 16:28:37.280	59.5s	21.9s	73.6%	1.3 GB	26 GB	1.3 GB	26 GB	197.5 MB	15.1 MB	26346	31235	59538	21921	1369722880	27910385664	1370746880	27911540736	207104371	15881520
7	b0/17a283	31049	fastqToSsake (7)	COMPLETED	0	2015-05-11 23:54:48.176	48.7s	19s	88.8%	1.3 GB	26 GB	1.3 GB	26 GB	197.5 MB	12.1 MB	26346	25036	48674	19016	1369436160	27910385664	1371017216	27911028736	207104371	12727592
7	cb/aaf350	10489	fastqToSsake (7)	COMPLETED	0	2015-05-12 07:15:48.631	30.1s	16.7s	102.0%	1.4 GB	26 GB	1.4 GB	26.1 GB	221.8 MB	16.4 MB	29455	33780	30092	16724	1539104768	27910385664	1539104768	27976441856	232578474	17168128
7	f3/3f7210	27938	fastqToSsake (7)	COMPLETED	0	2015-05-12 14:33:49.133	1m 6s	18.1s	127.0%	1.4 GB	25.9 GB	1.4 GB	25.9 GB	219.2 MB	13.5 MB	29117	27925	65596	18149	1531121664	27843276800	1531121664	27843919872	229809722	14192324
7	34/25aeb4	7517	fastqToSsake (7)	COMPLETED	0	2015-05-12 21:53:04.630	20.3s	16.8s	114.0%	1.4 GB	26 GB	1.4 GB	26.1 GB	221.8 MB	15.3 MB	29456	31611	20302	16836	1538170880	27910385664	1538170880	27976441856	232578479	16066294
7	28/b5545e	27042	fastqToSsake (7)	COMPLETED	0	2015-05-13 05:13:06.777	1m 3s	18.2s	97.4%	1.3 GB	26 GB	1.3 GB	26.1 GB	197.5 MB	13 MB	26346	26898	62537	18187	1369812992	27910385664	1370968064	27976441856	207104371	13675412
7	c1/8d875d	7286	fastqToSsake (7)	COMPLETED	0	2015-05-13 12:38:30.693	29.2s	17.7s	99.2%	1.4 GB	26 GB	1.4 GB	26.1 GB	219.2 MB	14.8 MB	29117	30521	29201	17679	1530859520	27910385664	1530859520	27976441856	229809722	15512124
7	c2/4b7b8e	26776	fastqToSsake (7)	COMPLETED	0	2015-05-13 20:01:46.126	31.4s	17.5s	94.1%	1.3 GB	26 GB	1.3 GB	26 GB	197.5 MB	9.7 MB	26345	19977	31401	17545	1368707072	27910385664	1370357760	27911028736	207104366	10151722
7	fb/a30cd0	9478	fastqToSsake (7)	COMPLETED	0	2015-05-14 03:23:10.404	28s	17.9s	99.5%	1.3 GB	26 GB	1.3 GB	26.1 GB	197.5 MB	15.3 MB	26346	31595	28010	17873	1369145344	27910385664	1370034176	27976441856	207104371	16064462
7	ef/92372f	29242	fastqToSsake (7)	COMPLETED	0	2015-05-14 10:44:36.201	54.4s	16.9s	106.0%	1.4 GB	26 GB	1.4 GB	26.1 GB	219.2 MB	15.3 MB	29117	31547	54357	16897	1531019264	27910385664	1531019264	27976441856	229809722	16034024
8	61/2203ad	5417	fastqToSsake (8)	COMPLETED	0	2015-05-11 16:28:06.747	19.3s	16.5s	119.0%	1.4 GB	26 GB	1.4 GB	26.1 GB	219.2 MB	15.7 MB	29117	32332	19329	16537	1531695104	27910385664	1531695104	27976441856	229809722	16433040
8	0b/db6c53	31076	fastqToSsake (8)	COMPLETED	0	2015-05-11 23:54:48.187	1m 8s	16.2s	107.0%	1.3 GB	26 GB	1.3 GB	26.1 GB	219.2 MB	9.8 MB	29117	20203	67907	16228	1369735168	27910385664	1372172288	27976441856	229809722	10265732
8	9d/3ac95d	10493	fastqToSsake (8)	COMPLETED	0	2015-05-12 07:15:48.629	19.7s	16.5s	129.0%	1.4 GB	26 GB	1.4 GB	26.1 GB	219.2 MB	15.7 MB	29117	32392	19731	16483	1531047936	27910385664	1531047936	27976441856	229809722	16463594
8	a6/0302e9	24174	fastqToSsake (8)	COMPLETED	0	2015-05-12 14:33:17.063	32.1s	32s	-	-	-	-	-	-	-	-	-	32069	31993	-	-	-	-	-	-
8	fb/286854	11263	fastqToSsake (8)	COMPLETED	0	2015-05-12 21:53:35.314	50.2s	50.2s	-	-	-	-	-	-	-	-	-	50167	50164	-	-	-	-	-	-
8	1e/43dafc	23051	fastqToSsake (8)	COMPLETED	0	2015-05-13 05:12:29.042	18.3s	16s	142.0%	1.4 GB	26 GB	1.4 GB	26 GB	219.2 MB	16.4 MB	29118	33772	18334	16028	1530974208	27910385664	1530974208	27911028736	229809727	17165370
8	3d/bfdf95	7282	fastqToSsake (8)	COMPLETED	0	2015-05-13 12:38:30.689	29.2s	17s	104.0%	1.3 GB	26 GB	1.3 GB	26 GB	197.5 MB	16.1 MB	26345	33155	29191	16975	1369698304	27910385664	1370722304	27911540736	207104366	16857014
8	a7/e64be4	30578	fastqToSsake (8)	COMPLETED	0	2015-05-13 20:02:17.552	53.3s	17.2s	117.0%	1.4 GB	26 GB	1.4 GB	26.1 GB	219.2 MB	14.8 MB	29117	30581	53310	17233	1531736064	27910385664	1531736064	27976441856	229809722	15542662
8	cc/1e83e3	9485	fastqToSsake (8)	COMPLETED	0	2015-05-14 03:23:10.404	28.1s	17.5s	106.0%	1.4 GB	26 GB	1.4 GB	26 GB	219.2 MB	15.1 MB	29117	31244	28065	17499	1530208256	27910385664	1530208256	27911540736	229809722	15880100
8	a6/8e6705	25667	fastqToSsake (8)	COMPLETED	0	2015-05-14 10:44:07.808	28.4s	16.4s	128.0%	1.3 GB	26 GB	1.3 GB	26 GB	197.5 MB	15.8 MB	26345	32615	28352	16380	1370333184	27910385664	1371672576	27911028736	207104366	16582594
9	21/666ac0	5419	interleave (1)	COMPLETED	0	2015-05-11 16:28:06.748	30.8s	24.7s	107.0%	1.1 GB	26.1 GB	1.1 GB	26.2 GB	179.2 MB	43.2 MB	24091	89258	30770	24684	1152483328	28046708736	1152483328	28113842176	187948707	45256550
9	6a/ccd492	27402	interleave (1)	COMPLETED	0	2015-05-11 23:54:17.796	30.4s	24.3s	128.0%	1.1 GB	26.1 GB	1.1 GB	26.2 GB	178.3 MB	42.9 MB	23976	88620	30391	24277	1145356288	28046708736	1145356288	28113842176	186996960	44932812
9	bf/389123	10491	interleave (1)	COMPLETED	0	2015-05-12 07:15:48.628	38.8s	25.6s	105.0%	1.1 GB	26.1 GB	1.1 GB	26.2 GB	172.7 MB	39.7 MB	23251	82187	38761	25555	1139077120	28046708736	1139077120	28113842176	181065947	41669282
9	e3/a488d7	27342	interleave (1)	COMPLETED	0	2015-05-12 14:33:36.787	55.5s	27.5s	89.1%	1.1 GB	26.1 GB	1.1 GB	26.2 GB	186.5 MB	47.3 MB	25018	97731	55460	27480	1141018624	28046708736	1141018624	28113842176	195533024	49553770
9	64/9139cd	7518	interleave (1)	COMPLETED	0	2015-05-12 21:53:04.632	30.7s	25.5s	122.0%	1.1 GB	26.1 GB	1.1 GB	26.1 GB	175.1 MB	40.8 MB	23556	84389	30708	25525	1140514816	28046708736	1140514816	28047265792	183565987	42786270
9	3c/e21eff	23058	interleave (1)	COMPLETED	0	2015-05-13 05:12:29.040	40.5s	24s	105.0%	1.1 GB	26.1 GB	1.1 GB	26.2 GB	179.8 MB	43.6 MB	24165	90206	40537	24016	1144840192	28046708736	1144840192	28113842176	188553435	45738116
9	18/7b9fd2	7287	interleave (1)	COMPLETED	0	2015-05-13 12:38:30.693	36.7s	25.6s	94.7%	1.1 GB	26.1 GB	1.1 GB	26.1 GB	181.9 MB	44.6 MB	24434	92160	36740	25574	1145311232	28046708736	1145311232	28047073280	190758563	46728760
9	bc/30fc24	26783	interleave (1)	COMPLETED	0	2015-05-13 20:01:46.127	38.1s	25.8s	95.3%	1.1 GB	26.1 GB	1.1 GB	26.2 GB	181.4 MB	42.5 MB	24369	87861	38071	25799	1161412608	28046708736	1161416704	28113842176	190221523	44544544
9	83/c1cf44	13090	interleave (1)	COMPLETED	0	2015-05-14 03:23:38.470	57.8s	25.6s	100.0%	1.1 GB	26.1 GB	1.1 GB	26.1 GB	174 MB	40.2 MB	23419	83138	57826	25587	1145511936	28046708736	1145511936	28047073280	182443683	42150746
9	e5/b26193	29232	interleave (1)	COMPLETED	0	2015-05-14 10:44:36.161	1m 7s	28.9s	89.0%	1.1 GB	26.1 GB	1.1 GB	26.2 GB	191.4 MB	49.9 MB	25644	103115	67203	28866	1142915072	28046708736	1142915072	28113842176	200669403	52283656
10	1c/176590	5418	interleave (2)	COMPLETED	0	2015-05-11 16:28:06.749	30.8s	26.6s	100.0%	1.1 GB	26.1 GB	1.1 GB	26.2 GB	198.6 MB	52 MB	26574	107633	30760	26585	1157738496	28046708736	1157742592	28113842176	208199039	54569050
10	ae/3f32be	27405	interleave (2)	COMPLETED	0	2015-05-11 23:54:17.795	40.1s	25.7s	122.0%	1.1 GB	26.1 GB	1.1 GB	26.2 GB	179.1 MB	41.2 MB	24078	85166	40105	25719	1163038720	28046708736	1163038720	28113842176	187845838	43177172
10	a9/0ca82e	10492	interleave (2)	COMPLETED	0	2015-05-12 07:15:48.631	38.7s	25.9s	96.9%	1.1 GB	26.1 GB	1.1 GB	26.1 GB	181.1 MB	42.3 MB	24325	87405	38723	25911	1162522624	28046708736	1162522624	28047073280	189869262	44313410
10	8d/2afcda	24181	interleave (2)	COMPLETED	0	2015-05-12 14:33:17.064	39.9s	27s	109.0%	1.1 GB	26.1 GB	1.1 GB	26.2 GB	198.5 MB	52 MB	26565	107633	39943	27033	1162555392	28046708736	1162555392	28113842176	208192159	54569050
10	aa/284e01	7521	interleave (2)	COMPLETED	0	2015-05-12 21:53:04.634	30.7s	25.6s	121.0%	1.1 GB	26.1 GB	1.1 GB	26.2 GB	180.3 MB	42 MB	24223	86940	30718	25573	1149489152	28046708736	1149489152	28113842176	189029438	44077042
10	fe/897543	23057	interleave (2)	COMPLETED	0	2015-05-13 05:12:29.042	29.7s	25.4s	115.0%	1.1 GB	26.1 GB	1.1 GB	26.2 GB	181 MB	42.5 MB	24317	87811	29672	25438	1210044416	28046708736	1210044416	28113842176	189791299	44519244
10	e8/3e9251	7281	interleave (2)	COMPLETED	0	2015-05-13 12:38:30.695	39.2s	25.4s	93.5%	1.1 GB	26.1 GB	1.1 GB	26.2 GB	189.9 MB	47.3 MB	25450	97793	39218	25437	1184448512	28046708736	1184448512	28113842176	199072835	49579454
10	70/7cedbe	26779	interleave (2)	COMPLETED	0	2015-05-13 20:01:46.125	38s	27s	107.0%	1.1 GB	26.1 GB	1.1 GB	26.2 GB	192.1 MB	50.3 MB	25754	104058	38017	27023	1146310656	28046708736	1147265024	28113842176	201470046	52761078
10	57/1be920	9477	interleave (2)	COMPLETED	0	2015-05-14 03:23:10.400	43.7s	29.2s	105.0%	1.1 GB	26.1 GB	1.1 GB	26.2 GB	191 MB	47.8 MB	25590	98957	43728	29196	1160749056	28046708736	1160749056	28113842176	200232142	50169988
10	17/f5c294	25665	interleave (2)	COMPLETED	0	2015-05-14 10:44:07.803	46.3s	26.4s	96.7%	1.1 GB	26.1 GB	1.1 GB	26.2 GB	182.9 MB	43.5 MB	24554	90011	46328	26383	1147686912	28046708736	1147686912	28113842176	191740990	45633648
11	68/4859c2	9435	interleave (3)	COMPLETED	0	2015-05-11 16:28:37.509	1m 19s	32.7s	110.0%	1.2 GB	26.1 GB	1.2 GB	26.1 GB	225.5 MB	58 MB	30017	119953	78548	32749	1268117504	28046708736	1268117504	28047073280	236491640	60823856
11	66/b7b91b	31030	interleave (3)	COMPLETED	0	2015-05-11 23:54:48.158	1m 8s	33.9s	119.0%	1.2 GB	26.1 GB	1.2 GB	26.1 GB	244.1 MB	62.3 MB	32391	128732	67987	33932	1295970304	28046708736	1295970304	28047716352	255916493	65279970
11	ea/c658be	10495	interleave (3)	COMPLETED	0	2015-05-12 07:15:48.635	48.8s	30.7s	102.0%	1.1 GB	26.1 GB	1.1 GB	26.1 GB	217.2 MB	53.3 MB	28951	110164	48817	30699	1229139968	28046708736	1229144064	28047073280	227758968	55859592
11	46/d5083d	27963	interleave (3)	COMPLETED	0	2015-05-12 14:33:49.146	1m 18s	32.7s	113.0%	1.2 GB	26.1 GB	1.2 GB	26.2 GB	213.7 MB	51.4 MB	28509	106275	78086	32682	1279569920	28046708736	1279569920	28113842176	224129917	53888292
11	60/e00acc	7523	interleave (3)	COMPLETED	0	2015-05-12 21:53:04.630	42.8s	30.4s	105.0%	1.2 GB	26.1 GB	1.2 GB	26.2 GB	224.4 MB	57.4 MB	29867	118601	42782	30408	1256599552	28046708736	1256599552	28113842176	235262840	60138876
11	89/b2b69a	23054	interleave (3)	COMPLETED	0	2015-05-13 05:12:29.041	37.8s	30.6s	125.0%	1.1 GB	26.1 GB	1.1 GB	26.2 GB	216.2 MB	52.9 MB	28823	109476	37750	30642	1221677056	28046708736	1221677056	28113842176	226714688	55511516
11	ef/f73d38	10895	interleave (3)	COMPLETED	0	2015-05-13 12:38:59.894	1m 8s	31.6s	118.0%	1.2 GB	26.1 GB	1.2 GB	26.2 GB	231.6 MB	61.4 MB	30796	126890	68205	31630	1246072832	28046708736	1246072832	28113842176	242873208	64343146
11	c7/6d77c3	30637	interleave (3)	COMPLETED	0	2015-05-13 20:02:17.952	1m 7s	31.8s	101.0%	1.2 GB	26.1 GB	1.2 GB	26.2 GB	229.6 MB	60.2 MB	30531	124472	66686	31842	1253437440	28046708736	1253437440	28113842176	240702328	63117070
11	45/a3dcbd	9479	interleave (3)	COMPLETED	0	2015-05-14 03:23:10.402	46.5s	33.6s	123.0%	1.2 GB	26.1 GB	1.2 GB	26.2 GB	234.1 MB	56.9 MB	31115	117628	46476	33558	1276211200	28046708736	1276211200	28113842176	245488078	59651618
11	c5/39f8c4	25671	interleave (3)	COMPLETED	0	2015-05-14 10:44:07.806	46.2s	33.2s	99.9%	1.2 GB	26.1 GB	1.2 GB	26.1 GB	244.1 MB	62.3 MB	32392	128784	46225	33157	1299156992	28046708736	1299156992	28047073280	255949246	65306594
12	ee/2c59d4	5414	interleave (4)	COMPLETED	0	2015-05-11 16:28:06.750	54.6s	32.4s	112.0%	1.2 GB	26.1 GB	1.2 GB	26.2 GB	232.7 MB	56.1 MB	30928	116048	54587	32384	1297457152	28046708736	1297457152	28113842176	243956174	58848644
12	0d/97cfaa	30449	interleave (4)	COMPLETED	0	2015-05-11 23:54:36.161	1m 12s	30.5s	120.0%	1.1 GB	26.1 GB	1.1 GB	26.2 GB	212.8 MB	51.1 MB	28384	105607	71642	30539	1220231168	28046708736	1220231168	28113842176	223118400	53549022
12	49/3520d0	13696	interleave (4)	COMPLETED	0	2015-05-12 07:16:08.369	1m 16s	34.6s	110.0%	1.2 GB	26.1 GB	1.2 GB	26.1 GB	239.7 MB	59.9 MB	31836	123802	76067	34572	1296633856	28046708736	1296633856	28047073280	251386307	62780202
12	75/eace43	24178	interleave (4)	COMPLETED	0	2015-05-12 14:33:17.065	39.9s	28.4s	102.0%	1.1 GB	26.1 GB	1.1 GB	26.2 GB	202.6 MB	45.5 MB	27085	94201	39925	28423	1205538816	28046708736	1205538816	28113842176	212464197	47754586
12	85/fd68d1	11243	interleave (4)	COMPLETED	0	2015-05-12 21:53:35.292	1m 11s	32.2s	120.0%	1.2 GB	26.1 GB	1.2 GB	26.2 GB	249.7 MB	65.4 MB	33111	135238	71349	32226	1291304960	28046708736	1291304960	28113842176	261839294	68578606
12	58/000a0a	26763	interleave (4)	COMPLETED	0	2015-05-13 05:12:58.522	58.3s	34.2s	83.9%	1.1 GB	26.1 GB	1.1 GB	26.2 GB	216.7 MB	51.3 MB	28885	106041	58280	34217	1214787584	28046708736	1214799872	28113842176	227193220	53767678
12	ff/383aa6	7283	interleave (4)	COMPLETED	0	2015-05-13 12:38:30.693	49.2s	32.2s	138.0%	1.2 GB	26.1 GB	1.2 GB	26.2 GB	247.2 MB	63.9 MB	32791	132227	49216	32209	1291468800	28046708736	1291468800	28113842176	259217854	67052734
12	25/d2d1ae	26781	interleave (4)	COMPLETED	0	2015-05-13 20:01:46.123	38.1s	32.5s	122.0%	1.2 GB	26.1 GB	1.2 GB	26.1 GB	236.3 MB	58 MB	31393	119960	38052	32488	1277087744	28046708736	1277087744	28047290368	247757267	60834216
12	77/bc8107	13043	interleave (4)	COMPLETED	0	2015-05-14 03:23:38.446	1m 5s	27.8s	108.0%	1.1 GB	26.1 GB	1.1 GB	26.1 GB	216.9 MB	53.3 MB	28905	110142	64789	27756	1189625856	28046708736	1189625856	28047073280	227385944	55840716
12	d7/247643	28797	interleave (4)	COMPLETED	0	2015-05-14 10:44:26.523	1m 4s	32.5s	90.0%	1.1 GB	26.1 GB	1.1 GB	26.2 GB	201 MB	44.9 MB	26871	92813	63983	32454	1198448640	28046708736	1198448640	28113842176	210715229	47051544
13	fd/abf6f5	9368	interleave (5)	COMPLETED	0	2015-05-11 16:28:37.296	59.5s	31.4s	97.1%	1.1 GB	26.1 GB	1.1 GB	26.2 GB	213.9 MB	49.9 MB	28531	103113	59453	31367	1210376192	28046708736	1210376192	28113842176	224309626	52282786
13	4e/5c03b8	27409	interleave (5)	COMPLETED	0	2015-05-11 23:54:17.797	40.4s	32.3s	106.0%	1.1 GB	26.1 GB	1.1 GB	26.2 GB	219.1 MB	52.5 MB	29193	108648	40425	32285	1215655936	28046708736	1215660032	28113842176	229732730	55088408
13	01/6fa788	10488	interleave (5)	COMPLETED	0	2015-05-12 07:15:48.630	38.7s	25.9s	100.0%	1.1 GB	26.1 GB	1.1 GB	26.2 GB	182.9 MB	43.4 MB	24561	89685	38706	25866	1158922240	28046708736	1158922240	28113842176	191774225	45465308
13	43/e6bb57	24175	interleave (5)	COMPLETED	0	2015-05-12 14:33:17.061	50.4s	28.8s	103.0%	1.1 GB	26.1 GB	1.1 GB	26.1 GB	217.3 MB	51.6 MB	28957	106669	50417	28838	1219399680	28046708736	1219399680	28047073280	227807605	54085284
13	2c/b2372b	7519	interleave (5)	COMPLETED	0	2015-05-12 21:53:04.631	40.1s	28.7s	113.0%	1.1 GB	26.1 GB	1.1 GB	26.2 GB	220.5 MB	53.3 MB	29369	110325	40109	28721	1215569920	28046708736	1215569920	28113842176	231174522	55937080
13	a5/c0a750	23055	interleave (5)	COMPLETED	0	2015-05-13 05:12:29.044	49.8s	27.2s	107.0%	1.1 GB	26.1 GB	1.1 GB	26.1 GB	216.3 MB	53 MB	28832	109526	49827	27239	1192742912	28046708736	1192742912	28047073280	226771554	55528004
13	75/366746	7285	interleave (5)	COMPLETED	0	2015-05-13 12:38:30.689	49.4s	27.8s	96.5%	1.1 GB	26.1 GB	1.1 GB	26.2 GB	221.9 MB	55.9 MB	29553	115600	49407	27839	1210851328	28046708736	1210851328	28113842176	232671194	58609040
13	f4/bdd626	26778	interleave (5)	COMPLETED	0	2015-05-13 20:01:46.124	31.8s	28.1s	124.0%	1.1 GB	26.1 GB	1.1 GB	26.2 GB	221.9 MB	54.3 MB	29553	112322	31827	28087	1213005824	28046708736	1213005824	28113842176	232695461	56948498
13	f1/7e8a3c	9482	interleave (5)	COMPLETED	0	2015-05-14 03:23:10.402	41.3s	30.7s	107.0%	1.2 GB	26.1 GB	1.2 GB	26.2 GB	223.9 MB	55.3 MB	29811	114321	41276	30689	1241391104	28046708736	1241391104	28113842176	234795386	57961622
13	4a/3f03a4	29239	interleave (5)	COMPLETED	0	2015-05-14 10:44:36.189	1m 7s	28.9s	117.0%	1.1 GB	26.1 GB	1.1 GB	26.2 GB	216.3 MB	51.1 MB	28830	105624	67189	28865	1216884736	28046708736	1216901120	28113842176	226767221	53556326
14	c2/dd2d61	5422	interleave (6)	COMPLETED	0	2015-05-11 16:28:06.752	31s	27.2s	108.0%	1.1 GB	26.1 GB	1.1 GB	26.2 GB	220 MB	54.9 MB	29312	113445	30986	27210	1198006272	28046708736	1198006272	28113842176	230720088	57516492
14	f6/df4420	27408	interleave (6)	COMPLETED	0	2015-05-11 23:54:17.797	30.8s	27.4s	102.0%	1.1 GB	26.1 GB	1.1 GB	26.1 GB	219 MB	54.3 MB	29180	112262	30788	27379	1198137344	28046708736	1198137344	28047294464	229626437	56916374
14	5d/c37bcd	14262	interleave (6)	COMPLETED	0	2015-05-12 07:16:18.788	1m	29.7s	102.0%	1.1 GB	26.1 GB	1.1 GB	26.2 GB	214.3 MB	50.2 MB	28580	103898	60429	29729	1219751936	28046708736	1219751936	28113842176	224724645	52681052
14	27/02dd38	24183	interleave (6)	COMPLETED	0	2015-05-12 14:33:17.064	50s	32.5s	105.0%	1.2 GB	26.1 GB	1.2 GB	26.1 GB	243.4 MB	61.9 MB	32308	128003	49983	32453	1295216640	28046708736	1295216640	28047073280	255261118	64911114
14	83/ebc47d	7524	interleave (6)	COMPLETED	0	2015-05-12 21:53:04.631	34.7s	27.3s	107.0%	1.1 GB	26.1 GB	1.1 GB	26.2 GB	216.6 MB	53.1 MB	28873	109834	34687	27294	1204670464	28046708736	1204670464	28113842176	227123800	55684384
14	de/22c965	23052	interleave (6)	COMPLETED	0	2015-05-13 05:12:29.043	37.7s	25.4s	120.0%	1.1 GB	26.1 GB	1.1 GB	26.1 GB	179.8 MB	41.6 MB	24160	86092	37733	25404	1143332864	28046708736	1143332864	28047073280	188513794	43642850
14	32/89196e	10890	interleave (6)	COMPLETED	0	2015-05-13 12:38:59.881	1m 14s	28.6s	122.0%	1.1 GB	26.1 GB	1.1 GB	26.2 GB	221.5 MB	54 MB	29499	111613	74342	28633	1218199552	28046708736	1218203648	28113842176	232247669	56589284
14	5b/b3036f	26777	interleave (6)	COMPLETED	0	2015-05-13 20:01:46.125	38s	28.4s	96.2%	1.1 GB	26.1 GB	1.1 GB	26.2 GB	221 MB	55.3 MB	29434	114417	38037	28436	1203662848	28046708736	1203662848	28113842176	231715392	58010046
14	a3/fbe7fc	13066	interleave (6)	COMPLETED	0	2015-05-14 03:23:38.459	1m 5s	31.5s	109.0%	1.2 GB	26.1 GB	1.2 GB	26.2 GB	230.4 MB	60.7 MB	30638	125506	64831	31472	1235755008	28046708736	1235755008	28113842176	241583168	63641494
14	32/2e7a75	29252	interleave (6)	COMPLETED	0	2015-05-14 10:44:36.214	1m 9s	28.4s	118.0%	1.2 GB	26.1 GB	1.2 GB	26.2 GB	210.3 MB	50.2 MB	28063	103795	68770	28373	1261441024	28046708736	1261441024	28113842176	220484888	52649482
15	11/fd88e6	5416	interleave (7)	COMPLETED	0	2015-05-11 16:28:06.748	40.1s	24.7s	109.0%	1.1 GB	26.1 GB	1.1 GB	26.1 GB	182.4 MB	43.1 MB	24497	89212	40118	24655	1150844928	28046708736	1150844928	28047073280	191274498	45224574
15	6f/c01535	27406	interleave (7)	COMPLETED	0	2015-05-11 23:54:17.794	40.1s	26.9s	94.6%	1.1 GB	26.1 GB	1.1 GB	26.2 GB	192.7 MB	48.6 MB	25811	100479	40083	26895	1161043968	28046708736	1161043968	28113842176	202039898	50936018
15	a2/b6707d	14164	interleave (7)	COMPLETED	0	2015-05-12 07:16:18.724	1m	28.6s	106.0%	1.1 GB	26.1 GB	1.1 GB	26.2 GB	219.3 MB	55 MB	29215	113744	60480	28615	1197027328	28046708736	1197027328	28113842176	229902442	57693912
15	3e/c546f4	24180	interleave (7)	COMPLETED	0	2015-05-12 14:33:17.062	32.1s	24.8s	117.0%	1.1 GB	26.1 GB	1.1 GB	26.1 GB	182.5 MB	43 MB	24512	88952	32084	24759	1156403200	28046708736	1156403200	28047294464	191398490	45092508
15	18/50b55a	11213	interleave (7)	COMPLETED	0	2015-05-12 21:53:35.278	1m 4s	27.6s	88.1%	1.1 GB	26.1 GB	1.1 GB	26.1 GB	190.5 MB	47.5 MB	25533	98206	63982	27593	1154080768	28046708736	1154080768	28047073280	199753223	49784304
15	c7/b7fee2	23053	interleave (7)	COMPLETED	0	2015-05-13 05:12:29.043	1m	33.1s	109.0%	1.2 GB	26.1 GB	1.2 GB	26.2 GB	244.1 MB	62.3 MB	32400	128837	60323	33120	1286651904	28046708736	1286651904	28113842176	256006595	65333416
15	d0/f8311a	10379	interleave (7)	COMPLETED	0	2015-05-13 12:38:48.849	52.5s	29.5s	88.4%	1.1 GB	26.1 GB	1.1 GB	26.2 GB	205.2 MB	47.6 MB	27410	98419	52543	29524	1195675648	28046708736	1195675648	28113842176	215138320	49922872
15	62/6fa823	30543	interleave (7)	COMPLETED	0	2015-05-13 20:02:17.528	1m 1s	26s	105.0%	1.1 GB	26.1 GB	1.1 GB	26.1 GB	181.1 MB	42.2 MB	24324	87245	60816	26043	1164828672	28046708736	1165107200	28047261696	189858394	44227164
15	90/6048d8	9480	interleave (7)	COMPLETED	0	2015-05-14 03:23:10.403	46.2s	27.1s	119.0%	1.1 GB	26.1 GB	1.1 GB	26.2 GB	217.7 MB	54.1 MB	29014	111935	46215	27149	1190748160	28046708736	1190748160	28113842176	228278288	56777300
15	9a/7dc20c	25666	interleave (7)	COMPLETED	0	2015-05-14 10:44:07.803	46s	31.7s	100.0%	1.2 GB	26.1 GB	1.2 GB	26.2 GB	231.4 MB	61.2 MB	30771	126638	45989	31725	1250705408	28046708736	1250705408	28113842176	242668408	64215084
16	8f/ee8390	5413	interleave (8)	COMPLETED	0	2015-05-11 16:28:06.746	45.3s	27.3s	109.0%	1.1 GB	26.1 GB	1.1 GB	26.2 GB	206 MB	47.9 MB	27515	98950	45283	27310	1199226880	28046708736	1199226880	28113842176	215987485	50192296
16	0f/4bcaf4	27411	interleave (8)	COMPLETED	0	2015-05-11 23:54:17.796	52.8s	26.8s	96.5%	1.1 GB	26.1 GB	1.1 GB	26.2 GB	216.2 MB	53.4 MB	28821	110336	52789	26845	1194860544	28046708736	1194860544	28113842176	226697232	55966014
16	23/14f9fc	14148	interleave (8)	COMPLETED	0	2015-05-12 07:16:18.715	1m 1s	30s	91.5%	1.1 GB	26.1 GB	1.1 GB	26.2 GB	209.8 MB	49.3 MB	28001	102033	60514	30041	1192857600	28046708736	1192857600	28113842176	219976256	51727548
16	7c/5b4f04	24176	interleave (8)	COMPLETED	0	2015-05-12 14:33:17.063	41.5s	27.5s	125.0%	1.1 GB	26.1 GB	1.1 GB	26.1 GB	213.8 MB	52.1 MB	28515	107690	41474	27498	1202262016	28046708736	1202262016	28047298560	224163111	54625378
16	fd/de0175	11320	interleave (8)	COMPLETED	0	2015-05-12 21:53:35.341	1m 2s	27.8s	102.0%	1.1 GB	26.1 GB	1.1 GB	26.2 GB	216 MB	53.2 MB	28800	110078	62179	27774	1200390144	28046708736	1200390144	28113842176	226514205	55834900
16	2b/1cc73e	26828	interleave (8)	COMPLETED	0	2015-05-13 05:12:58.715	1m 21s	28.2s	129.0%	1.2 GB	26.1 GB	1.2 GB	26.2 GB	208.3 MB	49.2 MB	27815	101682	80951	28173	1258418176	28046708736	1258418176	28113842176	218447893	51578306
16	bf/22e72f	7279	interleave (8)	COMPLETED	0	2015-05-13 12:38:30.691	36.7s	26.4s	96.2%	1.1 GB	26.1 GB	1.1 GB	26.2 GB	196.2 MB	50.5 MB	26260	104365	36727	26371	1155514368	28046708736	1155514368	28113842176	205718106	52905776
16	df/89671e	26775	interleave (8)	COMPLETED	0	2015-05-13 20:01:46.128	38s	27.1s	98.3%	1.1 GB	26.1 GB	1.1 GB	26.2 GB	215.7 MB	53 MB	28753	109662	37997	27109	1196118016	28046708736	1196118016	28113842176	226137368	55624250
16	d3/3018cf	13049	interleave (8)	COMPLETED	0	2015-05-14 03:23:38.450	1m 1s	26.3s	118.0%	1.1 GB	26.1 GB	1.1 GB	26.2 GB	196.7 MB	50.8 MB	26330	104982	60875	26316	1147785216	28046708736	1147785216	28113842176	206291546	53218840
16	7f/adb4ca	25664	interleave (8)	COMPLETED	0	2015-05-14 10:44:07.806	38s	25.8s	96.1%	1.1 GB	26.1 GB	1.1 GB	26.2 GB	179.1 MB	41.2 MB	24071	85268	37986	25844	1149898752	28046708736	1149898752	28113842176	187776519	43225262
17	49/076ebb	9493	reformat (1)	COMPLETED	0	2015-05-11 16:28:37.739	59s	10.1s	106.3%	3.4 MB	27.8 MB	3.4 MB	27.8 MB	127.4 MB	125.2 MB	18942	15884	58997	10105	3547136	29097984	3547136	29147136	133610967	131334144
17	36/7ad522	31359	reformat (1)	COMPLETED	0	2015-05-11 23:54:57.877	39s	10.4s	100.6%	3.4 MB	27.8 MB	3.4 MB	27.8 MB	111.1 MB	109.2 MB	16434	13804	38990	10417	3543040	29097984	3543040	29147136	116522455	114507776
17	b0/658caa	14422	reformat (1)	COMPLETED	0	2015-05-12 07:16:27.337	30.8s	10.3s	92.5%	3.4 MB	27.8 MB	3.4 MB	27.8 MB	131.2 MB	128.9 MB	19507	16355	30836	10291	3543040	29097984	3543040	29147136	137559511	135118848
17	3a/d916e5	28154	reformat (1)	COMPLETED	0	2015-05-12 14:33:57.007	43.5s	10.3s	96.0%	3.4 MB	27.8 MB	3.4 MB	27.8 MB	105.5 MB	103.6 MB	15608	13103	43533	10329	3547136	29097984	3547136	29147136	110669271	108642304
17	1b/cb3dca	11347	reformat (1)	COMPLETED	0	2015-05-12 21:53:35.353	42.3s	10.6s	106.6%	3.4 MB	27.8 MB	3.4 MB	27.8 MB	241.4 MB	237.3 MB	35860	30132	42298	10586	3534848	29097984	3534848	29147136	253124055	248840192
17	f0/881ce9	27066	reformat (1)	COMPLETED	0	2015-05-13 05:13:06.791	42.2s	10.1s	117.1%	3.4 MB	27.8 MB	3.4 MB	27.8 MB	136.8 MB	134.5 MB	20352	17071	42183	10053	3547136	29097984	3547136	29147136	143490519	141066240
17	78/1a24d3	11241	reformat (1)	COMPLETED	0	2015-05-13 12:39:07.434	42.2s	10.7s	105.0%	3.4 MB	27.8 MB	3.4 MB	27.8 MB	114 MB	112 MB	16835	14146	42215	10668	3547136	29097984	3547136	29147136	119487959	117391360
17	b2/8812f2	30828	reformat (1)	COMPLETED	0	2015-05-13 20:02:24.142	35.8s	10.4s	105.1%	3.4 MB	27.8 MB	3.4 MB	27.8 MB	128.2 MB	125.9 MB	19066	15981	35812	10406	3534848	29097984	3534848	29147136	134462935	132055040
17	44/22e651	13412	reformat (1)	COMPLETED	0	2015-05-14 03:23:51.678	26.2s	10.2s	99.3%	3.4 MB	27.8 MB	3.4 MB	27.8 MB	109.8 MB	107.9 MB	16242	13640	26222	10180	3534848	29097984	3534848	29147136	115158487	113098752
17	4d/643ce5	29611	reformat (1)	COMPLETED	0	2015-05-14 10:44:45.793	44.7s	10.8s	85.7%	3.4 MB	27.8 MB	3.4 MB	27.8 MB	108.5 MB	106.6 MB	16036	13468	44689	10838	3543040	29097984	3543040	29147136	113794519	111734784
18	ee/1f6a5c	9646	reformat (2)	COMPLETED	0	2015-05-11 16:28:46.867	49.9s	10.4s	100.9%	3.4 MB	27.8 MB	3.4 MB	27.8 MB	121.4 MB	119 MB	18030	15105	49860	10384	3538944	29097984	3538944	29147136	127327703	124747776
18	d1/25f453	31386	reformat (2)	COMPLETED	0	2015-05-11 23:54:57.901	39s	10.7s	106.9%	3.4 MB	27.8 MB	3.4 MB	27.8 MB	116.8 MB	114.8 MB	17267	14510	38958	10716	3538944	29097984	3538944	29147136	122510807	120422400
18	10/a43221	14447	reformat (2)	COMPLETED	0	2015-05-12 07:16:27.355	30.6s	11.5s	103.1%	3.4 MB	27.8 MB	3.4 MB	27.8 MB	243.7 MB	239.7 MB	36133	30387	30576	11452	3534848	29097984	3534848	29147136	255589847	251314176
18	96/862a36	28210	reformat (2)	COMPLETED	0	2015-05-12 14:33:58.538	42.1s	12.1s	105.3%	3.4 MB	27.8 MB	3.4 MB	27.8 MB	228.1 MB	224.4 MB	33832	28448	42064	12066	3538944	29097984	3538944	29147136	239222231	235307008
18	5c/ce9728	11470	reformat (2)	COMPLETED	0	2015-05-12 21:53:39.319	46.1s	10.6s	92.9%	3.4 MB	27.8 MB	3.4 MB	27.8 MB	118.9 MB	116.8 MB	17574	14767	46106	10550	3547136	29097984	3547136	29147136	124718551	122519552
18	e8/91ae6d	27127	reformat (2)	COMPLETED	0	2015-05-13 05:13:09.578	59.7s	10s	103.2%	3.4 MB	27.8 MB	3.4 MB	27.8 MB	112.3 MB	110.3 MB	16605	13946	59745	9978	3538944	29097984	3538944	29147136	117734871	115654656
18	4d/9768eb	11317	reformat (2)	COMPLETED	0	2015-05-13 12:39:09.914	39.7s	10.4s	101.6%	3.4 MB	27.8 MB	3.4 MB	27.8 MB	115.1 MB	113 MB	17043	14307	39743	10358	3543040	29097984	3543040	29147136	120675799	118521856
18	cc/6b4482	30860	reformat (2)	COMPLETED	0	2015-05-13 20:02:24.163	35.8s	10.3s	95.7%	3.4 MB	27.8 MB	3.4 MB	27.8 MB	107.7 MB	105.8 MB	15945	13383	35830	10288	3547136	29097984	3547136	29147136	112905687	110936064
18	1d/c4ffb4	13481	reformat (2)	COMPLETED	0	2015-05-14 03:23:54.129	32.5s	10s	92.0%	3.4 MB	27.8 MB	3.4 MB	27.8 MB	121.6 MB	119.5 MB	18006	15121	32453	10043	3547136	29097984	3547136	29147136	127520215	125272064
18	3a/f190ca	29709	reformat (2)	COMPLETED	0	2015-05-14 10:44:53.793	28.5s	10.3s	85.4%	3.4 MB	27.8 MB	3.4 MB	27.8 MB	111.9 MB	109.9 MB	16567	13907	28457	10330	3551232	29097984	3551232	29147136	117353943	115245056
19	ed/e8999e	9898	reformat (3)	COMPLETED	0	2015-05-11 16:28:52.030	44.8s	11.4s	108.6%	3.4 MB	27.8 MB	3.4 MB	27.8 MB	231.3 MB	227.5 MB	34287	28831	44753	11448	3547136	29097984	3547136	29147136	242486743	238501888
19	a5/8f57df	31431	reformat (3)	COMPLETED	0	2015-05-11 23:54:58.223	38.7s	11.1s	104.0%	3.4 MB	27.8 MB	3.4 MB	27.8 MB	121.9 MB	119.8 MB	18098	15178	38671	11100	3543040	29097984	3543040	29147136	127839703	125616128
19	b7/9e0982	14478	reformat (3)	COMPLETED	0	2015-05-12 07:16:27.390	30.3s	10.2s	94.8%	3.4 MB	27.8 MB	3.4 MB	27.8 MB	136.3 MB	133.9 MB	20263	16992	30326	10209	3543040	29097984	3543040	29147136	142904791	140361728
19	77/224705	28481	reformat (3)	COMPLETED	0	2015-05-12 14:34:07.047	33.5s	11.3s	101.5%	3.4 MB	27.8 MB	3.4 MB	27.8 MB	111.1 MB	109.2 MB	16416	13792	33542	11250	3547136	29097984	3547136	29147136	116477399	114458624
19	e7/b98e6c	11542	reformat (3)	COMPLETED	0	2015-05-12 21:53:44.740	40.7s	11.2s	91.2%	3.4 MB	27.8 MB	3.4 MB	27.8 MB	125.3 MB	123 MB	18580	15589	40703	11194	3538944	29097984	3538944	29147136	131358167	129024000
19	c4/9d9dc3	27441	reformat (3)	COMPLETED	0	2015-05-13 05:13:18.872	50.3s	10.5s	105.3%	3.4 MB	27.8 MB	3.4 MB	27.8 MB	113.1 MB	111.1 MB	16715	14040	50250	10460	3547136	29097984	3547136	29147136	118640087	116506624
19	a7/c9b92f	11627	reformat (3)	COMPLETED	0	2015-05-13 12:39:19.910	29.8s	10.6s	88.3%	3.4 MB	27.8 MB	3.4 MB	27.8 MB	125.6 MB	123.5 MB	18682	15664	29755	10569	3547136	29097984	3547136	29147136	131739095	129486848
19	24/11b7c8	30895	reformat (3)	COMPLETED	0	2015-05-13 20:02:24.175	35.8s	11.5s	109.6%	3.4 MB	27.8 MB	3.4 MB	27.8 MB	234.9 MB	231 MB	34829	29287	35786	11538	3534848	29097984	3534848	29147136	246308311	242216960
19	ac/d478a6	13522	reformat (3)	COMPLETED	0	2015-05-14 03:23:56.618	30s	10.6s	92.5%	3.4 MB	27.8 MB	3.4 MB	27.8 MB	132.5 MB	130 MB	19697	16512	29972	10581	3534848	29097984	3534848	29147136	138890711	136364032
19	3c/ef3509	29849	reformat (3)	COMPLETED	0	2015-05-14 10:44:54.032	36.4s	10.3s	100.5%	3.4 MB	27.8 MB	3.4 MB	27.8 MB	111.1 MB	109.1 MB	16416	13786	36442	10276	3538944	29097984	3538944	29147136	116473303	114376704
20	4a/90f8f2	10072	reformat (4)	COMPLETED	0	2015-05-11 16:29:01.338	35.5s	12.6s	103.5%	3.4 MB	27.8 MB	3.4 MB	27.8 MB	220.3 MB	216.6 MB	32472	27355	35468	12595	3538944	29097984	3538944	29147136	230976983	227098624
20	d2/02e1c9	31746	reformat (4)	COMPLETED	0	2015-05-11 23:55:10.585	37.2s	13.4s	100.5%	3.4 MB	27.8 MB	3.4 MB	27.8 MB	220.6 MB	217 MB	32555	27417	37188	13407	3547136	29097984	3547136	29147136	231300567	227495936
20	7f/e40f85	14599	reformat (4)	COMPLETED	0	2015-05-12 07:16:37.452	29.7s	13.4s	103.1%	3.4 MB	27.8 MB	3.4 MB	27.8 MB	222.9 MB	218.4 MB	32829	27639	29650	13371	3543040	29097984	3543040	29147136	233741783	229048320
20	83/5d8de0	28523	reformat (4)	COMPLETED	0	2015-05-12 14:34:07.478	33.1s	10.7s	101.7%	3.4 MB	27.8 MB	3.4 MB	27.8 MB	115 MB	112.9 MB	17020	14289	33070	10655	3547136	29097984	3547136	29147136	120557015	118390784
20	90/07c163	11583	reformat (4)	COMPLETED	0	2015-05-12 21:53:47.412	38.1s	13.2s	102.7%	3.4 MB	27.8 MB	3.4 MB	27.8 MB	224.4 MB	220.7 MB	33120	27893	38073	13219	3543040	29097984	3543040	29147136	235306455	231407616
20	25/e7945d	27801	reformat (4)	COMPLETED	0	2015-05-13 05:13:29.366	39.8s	12.6s	114.0%	3.4 MB	27.8 MB	3.4 MB	27.8 MB	221.8 MB	218.1 MB	32699	27549	39767	12615	3543040	29097984	3543040	29147136	232598999	228737024
20	13/1a14bf	11663	reformat (4)	COMPLETED	0	2015-05-13 12:39:20.097	29.6s	13.6s	101.8%	3.4 MB	27.8 MB	3.4 MB	27.8 MB	222.2 MB	218.6 MB	32825	27625	29608	13597	3534848	29097984	3534848	29147136	233029079	229228544
20	27/0c2ef0	30928	reformat (4)	COMPLETED	0	2015-05-13 20:02:24.199	54.4s	12.9s	108.1%	3.4 MB	27.8 MB	3.4 MB	27.8 MB	213.1 MB	209.6 MB	31420	26470	54375	12871	3551232	29097984	3551232	29147136	223485399	219770880
20	16/610f14	13556	reformat (4)	COMPLETED	0	2015-05-14 03:23:56.878	29.7s	10.7s	88.8%	3.4 MB	27.8 MB	3.4 MB	27.8 MB	113.6 MB	111.6 MB	16781	14100	29719	10740	3543040	29097984	3543040	29147136	119152087	117030912
20	c4/844e2b	29894	reformat (4)	COMPLETED	0	2015-05-14 10:44:54.132	36.4s	12.7s	108.1%	3.4 MB	27.8 MB	3.4 MB	27.8 MB	214.8 MB	211.2 MB	31665	26678	36361	12703	3543040	29097984	3543040	29147136	225238487	221495296
27	b9/1ed057	13717	reformat (5)	COMPLETED	0	2015-05-11 16:29:36.784	42.2s	9.7s	108.0%	3.4 MB	27.8 MB	3.4 MB	27.8 MB	117.7 MB	115.7 MB	17406	14626	42176	9699	3538944	29097984	3538944	29147136	123375063	121339904
27	26/9d1694	2854	reformat (5)	COMPLETED	0	2015-05-11 23:55:47.774	42.6s	10.2s	110.2%	3.4 MB	27.8 MB	3.4 MB	27.8 MB	153.5 MB	150.9 MB	22831	19155	42595	10176	3543040	29097984	3543040	29147136	160955863	158253056
21	29/67d41a	17652	reformat (5)	COMPLETED	0	2015-05-12 07:16:57.717	49.4s	13.5s	117.7%	3.4 MB	27.8 MB	3.4 MB	27.8 MB	227.4 MB	223.7 MB	33563	28267	49380	13452	3538944	29097984	3538944	29147136	238460375	234536960
30	3d/0a2214	32425	reformat (5)	COMPLETED	0	2015-05-12 14:35:02.655	40.3s	12.4s	109.8%	3.4 MB	27.8 MB	3.4 MB	27.8 MB	214.8 MB	211.3 MB	31676	26686	40272	12436	3538944	29097984	3538944	29147136	225283543	221593600
21	4b/c16b6c	14701	reformat (5)	COMPLETED	0	2015-05-12 21:54:17.652	41.8s	12.5s	132.0%	3.4 MB	27.8 MB	3.4 MB	27.8 MB	233.8 MB	229.9 MB	34465	29041	41782	12479	3538944	29097984	3538944	29147136	245136855	241057792
27	37/1a8794	31204	reformat (5)	COMPLETED	0	2015-05-13 05:14:09.134	36.3s	10.9s	114.8%	3.4 MB	27.8 MB	3.4 MB	27.8 MB	241.8 MB	237.8 MB	35851	30150	36274	10854	3543040	29097984	3543040	29147136	253566423	249397248
21	8b/c23d0d	14372	reformat (5)	COMPLETED	0	2015-05-13 12:39:41.393	49.6s	12.7s	110.0%	3.4 MB	27.8 MB	3.4 MB	27.8 MB	210.8 MB	207.2 MB	31076	26177	49630	12651	3543040	29097984	3543040	29147136	221048279	217317376
27	58/f53653	2623	reformat (5)	COMPLETED	0	2015-05-13 20:03:18.575	42.4s	9.8s	124.0%	3.4 MB	27.8 MB	3.4 MB	27.8 MB	142.6 MB	140.2 MB	21082	17726	42431	9790	3538944	29097984	3538944	29147136	149519831	146964480
21	aa/f75ec1	16478	reformat (5)	COMPLETED	0	2015-05-14 03:24:17.901	42.2s	13.2s	107.2%	3.4 MB	27.8 MB	3.4 MB	27.8 MB	209.4 MB	205.9 MB	30870	26003	42227	13212	3543040	29097984	3543040	29147136	219545047	215859200
21	05/e5e5f0	1338	reformat (5)	COMPLETED	0	2015-05-14 10:45:22.251	37.1s	13.8s	100.6%	3.4 MB	27.8 MB	3.4 MB	27.8 MB	216.4 MB	212.9 MB	31952	26906	37124	13844	3547136	29097984	3547136	29147136	226958807	223232000
28	3b/97e39b	13757	reformat (6)	COMPLETED	0	2015-05-11 16:29:36.807	48.4s	10.6s	109.6%	3.4 MB	27.8 MB	3.4 MB	27.8 MB	214.2 MB	210.5 MB	31606	26615	48352	10572	3547136	29097984	3547136	29147136	224566743	220758016
28	2e/ab5755	2881	reformat (6)	COMPLETED	0	2015-05-11 23:55:47.805	42.6s	10.2s	107.5%	3.4 MB	27.8 MB	3.4 MB	27.8 MB	136.5 MB	134.2 MB	20214	16986	42591	10169	3543040	29097984	3543040	29147136	143158743	140738560
22	62/5c318a	17686	reformat (6)	COMPLETED	0	2015-05-12 07:16:57.932	1m 4s	10.5s	107.0%	3.4 MB	27.8 MB	3.4 MB	27.8 MB	215 MB	211.3 MB	31782	26743	63840	10500	3543040	29097984	3543040	29147136	225402327	221544448
33	25/38d440	428	reformat (6)	COMPLETED	0	2015-05-12 14:35:16.562	35.3s	10.5s	107.1%	3.4 MB	27.8 MB	3.4 MB	27.8 MB	129.1 MB	126.9 MB	19206	16104	35303	10452	3547136	29097984	3547136	29147136	135355863	133066752
29	00/69bad3	15625	reformat (6)	COMPLETED	0	2015-05-12 21:54:39.262	51s	9.6s	125.6%	3.4 MB	27.8 MB	3.4 MB	27.8 MB	114.6 MB	112.7 MB	16956	14246	51036	9606	3534848	29097984	3534848	29147136	120204759	118194176
29	91/c531e2	31264	reformat (6)	COMPLETED	0	2015-05-13 05:14:09.324	57.2s	13.6s	113.1%	3.4 MB	27.8 MB	3.4 MB	27.8 MB	243 MB	239 MB	35863	30207	57195	13568	3543040	29097984	3543040	29147136	254815703	250597376
31	eb/1a1831	15862	reformat (6)	COMPLETED	0	2015-05-13 12:40:15.439	46.6s	9.8s	93.4%	3.4 MB	27.8 MB	3.4 MB	27.8 MB	119.3 MB	117.3 MB	17648	14827	46554	9762	3538944	29097984	3538944	29147136	125132247	122994688
31	e4/c1191b	2948	reformat (6)	COMPLETED	0	2015-05-13 20:03:25.997	45.5s	9.5s	109.4%	3.4 MB	27.8 MB	3.4 MB	27.8 MB	130.8 MB	128.7 MB	19460	16321	45535	9532	3534848	29097984	3534848	29147136	137194967	134922240
22	fd/9885af	16807	reformat (6)	COMPLETED	0	2015-05-14 03:24:26.582	48.8s	10.2s	109.3%	3.4 MB	27.8 MB	3.4 MB	27.8 MB	130 MB	127.8 MB	19333	16215	48751	10196	3547136	29097984	3547136	29147136	136277463	134021120
22	4c/2b1402	1839	reformat (6)	COMPLETED	0	2015-05-14 10:45:30.475	51.2s	11.1s	107.1%	3.4 MB	27.8 MB	3.4 MB	27.8 MB	247 MB	243 MB	36612	30794	51231	11052	3555328	29097984	3555328	29147136	258977239	254771200
34	d7/5f0182	15230	reformat (7)	COMPLETED	0	2015-05-11 16:30:09.151	42.5s	9.8s	107.6%	3.4 MB	27.8 MB	3.4 MB	27.8 MB	119.6 MB	117.6 MB	17711	14873	42489	9754	3551232	29097984	3551232	29147136	125390295	123289600
32	4a/56bd6c	3501	reformat (7)	COMPLETED	0	2015-05-11 23:56:07.990	49.7s	12.4s	110.5%	3.4 MB	27.8 MB	3.4 MB	27.8 MB	215.3 MB	211.7 MB	31732	26736	49681	12428	3538944	29097984	3538944	29147136	225721815	221990912
31	4c/76c9cd	19807	reformat (7)	COMPLETED	0	2015-05-12 07:17:39.658	42.6s	10.4s	111.0%	3.4 MB	27.8 MB	3.4 MB	27.8 MB	121.2 MB	119.1 MB	17919	15055	42593	10374	3543040	29097984	3543040	29147136	127077847	124846080
34	b3/955e38	623	reformat (7)	COMPLETED	0	2015-05-12 14:35:17.794	40s	10.3s	102.4%	3.4 MB	27.8 MB	3.4 MB	27.8 MB	122.5 MB	120.4 MB	18216	15271	40030	10294	3538944	29097984	3538944	29147136	128458199	126238720
31	56/1f6508	16536	reformat (7)	COMPLETED	0	2015-05-12 21:54:56.308	46.8s	9.9s	110.2%	3.4 MB	27.8 MB	3.4 MB	27.8 MB	132.6 MB	130.3 MB	19721	16536	46829	9860	3555328	29097984	3555328	29147136	139038167	136626176
33	df/0ed8ef	31964	reformat (7)	COMPLETED	0	2015-05-13 05:14:30.205	47.2s	10.5s	103.7%	3.4 MB	27.8 MB	3.4 MB	27.8 MB	212.1 MB	208.6 MB	31372	26399	47191	10545	3543040	29097984	3543040	29147136	222432727	218710016
33	95/c5dccc	16330	reformat (7)	COMPLETED	0	2015-05-13 12:40:26.749	35.3s	9.9s	109.3%	3.4 MB	27.8 MB	3.4 MB	27.8 MB	130.9 MB	128.7 MB	19472	16330	35251	9885	3547136	29097984	3547136	29147136	137276887	134979584
34	6b/b176ee	3394	reformat (7)	COMPLETED	0	2015-05-13 20:03:39.565	48.6s	13.3s	114.4%	3.4 MB	27.8 MB	3.4 MB	27.8 MB	220.3 MB	216.6 MB	32510	27375	48563	13250	3543040	29097984	3543040	29147136	230964695	227131392
31	80/35b83e	18053	reformat (7)	COMPLETED	0	2015-05-14 03:24:54.988	40.3s	11.7s	108.1%	3.4 MB	27.8 MB	3.4 MB	27.8 MB	230.4 MB	226.6 MB	34171	28732	40271	11735	3534848	29097984	3534848	29147136	241638871	237645824
32	b1/154197	3003	reformat (7)	COMPLETED	0	2015-05-14 10:45:59.388	45.6s	10s	112.2%	3.4 MB	27.8 MB	3.4 MB	27.8 MB	133.8 MB	131.5 MB	19901	16686	45591	9951	3551232	29097984	3551232	29147136	140295639	137871360
35	76/14994a	15751	reformat (8)	COMPLETED	0	2015-05-11 16:30:18.954	37.4s	13.5s	109.8%	3.4 MB	27.8 MB	3.4 MB	27.8 MB	217 MB	213.5 MB	32029	26973	37415	13457	3547136	29097984	3547136	29147136	227511767	223821824
35	37/539242	4598	reformat (8)	COMPLETED	0	2015-05-11 23:56:17.268	40.4s	9.9s	93.6%	3.4 MB	27.8 MB	3.4 MB	27.8 MB	130.6 MB	128.4 MB	19423	16291	40388	9947	3547136	29097984	3547136	29147136	136969687	134627328
32	4c/536eee	19904	reformat (8)	COMPLETED	0	2015-05-12 07:17:39.902	40.9s	10.7s	107.2%	3.4 MB	27.8 MB	3.4 MB	27.8 MB	211.5 MB	208 MB	31219	26289	40930	10738	3543040	29097984	3543040	29147136	221806039	218054656
35	16/41536d	1220	reformat (8)	COMPLETED	0	2015-05-12 14:35:25.878	32.1s	13.6s	107.5%	3.4 MB	27.8 MB	3.4 MB	27.8 MB	211.8 MB	208.3 MB	31271	26330	32107	13566	3538944	29097984	3538944	29147136	222105047	218431488
33	21/5d2a3f	16780	reformat (8)	COMPLETED	0	2015-05-12 21:54:59.435	35.6s	9.7s	107.4%	3.4 MB	27.8 MB	3.4 MB	27.8 MB	120.4 MB	118.3 MB	17827	14970	35615	9715	3547136	29097984	3547136	29147136	126266839	124096512
35	8a/fa272c	32516	reformat (8)	COMPLETED	0	2015-05-13 05:14:35.866	44.1s	9.9s	102.1%	3.4 MB	27.8 MB	3.4 MB	27.8 MB	122.8 MB	120.7 MB	18271	15318	44115	9921	3543040	29097984	3543040	29147136	128802263	126603264
34	3b/241534	16534	reformat (8)	COMPLETED	0	2015-05-13 12:40:31.024	31s	11s	115.2%	3.4 MB	27.8 MB	3.4 MB	27.8 MB	245.4 MB	241.4 MB	36373	30593	30984	10977	3538944	29097984	3538944	29147136	257285591	253087744
35	cc/a903fb	3661	reformat (8)	COMPLETED	0	2015-05-13 20:03:45.759	45.4s	10.9s	100.1%	3.4 MB	27.8 MB	3.4 MB	27.8 MB	124.8 MB	122.6 MB	18436	15495	45448	10882	3530752	29097984	3530752	29147136	130854359	128581632
34	fd/b8f223	18420	reformat (8)	COMPLETED	0	2015-05-14 03:25:03.379	38.4s	13.9s	104.7%	3.4 MB	27.8 MB	3.4 MB	27.8 MB	207 MB	203.6 MB	30557	25726	38428	13935	3538944	29097984	3538944	29147136	217058775	213450752
33	bc/f60b9e	3539	reformat (8)	COMPLETED	0	2015-05-14 10:46:06.677	38.5s	10.3s	106.5%	3.4 MB	27.8 MB	3.4 MB	27.8 MB	126.1 MB	124 MB	18766	15737	38503	10301	3547136	29097984	3547136	29147136	132263383	130072576
29	05/f809a4	13782	ssake (1)	COMPLETED	0	2015-05-11 16:29:36.820	2h 26m	2h 25m 26s	99.8%	828.6 MB	870.9 MB	832.6 MB	875 MB	123 MB	143.8 MB	28655	673029	8760121	8725535	868818944	913252352	873017344	917499904	128928882	150754860
29	6b/e7c52d	3030	ssake (1)	COMPLETED	0	2015-05-11 23:55:56.095	2h 12m 41s	2h 12m 14s	99.8%	842.9 MB	885.3 MB	846.9 MB	889.3 MB	111.6 MB	133.8 MB	25632	600806	7961482	7933760	883855360	928292864	888053760	932540416	116980249	140258457
27	a0/5f2c55	18531	ssake (1)	COMPLETED	0	2015-05-12 07:17:19.205	2h 26m 3s	2h 25m 28s	99.8%	828.6 MB	870.9 MB	832.6 MB	875 MB	123 MB	143.8 MB	28655	673029	8762916	8728053	868818944	913252352	873017344	917499904	128928883	150754860
28	93/0b0a58	32178	ssake (1)	COMPLETED	0	2015-05-12 14:34:54.730	2h 8m 49s	2h 8m 12s	99.8%	837.7 MB	880.1 MB	837.7 MB	880.1 MB	106.9 MB	131.3 MB	24593	582936	7729168	7692455	878440448	922836992	878440448	922886144	112126117	137675328
27	c5/e853c8	15290	ssake (1)	COMPLETED	0	2015-05-12 21:54:25.583	2h 25m 56s	2h 25m 17s	99.8%	832.4 MB	872.9 MB	832.4 MB	872.9 MB	122.9 MB	143.8 MB	28638	673028	8755619	8716759	872878080	915329024	872878080	915353600	128921516	150754793
28	b9/c47d68	31248	ssake (1)	COMPLETED	0	2015-05-13 05:14:09.315	2h 23m 58s	2h 23m 27s	99.9%	797.9 MB	840.3 MB	797.9 MB	840.3 MB	120.1 MB	142.4 MB	27946	663903	8638163	8607127	836608000	881078272	836608000	881127424	125973796	149365470
28	79/fcffda	14992	ssake (1)	COMPLETED	0	2015-05-13 12:39:52.327	2h 13m 11s	2h 12m 25s	99.8%	846.2 MB	886.6 MB	846.2 MB	886.6 MB	102.5 MB	133.7 MB	23284	597970	7990588	7944928	887255040	929693696	887267328	929718272	107528837	140151408
28	df/d2497e	2637	ssake (1)	COMPLETED	0	2015-05-13 20:03:18.585	2h 25m 18s	2h 24m 44s	99.8%	831.7 MB	872.2 MB	831.7 MB	872.2 MB	112.6 MB	143.7 MB	25962	667627	8717942	8683743	872108032	914518016	872112128	914542592	118065910	150635936
27	f1/34358c	17317	ssake (1)	COMPLETED	0	2015-05-14 03:24:39.326	2h 9m 4s	2h 8m 30s	99.8%	836 MB	876.5 MB	836.1 MB	876.5 MB	99 MB	131.2 MB	22523	578941	7744313	7710435	876642304	919093248	876662784	919117824	103812602	137565405
27	2a/b4d324	1984	ssake (1)	COMPLETED	0	2015-05-14 10:45:30.562	2h 5m 54s	2h 5m 2s	99.8%	817.5 MB	857.9 MB	817.5 MB	858 MB	101.5 MB	133.5 MB	23169	597226	7553580	7502250	857198592	899612672	857214976	899637248	106426180	139967068
30	b4/c82e15	14037	ssake (2)	COMPLETED	0	2015-05-11 16:29:44.103	2h 24m 33s	2h 23m 55s	99.8%	794.7 MB	835.3 MB	794.7 MB	835.3 MB	111.4 MB	142.3 MB	25655	659685	8672611	8635443	833331200	875827200	833351680	875851776	116760014	149247825
30	7c/5ca666	3063	ssake (2)	COMPLETED	0	2015-05-11 23:55:56.147	2h 9m 39s	2h 9m 12s	99.8%	837 MB	877.4 MB	837 MB	877.4 MB	99 MB	131.2 MB	22523	578943	7779225	7751562	877641728	920039424	877641728	920064000	103812602	137573597
28	18/4b5772	18554	ssake (2)	COMPLETED	0	2015-05-12 07:17:19.218	3h 7m 34s	3h 6m 59s	99.8%	895.6 MB	936.1 MB	895.6 MB	936.1 MB	117.9 MB	155.1 MB	27021	695907	11254174	11219241	939098112	981577728	939102208	981602304	123595119	162607105
29	ea/af0d7f	32209	ssake (2)	COMPLETED	0	2015-05-12 14:34:54.747	2h 4m 38s	2h 4m 6s	100.0%	818.9 MB	861.2 MB	818.9 MB	861.2 MB	107.7 MB	133.6 MB	24796	604023	7477597	7446366	858628096	903036928	858628096	903086080	112969897	140060167
28	e6/f18304	15586	ssake (2)	COMPLETED	0	2015-05-12 21:54:37.522	2h 12m 18s	2h 11m 43s	99.9%	846.8 MB	887.3 MB	846.8 MB	887.3 MB	103.1 MB	133.7 MB	23431	600075	7938225	7903371	887910400	930369536	887910400	930394112	108087121	140191342
31	a0/d51132	31583	ssake (2)	COMPLETED	0	2015-05-13 05:14:19.668	2h 12m 47s	2h 12m 11s	99.8%	846.9 MB	889.3 MB	846.9 MB	889.3 MB	111.6 MB	133.8 MB	25632	600806	7967272	7930724	888049664	932491264	888049664	932540416	116980249	140258457
29	13/b45c30	15304	ssake (2)	COMPLETED	0	2015-05-13 12:40:08.101	2h 5m 22s	2h 4m 42s	99.8%	818.7 MB	859.2 MB	818.7 MB	859.2 MB	101.7 MB	133.5 MB	23217	602189	7521754	7481852	858497024	900915200	858497024	900939776	106622788	139998109
29	de/d82956	2877	ssake (2)	COMPLETED	0	2015-05-13 20:03:24.393	3h 9m 9s	3h 8m 33s	99.9%	887.9 MB	930.4 MB	896 MB	938.4 MB	128.8 MB	155.2 MB	29873	698559	11348791	11312990	931082240	975585280	939479040	984031232	135100166	162723672
28	d8/262a78	17598	ssake (2)	COMPLETED	0	2015-05-14 03:24:43.034	2h 5m 47s	2h 5m 17s	99.8%	818.8 MB	861.2 MB	818.8 MB	861.2 MB	107.7 MB	133.6 MB	24796	604023	7547409	7517301	858624000	903036928	858624000	903086080	112969897	140060167
28	ff/fad1ff	2468	ssake (2)	COMPLETED	0	2015-05-14 10:45:43.366	2h 9m 46s	2h 9m 8s	99.8%	834.1 MB	874.6 MB	834.2 MB	874.7 MB	99 MB	131.2 MB	22523	578938	7785987	7747641	874668032	917065728	874692608	917225472	103812602	137553117
32	be/54f7e5	14203	ssake (3)	COMPLETED	0	2015-05-11 16:29:56.059	3h 7m 53s	3h 7m 22s	99.8%	895.7 MB	936.2 MB	895.7 MB	936.3 MB	117.9 MB	155.1 MB	27021	695908	11272626	11241803	939237376	981725184	939237376	981749760	123595119	162611201
31	c2/968ad4	3267	ssake (3)	COMPLETED	0	2015-05-11 23:56:01.539	3h 8m 19s	3h 7m 43s	99.9%	887.9 MB	930.4 MB	896 MB	938.4 MB	128.8 MB	155.2 MB	29873	698559	11299318	11263075	931082240	975585280	939479040	984031232	135100165	162723672
29	53/197117	18577	ssake (3)	COMPLETED	0	2015-05-12 07:17:19.230	2h 24m 59s	2h 24m 24s	99.8%	797.7 MB	838.2 MB	797.7 MB	838.3 MB	118 MB	142.4 MB	27379	663879	8698828	8663984	836472832	878956544	836472832	878981120	123769847	149349728
31	ce/2571d2	32587	ssake (3)	COMPLETED	0	2015-05-12 14:35:07.233	2h 12m 16s	2h 11m 47s	99.8%	839.7 MB	880.2 MB	839.7 MB	880.2 MB	102.5 MB	133.6 MB	23284	597960	7935731	7906646	880484352	922935296	880513024	922959872	107528837	140110448
30	64/e188a6	16012	ssake (3)	COMPLETED	0	2015-05-12 21:54:46.642	3h 9m 2s	3h 8m 30s	99.8%	895.8 MB	936.4 MB	895.8 MB	936.4 MB	128.8 MB	155.2 MB	29843	698555	11342201	11310279	939347968	981860352	939347968	981884928	135083379	162723472
32	bc/838a5f	31941	ssake (3)	COMPLETED	0	2015-05-13 05:14:30.190	2h 56m 55s	2h 56m 15s	99.8%	946.8 MB	987.2 MB	946.8 MB	987.2 MB	125.2 MB	158 MB	28466	706875	10615086	10575034	992751616	1035137024	992751616	1035161600	131235734	165643411
30	28/d9079a	15604	ssake (3)	COMPLETED	0	2015-05-13 12:40:14.226	2h 23m 59s	2h 23m 34s	99.8%	793.8 MB	836.3 MB	797.8 MB	840.3 MB	120.1 MB	142.4 MB	27946	663903	8638521	8613670	832405504	876879872	836603904	881127424	125973796	149365470
30	fd/9169f4	2914	ssake (3)	COMPLETED	0	2015-05-13 20:03:24.640	2h 5m 46s	2h 5m 18s	99.8%	818.9 MB	861.2 MB	818.9 MB	861.2 MB	107.7 MB	133.6 MB	24796	604023	7546134	7517988	858636288	903036928	858636288	903086080	112969897	140060167
29	d4/7279e5	17635	ssake (3)	COMPLETED	0	2015-05-14 03:24:43.237	2h 25m 33s	2h 24m 54s	99.9%	830.9 MB	871.4 MB	830.9 MB	871.4 MB	112.6 MB	143.7 MB	25962	667626	8733367	8694088	871219200	913694720	871235584	913719296	118065910	150631840
29	df/2d86c0	2503	ssake (3)	COMPLETED	0	2015-05-14 10:45:43.380	2h 13m 5s	2h 12m 34s	99.8%	842.9 MB	885.3 MB	846.9 MB	889.3 MB	111.6 MB	133.8 MB	25632	600806	7984892	7953726	883855360	928292864	888053760	932540416	116980250	140258457
33	3f/b09c05	14504	ssake (4)	COMPLETED	0	2015-05-11 16:30:03.113	2h 58m 16s	2h 57m 36s	99.8%	944.8 MB	985.4 MB	944.9 MB	985.4 MB	120.5 MB	157.8 MB	27252	700810	10695524	10656338	990736384	1033240576	990748672	1033265152	126308302	165515971
33	86/b17b76	4025	ssake (4)	COMPLETED	0	2015-05-11 23:56:12.566	3h 40m 14s	3h 39m 43s	99.8%	1 GB	1.1 GB	1 GB	1.1 GB	136.5 MB	170.9 MB	31165	759325	13214254	13183019	1097949184	1140396032	1097949184	1140420608	143098432	179166792
30	c6/671900	18653	ssake (4)	COMPLETED	0	2015-05-12 07:17:24.439	2h 55m 46s	2h 55m 4s	99.8%	942.9 MB	985.2 MB	946.9 MB	989.3 MB	130 MB	158 MB	29744	707032	10546054	10504074	988680192	1033060352	992878592	1037307904	136340465	165675080
32	82/a316f1	32602	ssake (4)	COMPLETED	0	2015-05-12 14:35:07.240	3h 8m 38s	3h 8m 3s	99.8%	889.1 MB	929.5 MB	889.1 MB	929.7 MB	117.9 MB	155 MB	27021	695898	11318040	11282731	932286464	974675968	932311040	974835712	123595119	162570241
32	00/dabaca	16554	ssake (4)	COMPLETED	0	2015-05-12 21:54:56.320	3h 39m 56s	3h 39m 31s	106.0%	1 GB	1.1 GB	1 GB	1.1 GB	146.4 MB	170.9 MB	33747	759342	13195893	13171244	1098104832	1142517760	1098104832	1142566912	153551438	179213387
34	6d/c4ee6c	31990	ssake (4)	COMPLETED	0	2015-05-13 05:14:30.225	2h 9m 28s	2h 8m 52s	99.8%	837.7 MB	880.1 MB	837.7 MB	880.1 MB	106.9 MB	131.3 MB	24593	582936	7768007	7732360	878440448	922836992	878440448	922886144	112126116	137675328
32	22/250b3c	16111	ssake (4)	COMPLETED	0	2015-05-13 12:40:22.814	3h 40m 56s	3h 40m 28s	99.8%	1 GB	1.1 GB	1 GB	1.1 GB	145.9 MB	170.9 MB	33581	759335	13256095	13227625	1097965568	1140396032	1097965568	1140420608	152981691	179207752
33	56/32f338	3381	ssake (4)	COMPLETED	0	2015-05-13 20:03:39.557	2h 57m 18s	2h 56m 52s	99.8%	946.6 MB	987.1 MB	946.6 MB	987.1 MB	125.1 MB	158 MB	28457	705944	10637970	10611650	992546816	1035001856	992550912	1035026432	131198870	165638756
30	28/565e33	17670	ssake (4)	COMPLETED	0	2015-05-14 03:24:43.292	2h 12m 35s	2h 11m 56s	100.0%	846.8 MB	887.3 MB	846.8 MB	887.3 MB	108.1 MB	133.7 MB	24730	600626	7955173	7916281	887914496	930369536	887914496	930394112	113399802	140234129
30	1b/f22875	2591	ssake (4)	COMPLETED	0	2015-05-14 10:45:44.986	2h 56m 31s	2h 55m 58s	99.8%	942.9 MB	985.2 MB	946.9 MB	989.3 MB	130 MB	158 MB	29744	707032	10590799	10557817	988684288	1033060352	992882688	1037307904	136340465	165675080
37	62/4aaa2a	16107	ssake (5)	COMPLETED	0	2015-05-11 16:30:25.160	2h 8m 59s	2h 8m 41s	99.8%	829.8 MB	870.3 MB	829.8 MB	870.3 MB	99 MB	131.2 MB	22523	578932	7739169	7720965	870096896	912596992	870125568	912621568	103812602	137528541
37	56/e5a35c	5386	ssake (5)	COMPLETED	0	2015-05-11 23:56:30.374	2h 26m 1s	2h 25m 42s	99.8%	832.4 MB	872.9 MB	832.4 MB	872.9 MB	112.7 MB	143.7 MB	26004	669591	8760690	8742333	872845312	915329024	872845312	915353600	118194114	150658250
37	44/c5e3c2	22107	ssake (5)	COMPLETED	0	2015-05-12 07:18:08.611	3h 38m 31s	3h 38m 10s	100.0%	1 GB	1.1 GB	1 GB	1.1 GB	146.4 MB	170.9 MB	33747	759342	13110502	13089960	1089703936	1134120960	1098100736	1142566912	153551438	179213387
37	21/1cebe9	3558	ssake (5)	COMPLETED	0	2015-05-12 14:35:42.934	2h 56m 2s	2h 55m 51s	99.8%	938.9 MB	981.2 MB	946.9 MB	989.3 MB	130 MB	158 MB	29744	707032	10561880	10550782	984485888	1028861952	992882688	1037307904	136340465	165675080
37	e7/9ba63b	19271	ssake (5)	COMPLETED	0	2015-05-12 21:55:23.508	2h 57m 15s	2h 57m 2s	99.8%	942.9 MB	985.2 MB	946.9 MB	989.3 MB	130 MB	158 MB	29744	707032	10635243	10622165	988680192	1033060352	992878592	1037307904	136340465	165675080
37	71/695d1f	993	ssake (5)	COMPLETED	0	2015-05-13 05:14:53.948	3h 8m 48s	3h 8m 31s	99.8%	888 MB	930.4 MB	896 MB	938.4 MB	128.8 MB	155.2 MB	29873	698559	11327577	11311289	931086336	975585280	939483136	984031232	135100165	162723672
37	de/b94d8e	17284	ssake (5)	COMPLETED	0	2015-05-13 12:40:39.137	2h 57m 23s	2h 57m 7s	99.8%	938.9 MB	981.2 MB	946.9 MB	989.3 MB	130 MB	158 MB	29744	707032	10643136	10627269	984485888	1028861952	992882688	1037307904	136340464	165675080
37	65/50e047	5215	ssake (5)	COMPLETED	0	2015-05-13 20:04:01.011	2h 8m 43s	2h 8m 24s	99.8%	837.6 MB	878.1 MB	837.6 MB	878.1 MB	99.4 MB	131.2 MB	22646	582281	7723132	7703612	878301184	920715264	878301184	920739840	104272582	137607883
37	cc/b8a6a5	20357	ssake (5)	COMPLETED	0	2015-05-14 03:25:23.189	2h 55m 37s	2h 55m 24s	99.8%	938.9 MB	981.2 MB	946.9 MB	989.3 MB	130 MB	158 MB	29744	707032	10537189	10524461	984494080	1028861952	992890880	1037307904	136340465	165675080
37	8b/12a95b	5832	ssake (5)	COMPLETED	0	2015-05-14 10:46:30.531	3h 38m 34s	3h 38m 13s	99.8%	1 GB	1.1 GB	1 GB	1.1 GB	146.4 MB	170.9 MB	33747	759342	13113645	13092577	1095491584	1137934336	1098104832	1142566912	153551438	179213387
38	27/0a3149	16143	ssake (6)	COMPLETED	0	2015-05-11 16:30:25.210	2h 12m 11s	2h 11m 53s	99.8%	842.9 MB	885.3 MB	846.9 MB	889.3 MB	111.6 MB	133.8 MB	25632	600806	7930773	7912643	883855360	928292864	888053760	932540416	116980249	140258457
38	8d/58f2fd	5410	ssake (6)	COMPLETED	0	2015-05-11 23:56:30.402	2h 5m 35s	2h 5m 17s	99.8%	818.9 MB	861.2 MB	818.9 MB	861.2 MB	107.7 MB	133.6 MB	24796	604023	7535428	7517081	858632192	903036928	858632192	903086080	112969896	140060167
38	1f/0d5b01	22829	ssake (6)	COMPLETED	0	2015-05-12 07:18:14.966	2h 4m 9s	2h 3m 54s	99.9%	811.6 MB	852.1 MB	811.6 MB	852.1 MB	101.5 MB	133.4 MB	23154	595194	7448620	7434078	851009536	893505536	851021824	893530112	106408568	139870801
38	f3/bc5a60	3989	ssake (6)	COMPLETED	0	2015-05-12 14:35:51.871	2h 25m 53s	2h 25m 41s	99.9%	828.6 MB	870.9 MB	832.6 MB	875 MB	123 MB	143.8 MB	28655	673029	8753324	8740634	868827136	913252352	873025536	917499904	128928883	150754860
38	b7/be8ca6	19754	ssake (6)	COMPLETED	0	2015-05-12 21:55:30.303	2h 8m 28s	2h 8m 12s	99.8%	833.7 MB	876.1 MB	837.8 MB	880.1 MB	106.9 MB	131.3 MB	24593	582936	7708486	7692037	874246144	918638592	878444544	922886144	112126117	137675328
38	ef/d99659	2504	ssake (6)	COMPLETED	0	2015-05-13 05:15:06.525	3h 40m 12s	3h 39m 54s	99.8%	1 GB	1.1 GB	1 GB	1.1 GB	146.4 MB	170.9 MB	33747	759342	13211817	13194401	1095389184	1137799168	1098100736	1142566912	153551437	179213387
38	b8/7418af	19721	ssake (6)	COMPLETED	0	2015-05-13 12:41:01.998	2h 8m 29s	2h 8m 17s	99.8%	837.7 MB	880.1 MB	837.7 MB	880.1 MB	106.9 MB	131.3 MB	24593	582936	7709156	7697304	878436352	922836992	878436352	922886144	112126116	137675328
38	c6/a856e5	6071	ssake (6)	COMPLETED	0	2015-05-13 20:04:11.538	2h 24m 33s	2h 24m 24s	99.8%	797 MB	837.5 MB	797 MB	837.5 MB	111.4 MB	142.3 MB	25655	659688	8673285	8664480	835715072	878145536	835723264	878170112	116760014	149260113
38	13/d77b31	21037	ssake (6)	COMPLETED	0	2015-05-14 03:25:30.738	2h 25m 40s	2h 25m 20s	100.0%	793.8 MB	836.3 MB	797.9 MB	840.3 MB	120.1 MB	142.4 MB	27946	663903	8740158	8720452	832409600	876879872	836608000	881127424	125973797	149365470
38	de/dbbe65	6018	ssake (6)	COMPLETED	0	2015-05-14 10:46:30.954	3h 7m 24s	3h 7m 3s	99.8%	887.9 MB	930.4 MB	896 MB	938.4 MB	128.8 MB	155.2 MB	29873	698559	11243520	11222681	931082240	975585280	939479040	984031232	135100166	162723672
39	a9/44b4b3	18372	ssake (7)	COMPLETED	0	2015-05-11 16:30:51.645	2h 5m 58s	2h 5m 53s	99.8%	816.7 MB	857.1 MB	816.7 MB	857.2 MB	101.5 MB	133.5 MB	23154	595211	7558089	7553204	856358912	898777088	856358912	898801664	106408568	139940433
39	4c/ed6b73	7804	ssake (7)	COMPLETED	0	2015-05-11 23:56:57.662	2h 23m 21s	2h 23m 13s	99.8%	797.6 MB	838 MB	797.6 MB	838 MB	111.8 MB	142.4 MB	25789	660316	8601283	8593259	836292608	878686208	836292608	878710784	117265050	149286425
39	1e/062699	23130	ssake (7)	COMPLETED	0	2015-05-12 07:18:20.839	2h 11m 19s	2h 11m 10s	99.8%	842.9 MB	885.3 MB	846.9 MB	889.3 MB	111.6 MB	133.8 MB	25632	600806	7879069	7870127	883851264	928292864	888049664	932540416	116980250	140258457
39	5f/36bb65	4453	ssake (7)	COMPLETED	0	2015-05-12 14:35:57.829	2h 24m 11s	2h 24m 5s	99.9%	793.8 MB	836.3 MB	797.9 MB	840.3 MB	120.1 MB	142.4 MB	27946	663903	8651381	8644503	832409600	876879872	836608000	881127424	125973797	149365470
39	a9/3633be	19995	ssake (7)	COMPLETED	0	2015-05-12 21:55:35.055	2h 4m 51s	2h 4m 39s	99.8%	817.6 MB	858.1 MB	817.6 MB	858.1 MB	101.5 MB	133.5 MB	23169	597464	7491057	7479377	857296896	899776512	857321472	899801088	106426180	139968258
39	72/dba1bc	3447	ssake (7)	COMPLETED	0	2015-05-13 05:15:17.401	2h 3m 57s	2h 3m 47s	99.8%	814.9 MB	857.2 MB	818.9 MB	861.2 MB	107.7 MB	133.6 MB	24796	604023	7437202	7426624	854433792	898838528	858632192	903086080	112969896	140060167
39	3f/252e3b	19740	ssake (7)	COMPLETED	0	2015-05-13 12:41:02.006	2h 25m 37s	2h 25m 26s	99.8%	831.9 MB	872.3 MB	831.9 MB	872.3 MB	112.6 MB	143.7 MB	25962	667627	8737379	8726452	872259584	914653184	872259584	914677760	118065910	150635936
39	18/64820a	7484	ssake (7)	COMPLETED	0	2015-05-13 20:04:28.134	3h 37m 34s	3h 37m 28s	99.9%	1 GB	1.1 GB	1 GB	1.1 GB	146.4 MB	170.9 MB	33747	759342	13054412	13048448	1096884224	1139286016	1098104832	1142566912	153551438	179213387
39	78/34e414	21658	ssake (7)	COMPLETED	0	2015-05-14 03:25:35.265	3h 6m 56s	3h 6m 41s	100.0%	892 MB	934.4 MB	896 MB	938.4 MB	128.8 MB	155.2 MB	29873	698559	11216392	11201341	935280640	979783680	939479040	984031232	135100166	162723672
39	64/2e7291	6814	ssake (7)	COMPLETED	0	2015-05-14 10:46:44.984	2h 24m 54s	2h 24m 48s	99.8%	828.6 MB	870.9 MB	832.6 MB	875 MB	123 MB	143.8 MB	28655	673029	8694360	8687753	868814848	913252352	873013248	917499904	128928883	150754860
40	14/9bffef	18928	ssake (8)	COMPLETED	0	2015-05-11 16:30:56.374	3h 41m 10s	3h 41m 5s	100.0%	1 GB	1.1 GB	1 GB	1.1 GB	146.4 MB	170.9 MB	33717	759338	13269778	13264992	1097961472	1140396032	1097961472	1140420608	153534651	179213187
40	65/aab737	7839	ssake (8)	COMPLETED	0	2015-05-11 23:56:57.695	2h 55m 24s	2h 55m 16s	99.9%	938.9 MB	981.2 MB	946.9 MB	989.3 MB	130 MB	158 MB	29744	707032	10524065	10516361	984481792	1028861952	992878592	1037307904	136340464	165675080
40	37/887c2c	23259	ssake (8)	COMPLETED	0	2015-05-12 07:18:22.256	2h 10m 12s	2h 10m 4s	99.8%	833.7 MB	876.1 MB	837.8 MB	880.1 MB	106.9 MB	131.3 MB	24593	582936	7811626	7804184	874246144	918638592	878444544	922886144	112126117	137675328
40	14/f5c2cb	4486	ssake (8)	COMPLETED	0	2015-05-12 14:35:57.992	3h 39m 37s	3h 39m 30s	99.9%	1 GB	1.1 GB	1 GB	1.1 GB	146.4 MB	170.9 MB	33747	759342	13176759	13170218	1093898240	1138319360	1098096640	1142566912	153551438	179213387
40	10/48a027	20438	ssake (8)	COMPLETED	0	2015-05-12 21:55:43.147	2h 23m 45s	2h 23m 41s	99.8%	797.8 MB	840.3 MB	797.8 MB	840.3 MB	120.1 MB	142.4 MB	27946	663903	8624976	8621234	836603904	881078272	836603904	881127424	125973797	149365470
40	2a/8da5d1	3499	ssake (8)	COMPLETED	0	2015-05-13 05:15:19.989	2h 25m 28s	2h 25m 17s	100.0%	828.6 MB	870.9 MB	832.6 MB	875 MB	123 MB	143.8 MB	28655	673029	8728229	8716762	868814848	913252352	873013248	917499904	128928882	150754860
40	12/205bcc	19762	ssake (8)	COMPLETED	0	2015-05-13 12:41:02.032	3h 7m 1s	3h 6m 50s	99.8%	887.9 MB	930.4 MB	896 MB	938.4 MB	128.8 MB	155.2 MB	29873	698559	11221057	11209877	931082240	975585280	939479040	984031232	135100165	162723672
40	be/6dc6de	7676	ssake (8)	COMPLETED	0	2015-05-13 20:04:31.213	2h 11m 24s	2h 11m 18s	100.0%	842.9 MB	885.3 MB	846.9 MB	889.3 MB	111.6 MB	133.8 MB	25632	600806	7883833	7877881	883855360	928292864	888053760	932540416	116980250	140258457
40	88/d580ad	22028	ssake (8)	COMPLETED	0	2015-05-14 03:25:41.812	3h 41m 51s	3h 41m 42s	99.8%	1 GB	1.1 GB	1 GB	1.1 GB	146.4 MB	170.9 MB	33747	759342	13311213	13302414	1097682944	1140097024	1098100736	1142566912	153551438	179213387
40	92/c8cf5e	6890	ssake (8)	COMPLETED	0	2015-05-14 10:46:45.186	2h 24m 20s	2h 24m 14s	99.8%	795.3 MB	835.8 MB	795.3 MB	835.8 MB	111.4 MB	142.3 MB	25655	659686	8660329	8653686	833925120	876367872	833945600	876392448	116760014	149251921
