# Supplementary material for: The impact of Docker containers on the performance of genomic pipelines
Source: PeerJ. 2015 Sep 24;3:e1273. doi: 10.7717/peerj.1273 (PMC4586803; doi:10.7717/peerj.1273)
Supplement: Supplemental Information 1 [file peerj-03-1273-s001.zip › docker-benchmarks-peerj5515/nmdp-flow/trace_native.txt]

41	3d/b4a513	28353	alignContigs (1)	COMPLETED	0	2015-05-11 14:53:06.542	5.5s	560ms	13.0%	24 MB	414.5 MB	24 MB	414.5 MB	34.5 KB	279 B	79	5	5520	560	25120768	434601984	25120768	434601984	35304	279
41	9f/046f5d	17884	alignContigs (1)	COMPLETED	0	2015-05-11 22:16:54.336	384ms	284ms	14.0%	26.5 MB	151.9 MB	28.5 MB	152 MB	34.5 KB	279 B	79	5	384	284	27746304	159309824	29843456	159416320	35304	279
41	71/404c87	6109	alignContigs (1)	COMPLETED	0	2015-05-12 05:41:36.352	5.5s	485ms	0.0%	24.2 MB	151.9 MB	26.2 MB	152 MB	34.5 KB	279 B	79	5	5521	485	25423872	159309824	27521024	159416320	35304	279
41	e3/7946ae	20236	alignContigs (1)	COMPLETED	0	2015-05-12 13:00:53.173	455ms	311ms	14.0%	25.6 MB	151.9 MB	27.6 MB	152 MB	34.5 KB	279 B	79	5	455	311	26841088	159309824	28938240	159416320	35304	279
41	f5/1de992	26460	alignContigs (1)	COMPLETED	0	2015-05-12 20:17:27.759	444ms	305ms	17.0%	29.3 MB	151.9 MB	31.3 MB	152 MB	34.5 KB	279 B	79	5	444	305	30687232	159309824	32784384	159416320	35304	279
41	98/fde9f6	8069	alignContigs (1)	COMPLETED	0	2015-05-13 03:36:44.444	435ms	285ms	14.0%	25.6 MB	151.9 MB	27.6 MB	152 MB	34.5 KB	279 B	79	5	435	285	26857472	159309824	28954624	159416320	35304	279
41	ab/c8f69a	3313	alignContigs (1)	COMPLETED	0	2015-05-13 11:01:03.809	434ms	269ms	17.0%	31.8 MB	151.9 MB	31.8 MB	152 MB	34.5 KB	279 B	79	5	434	269	33329152	159309824	33329152	159416320	35304	279
41	96/6dfbda	27309	alignContigs (1)	COMPLETED	0	2015-05-13 18:29:05.230	406ms	297ms	14.0%	26.2 MB	151.9 MB	26.2 MB	152 MB	34.5 KB	279 B	79	5	406	297	27475968	159309824	27475968	159416320	35304	279
41	d5/2c631b	4037	alignContigs (1)	COMPLETED	0	2015-05-14 01:46:55.220	405ms	280ms	14.0%	27.4 MB	151.9 MB	27.4 MB	152 MB	34.5 KB	279 B	79	5	405	280	28758016	159309824	28758016	159416320	35304	279
41	19/1e06d4	14887	alignContigs (1)	COMPLETED	0	2015-05-14 09:10:30.961	438ms	273ms	15.0%	27.3 MB	151.9 MB	29.3 MB	152 MB	34.5 KB	279 B	79	5	438	273	28581888	159309824	30679040	159416320	35304	279
42	ca/dbcf6d	6012	alignContigs (2)	COMPLETED	0	2015-05-11 14:56:55.044	359ms	284ms	14.0%	25.3 MB	151.9 MB	27.3 MB	152 MB	34.5 KB	279 B	79	5	359	284	26492928	159309824	28590080	159416320	35304	279
42	97/75eade	3919	alignContigs (2)	COMPLETED	0	2015-05-11 22:23:52.578	357ms	272ms	15.0%	28.3 MB	151.9 MB	28.3 MB	152 MB	34.5 KB	279 B	79	5	357	272	29630464	159309824	29630464	159416320	35304	279
42	13/9aee18	12388	alignContigs (2)	COMPLETED	0	2015-05-12 05:43:57.368	346ms	275ms	13.0%	25.6 MB	151.9 MB	25.6 MB	152 MB	34.5 KB	279 B	79	5	346	275	26869760	159309824	26869760	159416320	35304	279
42	9a/ae119d	23677	alignContigs (2)	COMPLETED	0	2015-05-12 13:02:09.677	366ms	297ms	0.0%	23.9 MB	151.9 MB	25.9 MB	152 MB	34.5 KB	279 B	79	5	366	297	25088000	159309824	27185152	159416320	35304	279
42	5b/efa46e	17174	alignContigs (2)	COMPLETED	0	2015-05-12 20:26:13.147	375ms	268ms	15.0%	26.4 MB	151.9 MB	28.4 MB	152 MB	34.5 KB	279 B	79	5	375	268	27672576	159309824	29769728	159416320	35304	279
42	1b/32b3e1	27775	alignContigs (2)	COMPLETED	0	2015-05-13 03:44:13.152	370ms	296ms	12.0%	22.7 MB	151.9 MB	22.7 MB	152 MB	34.5 KB	279 B	79	5	370	296	23834624	159309824	23834624	159416320	35304	279
42	53/66b34c	4104	alignContigs (2)	COMPLETED	0	2015-05-13 11:01:19.093	350ms	272ms	14.0%	27.3 MB	151.9 MB	27.3 MB	152 MB	34.5 KB	279 B	79	5	350	272	28590080	159309824	28590080	159416320	35304	279
42	6a/0f7f7a	874	alignContigs (2)	COMPLETED	0	2015-05-13 18:31:19.801	352ms	280ms	14.0%	25.4 MB	151.9 MB	27.4 MB	152 MB	34.5 KB	279 B	79	5	352	280	26591232	159309824	28688384	159416320	35304	279
42	88/30fa20	11483	alignContigs (2)	COMPLETED	0	2015-05-14 01:49:43.609	368ms	278ms	0.0%	25.3 MB	151.9 MB	27.3 MB	152 MB	34.5 KB	279 B	79	5	368	278	26492928	159309824	28590080	159416320	35304	279
42	dd/0edc6c	29437	alignContigs (2)	COMPLETED	0	2015-05-14 09:16:02.462	375ms	297ms	13.0%	25.3 MB	151.9 MB	25.3 MB	152 MB	34.5 KB	279 B	79	5	375	297	26492928	159309824	26492928	159416320	35304	279
43	e7/7a8ba5	12723	alignContigs (3)	COMPLETED	0	2015-05-11 14:59:47.539	346ms	284ms	13.0%	25.3 MB	151.9 MB	25.3 MB	152 MB	34.5 KB	279 B	79	5	346	284	26488832	159309824	26488832	159416320	35304	279
43	84/82f424	6713	alignContigs (3)	COMPLETED	0	2015-05-11 22:25:03.788	353ms	282ms	13.0%	23.7 MB	151.9 MB	25.7 MB	152 MB	34.5 KB	279 B	79	5	353	282	24801280	159309824	26898432	159416320	35304	279
43	56/48f124	25712	alignContigs (3)	COMPLETED	0	2015-05-12 05:49:24.074	349ms	283ms	13.0%	24.7 MB	151.9 MB	24.7 MB	152 MB	34.5 KB	279 B	79	5	349	283	25858048	159309824	25858048	159416320	35304	279
43	2e/adadee	6985	alignContigs (3)	COMPLETED	0	2015-05-12 13:09:01.743	332ms	267ms	0.0%	24.4 MB	151.9 MB	24.4 MB	152 MB	34.5 KB	279 B	79	5	332	267	25542656	159309824	25542656	159416320	35304	279
43	83/804277	21956	alignContigs (3)	COMPLETED	0	2015-05-12 20:28:15.352	357ms	292ms	13.0%	24.2 MB	151.9 MB	24.2 MB	152 MB	34.5 KB	279 B	79	5	357	292	25362432	159309824	25362432	159416320	35304	279
43	10/ae8577	5899	alignContigs (3)	COMPLETED	0	2015-05-13 03:48:17.390	373ms	312ms	13.0%	23.6 MB	151.9 MB	23.6 MB	152 MB	34.5 KB	279 B	79	5	373	312	24764416	159309824	24764416	159416320	35304	279
43	f2/1514dc	17833	alignContigs (3)	COMPLETED	0	2015-05-13 11:07:08.711	348ms	268ms	0.0%	25.8 MB	151.9 MB	27.8 MB	152 MB	34.5 KB	279 B	79	5	348	268	27099136	159309824	29196288	159416320	35304	279
43	fb/e45211	11215	alignContigs (3)	COMPLETED	0	2015-05-13 18:35:49.010	341ms	268ms	14.0%	27.3 MB	151.9 MB	27.3 MB	152 MB	34.5 KB	279 B	79	5	341	268	28585984	159309824	28585984	159416320	35304	279
43	c2/dfcd9f	26724	alignContigs (3)	COMPLETED	0	2015-05-14 01:56:25.223	350ms	283ms	14.0%	25.6 MB	151.9 MB	25.6 MB	152 MB	34.5 KB	279 B	79	5	350	283	26808320	159309824	26808320	159416320	35304	279
43	fc/71b109	6026	alignContigs (3)	COMPLETED	0	2015-05-14 09:19:56.436	347ms	281ms	13.0%	25.3 MB	151.9 MB	25.3 MB	152 MB	34.5 KB	279 B	79	5	347	281	26537984	159309824	26537984	159416320	35304	279
44	40/f92747	9519	alignContigs (4)	COMPLETED	0	2015-05-11 15:15:04.106	345ms	281ms	13.0%	23.8 MB	151.9 MB	25.8 MB	152 MB	34.5 KB	279 B	79	5	345	281	24973312	159309824	27070464	159416320	35304	279
44	4b/f33149	27197	alignContigs (4)	COMPLETED	0	2015-05-11 22:35:38.864	338ms	283ms	13.0%	23.6 MB	151.9 MB	23.6 MB	152 MB	34.5 KB	279 B	79	5	338	283	24764416	159309824	24764416	159416320	35304	279
44	59/89ff3a	12668	alignContigs (4)	COMPLETED	0	2015-05-12 05:59:28.798	344ms	275ms	13.0%	24.6 MB	151.9 MB	24.6 MB	152 MB	34.5 KB	279 B	79	5	344	275	25796608	159309824	25796608	159416320	35304	279
44	df/16d282	26197	alignContigs (4)	COMPLETED	0	2015-05-12 13:19:06.333	343ms	285ms	13.0%	24.4 MB	151.9 MB	24.4 MB	152 MB	34.5 KB	279 B	79	5	343	285	25636864	159309824	25636864	159416320	35304	279
44	b3/6b6936	11071	alignContigs (4)	COMPLETED	0	2015-05-12 20:39:25.876	345ms	280ms	13.0%	25.3 MB	151.9 MB	25.3 MB	152 MB	34.5 KB	279 B	79	5	345	280	26484736	159309824	26484736	159416320	35304	279
44	98/879092	26943	alignContigs (4)	COMPLETED	0	2015-05-13 03:59:17.855	342ms	278ms	13.0%	24 MB	151.9 MB	26 MB	152 MB	34.5 KB	279 B	79	5	342	278	25153536	159309824	27250688	159416320	35304	279
44	97/735e5c	6043	alignContigs (4)	COMPLETED	0	2015-05-13 11:17:57.210	353ms	295ms	13.0%	23.7 MB	151.9 MB	25.7 MB	152 MB	34.5 KB	279 B	79	5	353	295	24850432	159309824	26947584	159416320	35304	279
44	bf/ee223a	27727	alignContigs (4)	COMPLETED	0	2015-05-13 18:44:27.267	349ms	293ms	13.0%	24.5 MB	151.9 MB	24.5 MB	152 MB	34.5 KB	279 B	79	5	349	293	25731072	159309824	25731072	159416320	35304	279
44	6b/fa1d5d	10327	alignContigs (4)	COMPLETED	0	2015-05-14 02:04:48.019	338ms	271ms	14.0%	25.9 MB	151.9 MB	25.9 MB	152 MB	34.5 KB	279 B	79	5	338	271	27107328	159309824	27107328	159416320	35304	279
44	f6/3bae5b	30087	alignContigs (4)	COMPLETED	0	2015-05-14 09:32:28.549	348ms	287ms	13.0%	24.5 MB	151.9 MB	24.5 MB	152 MB	34.5 KB	279 B	79	5	348	287	25731072	159309824	25731072	159416320	35304	279
45	31/763ed3	11536	alignContigs (5)	COMPLETED	0	2015-05-11 15:16:20.309	336ms	272ms	13.0%	24.1 MB	151.9 MB	26.1 MB	152 MB	34.5 KB	279 B	79	5	336	272	25219072	159309824	27316224	159416320	35304	279
45	c7/dbe0ac	29028	alignContigs (5)	COMPLETED	0	2015-05-11 22:36:49.981	335ms	267ms	13.0%	25.6 MB	151.9 MB	25.6 MB	152 MB	34.5 KB	279 B	79	5	335	267	26894336	159309824	26894336	159416320	35304	279
45	ae/d4d15b	16374	alignContigs (5)	COMPLETED	0	2015-05-12 06:01:51.025	343ms	282ms	13.0%	25.3 MB	151.9 MB	25.3 MB	152 MB	34.5 KB	279 B	79	5	343	282	26484736	159309824	26484736	159416320	35304	279
45	f8/dc60b4	27690	alignContigs (5)	COMPLETED	0	2015-05-12 13:20:02.146	334ms	253ms	15.0%	28.1 MB	151.9 MB	28.1 MB	152 MB	34.5 KB	279 B	79	5	334	253	29507584	159309824	29507584	159416320	35304	279
45	e0/6d8321	11073	alignContigs (5)	COMPLETED	0	2015-05-12 20:39:25.878	346ms	277ms	13.0%	25.3 MB	151.9 MB	25.3 MB	152 MB	34.5 KB	279 B	79	5	346	277	26492928	159309824	26492928	159416320	35304	279
45	79/341587	28655	alignContigs (5)	COMPLETED	0	2015-05-13 04:00:23.959	349ms	295ms	13.0%	23.7 MB	151.9 MB	23.7 MB	152 MB	34.5 KB	279 B	79	5	349	295	24817664	159309824	24817664	159416320	35304	279
45	90/155419	11336	alignContigs (5)	COMPLETED	0	2015-05-13 11:21:20.470	338ms	268ms	14.0%	25.8 MB	151.9 MB	25.8 MB	152 MB	34.5 KB	279 B	79	5	338	268	27103232	159309824	27103232	159416320	35304	279
45	18/200f31	3965	alignContigs (5)	COMPLETED	0	2015-05-13 18:49:26.729	349ms	291ms	0.0%	23.8 MB	151.9 MB	23.8 MB	152 MB	34.5 KB	279 B	79	5	349	291	24952832	159309824	24952832	159416320	35304	279
45	91/990fac	13115	alignContigs (5)	COMPLETED	0	2015-05-14 02:06:29.462	340ms	281ms	12.0%	24.7 MB	151.9 MB	24.7 MB	152 MB	34.5 KB	279 B	79	5	340	281	25849856	159309824	25849856	159416320	35304	279
45	73/2ec887	32115	alignContigs (5)	COMPLETED	0	2015-05-14 09:33:44.712	335ms	269ms	0.0%	26 MB	151.9 MB	26 MB	152 MB	34.5 KB	279 B	79	5	335	269	27250688	159309824	27250688	159416320	35304	279
46	25/451984	16842	alignContigs (6)	COMPLETED	0	2015-05-11 15:47:48.083	333ms	261ms	13.0%	26.2 MB	151.9 MB	26.2 MB	152 MB	34.5 KB	279 B	79	5	333	261	27480064	159309824	27480064	159416320	35304	279
46	17/b54605	3389	alignContigs (6)	COMPLETED	0	2015-05-11 23:09:33.865	327ms	260ms	13.0%	26 MB	151.9 MB	26 MB	152 MB	34.5 KB	279 B	79	5	327	260	27254784	159309824	27254784	159416320	35304	279
46	19/6382ff	19475	alignContigs (6)	COMPLETED	0	2015-05-12 06:32:07.420	329ms	261ms	13.0%	25.3 MB	151.9 MB	27.3 MB	152 MB	34.5 KB	279 B	79	5	329	261	26484736	159309824	28581888	159416320	35304	279
46	1e/0fa6b4	1258	alignContigs (6)	COMPLETED	0	2015-05-12 13:51:55.323	329ms	265ms	13.0%	25.4 MB	151.9 MB	25.4 MB	152 MB	34.5 KB	279 B	79	5	329	265	26587136	159309824	26587136	159416320	35304	279
46	be/d1a215	18772	alignContigs (6)	COMPLETED	0	2015-05-12 21:12:54.477	330ms	259ms	14.0%	26.1 MB	151.9 MB	26.1 MB	152 MB	34.5 KB	279 B	79	5	330	259	27336704	159309824	27336704	159416320	35304	279
46	dd/3cf6df	30438	alignContigs (6)	COMPLETED	0	2015-05-13 04:29:33.995	329ms	261ms	14.0%	26.5 MB	151.9 MB	26.5 MB	152 MB	34.5 KB	279 B	79	5	329	261	27762688	159309824	27762688	159416320	35304	279
46	9f/76e2e1	16909	alignContigs (6)	COMPLETED	0	2015-05-13 11:52:53.576	331ms	267ms	13.0%	24.5 MB	151.9 MB	24.5 MB	152 MB	34.5 KB	279 B	79	5	331	267	25673728	159309824	25673728	159416320	35304	279
46	5d/3e71b0	32658	alignContigs (6)	COMPLETED	0	2015-05-13 19:14:09.113	358ms	293ms	12.0%	23.9 MB	151.9 MB	25.9 MB	152 MB	34.5 KB	279 B	79	5	358	293	25055232	159309824	27152384	159416320	35304	279
46	f2/885f7a	18907	alignContigs (6)	COMPLETED	0	2015-05-14 02:39:12.438	5.4s	469ms	0.0%	25.9 MB	414.5 MB	25.9 MB	414.5 MB	34.5 KB	279 B	79	5	5437	469	27144192	434601984	27144192	434601984	35304	279
46	85/126ddb	4922	alignContigs (6)	COMPLETED	0	2015-05-14 10:05:02.582	329ms	259ms	14.0%	25.4 MB	151.9 MB	27.4 MB	152 MB	34.5 KB	279 B	79	5	329	259	26583040	159309824	28680192	159416320	35304	279
47	a8/fd0e8a	24574	alignContigs (7)	COMPLETED	0	2015-05-11 15:57:26.569	341ms	267ms	14.0%	27.4 MB	151.9 MB	27.4 MB	152 MB	34.5 KB	279 B	79	5	341	267	28696576	159309824	28696576	159416320	35304	279
47	48/311ba1	11393	alignContigs (7)	COMPLETED	0	2015-05-11 23:19:32.454	354ms	261ms	16.0%	29.3 MB	151.9 MB	29.3 MB	152 MB	34.5 KB	279 B	79	5	354	261	30687232	159309824	30687232	159416320	35304	279
47	70/5b4a6e	27385	alignContigs (7)	COMPLETED	0	2015-05-12 06:42:00.734	455ms	399ms	0.0%	12.1 MB	414.5 MB	12.1 MB	414.5 MB	34.5 KB	279 B	79	5	455	399	12644352	434601984	12644352	434601984	35304	279
47	57/892de8	11884	alignContigs (7)	COMPLETED	0	2015-05-12 14:05:07.086	342ms	266ms	14.0%	26.3 MB	151.9 MB	26.3 MB	152 MB	34.5 KB	279 B	79	5	342	266	27611136	159309824	27611136	159416320	35304	279
47	f6/1e8e58	24659	alignContigs (7)	COMPLETED	0	2015-05-12 21:20:15.612	343ms	265ms	0.0%	27.3 MB	151.9 MB	27.3 MB	152 MB	34.5 KB	279 B	79	5	343	265	28610560	159309824	28610560	159416320	35304	279
47	a1/8ca177	10346	alignContigs (7)	COMPLETED	0	2015-05-13 04:44:57.767	425ms	400ms	8.0%	16.6 MB	414.5 MB	16.6 MB	414.5 MB	34.5 KB	279 B	79	5	425	400	17354752	434601984	17354752	434601984	35304	279
47	f1/3a6543	23681	alignContigs (7)	COMPLETED	0	2015-05-13 12:01:20.925	350ms	272ms	15.0%	27.3 MB	151.9 MB	27.3 MB	152 MB	34.5 KB	279 B	79	5	350	272	28585984	159309824	28585984	159416320	35304	279
47	86/71ec65	11081	alignContigs (7)	COMPLETED	0	2015-05-13 19:27:35.571	335ms	264ms	14.0%	26.5 MB	151.9 MB	26.5 MB	152 MB	34.5 KB	279 B	79	5	335	264	27762688	159309824	27762688	159416320	35304	279
47	da/544259	26156	alignContigs (7)	COMPLETED	0	2015-05-14 02:47:03.968	354ms	276ms	15.0%	27.6 MB	151.9 MB	27.6 MB	152 MB	34.5 KB	279 B	79	5	354	276	28983296	159309824	28983296	159416320	35304	279
47	a3/d788c1	13007	alignContigs (7)	COMPLETED	0	2015-05-14 10:15:11.365	344ms	257ms	15.0%	28.4 MB	151.9 MB	28.4 MB	152 MB	34.5 KB	279 B	79	5	344	257	29794304	159309824	29794304	159416320	35304	279
48	17/79de99	5158	alignContigs (8)	COMPLETED	0	2015-05-11 16:27:51.307	493ms	428ms	7.0%	13.3 MB	414.5 MB	15.3 MB	414.5 MB	34.5 KB	279 B	79	5	493	428	13910016	434601984	16007168	434601984	35304	279
48	25/b01eb1	27147	alignContigs (8)	COMPLETED	0	2015-05-11 23:53:57.342	5.5s	481ms	17.0%	30 MB	414.5 MB	32 MB	414.5 MB	34.5 KB	279 B	79	5	5503	481	31408128	434601984	33505280	434601984	35304	279
48	ca/c5efe1	10299	alignContigs (8)	COMPLETED	0	2015-05-12 07:15:33.777	388ms	265ms	18.0%	31.3 MB	151.9 MB	31.3 MB	152 MB	34.5 KB	279 B	79	5	388	265	32784384	159309824	32784384	159416320	35304	279
48	7f/f3170f	23975	alignContigs (8)	COMPLETED	0	2015-05-12 14:33:04.717	288ms	260ms	0.0%	1.2 MB	103.6 MB	1.2 MB	103.6 MB	23.9 KB	242 B	57	4	288	260	1232896	108650496	1232896	108650496	24501	242
48	ae/39df06	7309	alignContigs (8)	COMPLETED	0	2015-05-12 21:52:52.256	389ms	279ms	16.0%	29.7 MB	151.9 MB	29.7 MB	152 MB	34.5 KB	279 B	79	5	389	279	31182848	159309824	31182848	159416320	35304	279
48	d0/581166	22849	alignContigs (8)	COMPLETED	0	2015-05-13 05:12:13.866	441ms	370ms	7.0%	14.3 MB	151.9 MB	14.3 MB	152 MB	34.5 KB	279 B	79	5	441	370	14983168	159309824	14983168	159416320	35304	279
48	1b/cb261a	7042	alignContigs (8)	COMPLETED	0	2015-05-13 12:38:13.221	5.5s	467ms	15.0%	25.6 MB	151.9 MB	27.6 MB	152 MB	34.5 KB	279 B	79	5	5454	467	26853376	159309824	28950528	159416320	35304	279
48	25/2455e2	26587	alignContigs (8)	COMPLETED	0	2015-05-13 20:01:33.820	385ms	271ms	17.0%	31.3 MB	151.9 MB	33.3 MB	152 MB	34.5 KB	279 B	79	5	385	271	32776192	159309824	34873344	159416320	35304	279
48	e0/ec54b0	9291	alignContigs (8)	COMPLETED	0	2015-05-14 03:22:54.243	390ms	272ms	17.0%	31.3 MB	151.9 MB	31.3 MB	152 MB	34.5 KB	279 B	79	5	390	272	32780288	159309824	32780288	159416320	35304	279
48	12/417e9a	25472	alignContigs (8)	COMPLETED	0	2015-05-14 10:43:55.385	389ms	270ms	17.0%	31.3 MB	151.9 MB	31.3 MB	152 MB	34.5 KB	279 B	79	5	389	270	32784384	159309824	32784384	159416320	35304	279
22	82/e0931e	13825	alignReads (1)	COMPLETED	0	2015-05-11 12:51:14.087	5.6s	1.4s	23.0%	2.4 MB	414.5 MB	2.4 MB	414.5 MB	43 MB	272 B	760	5	5589	1372	2547712	434601984	2568192	434601984	45054139	272
23	0a/b39c90	30587	alignReads (1)	COMPLETED	0	2015-05-11 20:13:19.493	544ms	482ms	0.0%	2.4 MB	414.5 MB	2.4 MB	414.5 MB	14.6 KB	130 B	31	2	544	482	2547712	434601984	2547712	434601984	14911	130
21	f8/a2cf55	17510	alignReads (1)	COMPLETED	0	2015-05-12 03:37:39.289	5.5s	487ms	16.0%	29.3 MB	151.9 MB	29.3 MB	152 MB	34.4 KB	279 B	79	5	5492	487	30773248	159309824	30773248	159416320	35246	279
21	36/0915ae	1008	alignReads (1)	COMPLETED	0	2015-05-12 10:57:49.735	5.5s	452ms	16.0%	28.6 MB	414.5 MB	30.6 MB	414.5 MB	34.4 KB	279 B	79	5	5455	452	29995008	434601984	32092160	434601984	35246	279
24	e8/fee451	15205	alignReads (1)	COMPLETED	0	2015-05-12 18:16:43.810	408ms	299ms	0.0%	1.2 MB	103.6 MB	1.2 MB	103.6 MB	14.6 KB	130 B	31	2	408	299	1208320	108650496	1208320	108650496	14911	130
21	05/0468bf	30064	alignReads (1)	COMPLETED	0	2015-05-13 01:36:34.819	348ms	282ms	14.0%	24.2 MB	151.9 MB	26.2 MB	152 MB	34.4 KB	279 B	79	5	348	282	25399296	159309824	27496448	159416320	35246	279
21	e4/c12a4f	13780	alignReads (1)	COMPLETED	0	2015-05-13 08:56:57.981	378ms	277ms	16.0%	28.1 MB	151.9 MB	30.1 MB	152 MB	34.4 KB	279 B	79	5	378	277	29503488	159309824	31600640	159416320	35246	279
21	72/d61a25	30396	alignReads (1)	COMPLETED	0	2015-05-13 16:22:27.800	353ms	283ms	14.0%	24.7 MB	151.9 MB	24.7 MB	152 MB	34.4 KB	279 B	79	5	353	283	25919488	159309824	25919488	159416320	35246	279
20	4e/6ae35c	15157	alignReads (1)	COMPLETED	0	2015-05-13 23:43:05.333	920ms	917ms	-	-	-	-	-	-	-	-	-	920	917	-	-	-	-	-	-
20	f9/e2b396	32186	alignReads (1)	COMPLETED	0	2015-05-14 07:08:36.686	292ms	269ms	0.0%	1.2 MB	103.6 MB	1.2 MB	103.6 MB	14.6 KB	130 B	31	2	292	269	1208320	108650496	1208320	108650496	14911	130
23	aa/7b5be5	13855	alignReads (2)	COMPLETED	0	2015-05-11 12:51:14.154	5.5s	1.4s	23.0%	2.4 MB	414.5 MB	2.4 MB	414.5 MB	44.5 MB	272 B	784	5	5532	1363	2568192	434601984	2568192	434601984	46627003	272
24	39/93d095	30593	alignReads (2)	COMPLETED	0	2015-05-11 20:13:19.502	509ms	469ms	0.0%	2.4 MB	414.5 MB	2.4 MB	414.5 MB	14.6 KB	130 B	31	2	509	469	2547712	434601984	2547712	434601984	14911	130
22	ab/c0d9c0	17842	alignReads (2)	COMPLETED	0	2015-05-12 03:37:40.395	378ms	262ms	18.0%	31.3 MB	151.9 MB	33.3 MB	152 MB	34.4 KB	279 B	79	5	378	262	32800768	159309824	34897920	159416320	35246	279
22	7d/497c50	1181	alignReads (2)	COMPLETED	0	2015-05-12 10:57:50.622	369ms	269ms	0.0%	29.3 MB	151.9 MB	31.3 MB	152 MB	34.4 KB	279 B	79	5	369	269	30691328	159309824	32788480	159416320	35246	279
25	a2/99f396	15403	alignReads (2)	COMPLETED	0	2015-05-12 18:16:43.920	335ms	265ms	0.0%	1.1 MB	103.6 MB	1.1 MB	103.6 MB	14.6 KB	130 B	31	2	335	265	1204224	108650496	1204224	108650496	14911	130
23	25/a2a942	30496	alignReads (2)	COMPLETED	0	2015-05-13 01:36:35.664	378ms	299ms	0.0%	25.3 MB	151.9 MB	25.3 MB	152 MB	34.4 KB	279 B	79	5	378	299	26497024	159309824	26497024	159416320	35246	279
23	4f/6024b1	14207	alignReads (2)	COMPLETED	0	2015-05-13 08:57:02.639	445ms	367ms	0.0%	14.6 MB	151.9 MB	14.6 MB	152 MB	34.4 KB	279 B	79	5	445	367	15339520	159309824	15339520	159416320	35246	279
22	7d/ed070f	30526	alignReads (2)	COMPLETED	0	2015-05-13 16:22:27.883	346ms	258ms	16.0%	29.3 MB	151.9 MB	29.3 MB	152 MB	34.4 KB	279 B	79	5	346	258	30691328	159309824	30691328	159416320	35246	279
22	12/643708	15859	alignReads (2)	COMPLETED	0	2015-05-13 23:43:11.224	286ms	283ms	-	-	-	-	-	-	-	-	-	286	283	-	-	-	-	-	-
21	03/10c4e3	32362	alignReads (2)	COMPLETED	0	2015-05-14 07:08:36.978	417ms	274ms	17.0%	30.2 MB	151.9 MB	30.2 MB	152 MB	34.4 KB	279 B	79	5	417	274	31707136	159309824	31707136	159416320	35246	279
24	30/2d78ce	13906	alignReads (3)	COMPLETED	0	2015-05-11 12:51:14.225	5.5s	1.3s	26.0%	2.4 MB	208.5 MB	2.4 MB	210.5 MB	50.2 MB	272 B	876	5	5488	1316	2547712	218669056	2547712	220753920	52656315	272
25	46/9eaaf2	30747	alignReads (3)	COMPLETED	0	2015-05-11 20:13:19.657	358ms	302ms	0.0%	1.1 MB	103.6 MB	1.1 MB	103.6 MB	14.6 KB	130 B	31	2	358	302	1204224	108650496	1204224	108650496	14911	130
23	f9/861d97	17776	alignReads (3)	COMPLETED	0	2015-05-12 03:37:40.339	387ms	275ms	16.0%	28.1 MB	151.9 MB	28.1 MB	152 MB	34.4 KB	279 B	79	5	387	275	29491200	159309824	29491200	159416320	35246	279
23	1e/529563	1259	alignReads (3)	COMPLETED	0	2015-05-12 10:57:50.702	351ms	262ms	0.0%	27.3 MB	151.9 MB	29.3 MB	152 MB	34.4 KB	279 B	79	5	351	262	28602368	159309824	30699520	159416320	35246	279
26	28/932790	15699	alignReads (3)	COMPLETED	0	2015-05-12 18:16:44.218	5.5s	749ms	0.0%	2.5 MB	115.8 MB	2.6 MB	115.9 MB	19 KB	226 B	42	3	5525	749	2621440	121417728	2695168	121552896	19434	226
24	0f/006d9c	30510	alignReads (3)	COMPLETED	0	2015-05-13 01:36:35.671	366ms	306ms	0.0%	1.1 MB	103.6 MB	1.1 MB	103.6 MB	14.6 KB	130 B	31	2	366	306	1204224	108650496	1204224	108650496	14911	130
24	a3/489ee0	14289	alignReads (3)	COMPLETED	0	2015-05-13 08:57:02.812	371ms	283ms	16.0%	27.3 MB	151.9 MB	29.3 MB	152 MB	34.4 KB	279 B	79	5	371	283	28626944	159309824	30724096	159416320	35246	279
23	31/964795	30697	alignReads (3)	COMPLETED	0	2015-05-13 16:22:28.144	364ms	271ms	15.0%	29.3 MB	151.9 MB	29.3 MB	152 MB	34.4 KB	279 B	79	5	364	271	30695424	159309824	30695424	159416320	35246	279
23	52/392ba8	15904	alignReads (3)	COMPLETED	0	2015-05-13 23:43:11.278	390ms	273ms	17.0%	29.4 MB	151.9 MB	31.4 MB	152 MB	34.4 KB	279 B	79	5	390	273	30855168	159309824	32952320	159416320	35246	279
22	19/a6ccfd	366	alignReads (3)	COMPLETED	0	2015-05-14 07:08:37.736	307ms	286ms	0.0%	1.2 MB	103.6 MB	1.2 MB	103.6 MB	14.6 KB	130 B	31	2	307	286	1208320	108650496	1208320	108650496	14911	130
25	c1/737339	14374	alignReads (4)	COMPLETED	0	2015-05-11 12:51:18.525	373ms	286ms	16.0%	29.3 MB	151.9 MB	29.3 MB	152 MB	34.4 KB	279 B	79	5	373	286	30699520	159309824	30699520	159416320	35246	279
26	c0/75623f	30827	alignReads (4)	COMPLETED	0	2015-05-11 20:13:19.706	413ms	303ms	0.0%	1.2 MB	103.6 MB	1.2 MB	103.6 MB	14.6 KB	130 B	31	2	413	303	1208320	108650496	1208320	108650496	14911	130
24	bd/bf0a1d	17893	alignReads (4)	COMPLETED	0	2015-05-12 03:37:40.412	364ms	262ms	15.0%	27.8 MB	151.9 MB	27.8 MB	152 MB	34.4 KB	279 B	79	5	364	262	29097984	159309824	29097984	159416320	35246	279
24	78/2c0d1d	1457	alignReads (4)	COMPLETED	0	2015-05-12 10:57:50.968	284ms	267ms	0.0%	1.1 MB	103.6 MB	1.1 MB	103.6 MB	14.6 KB	130 B	31	2	284	267	1204224	108650496	1204224	108650496	14911	130
32	01/2d5146	16695	alignReads (4)	COMPLETED	0	2015-05-12 18:16:54.023	5.6s	993ms	0.0%	2.5 MB	115.8 MB	2.6 MB	115.9 MB	19 KB	226 B	42	3	5635	993	2613248	121417728	2686976	121552896	19434	226
25	9b/fbb181	30545	alignReads (4)	COMPLETED	0	2015-05-13 01:36:35.686	338ms	308ms	0.0%	1.1 MB	103.6 MB	1.1 MB	103.6 MB	5.1 KB	0	11	0	338	308	1204224	108650496	1204224	108650496	5175	0
25	50/ae393a	14419	alignReads (4)	COMPLETED	0	2015-05-13 08:57:02.897	369ms	272ms	16.0%	28.2 MB	151.9 MB	28.2 MB	152 MB	34.4 KB	279 B	79	5	369	272	29564928	159309824	29564928	159416320	35246	279
24	4a/96a494	30704	alignReads (4)	COMPLETED	0	2015-05-13 16:22:28.154	380ms	266ms	17.0%	31.3 MB	151.9 MB	31.3 MB	152 MB	34.4 KB	279 B	79	5	380	266	32849920	159309824	32849920	159416320	35246	279
24	e4/594b9b	16105	alignReads (4)	COMPLETED	0	2015-05-13 23:43:11.511	318ms	264ms	0.0%	1.1 MB	103.6 MB	1.2 MB	103.6 MB	19.2 KB	226 B	43	3	318	264	1204224	108650496	1228800	108650496	19627	226
23	92/5101a0	32564	alignReads (4)	COMPLETED	0	2015-05-14 07:08:37.400	334ms	270ms	0.0%	1.1 MB	103.6 MB	1.1 MB	103.6 MB	14.6 KB	130 B	31	2	334	270	1204224	108650496	1204224	108650496	14911	130
26	94/f8feb6	14433	alignReads (5)	COMPLETED	0	2015-05-11 12:51:18.626	346ms	269ms	0.0%	27.3 MB	151.9 MB	27.3 MB	152 MB	34.4 KB	279 B	79	5	346	269	28598272	159309824	28598272	159416320	35246	279
33	58/ab672c	32497	alignReads (5)	COMPLETED	0	2015-05-11 20:13:30.500	550ms	496ms	0.0%	2.5 MB	115.8 MB	2.6 MB	115.9 MB	19 KB	226 B	42	3	550	496	2621440	121417728	2695168	121552896	19434	226
25	ff/68d84e	17980	alignReads (5)	COMPLETED	0	2015-05-12 03:37:40.514	315ms	284ms	0.0%	1.2 MB	103.6 MB	1.2 MB	103.6 MB	14.6 KB	130 B	31	2	315	284	1208320	108650496	1208320	108650496	14911	130
25	f2/f654e9	1482	alignReads (5)	COMPLETED	0	2015-05-12 10:57:50.987	316ms	261ms	0.0%	1.2 MB	103.6 MB	1.2 MB	103.6 MB	23.9 KB	242 B	57	4	316	261	1208320	108650496	1232896	108650496	24443	242
33	ec/fb586a	16818	alignReads (5)	COMPLETED	0	2015-05-12 18:16:54.132	5.7s	1.7s	0.0%	2.5 MB	115.8 MB	2.6 MB	115.9 MB	19 KB	226 B	42	3	5720	1733	2617344	121417728	2691072	121552896	19434	226
26	a6/22aecb	30875	alignReads (5)	COMPLETED	0	2015-05-13 01:36:36.025	342ms	272ms	0.0%	1.2 MB	103.6 MB	1.2 MB	103.6 MB	14.6 KB	130 B	31	2	342	272	1208320	108650496	1232896	108650496	14911	130
26	71/622892	14480	alignReads (5)	COMPLETED	0	2015-05-13 08:57:02.998	387ms	270ms	17.0%	29.3 MB	151.9 MB	31.3 MB	152 MB	34.4 KB	279 B	79	5	387	270	30695424	159309824	32792576	159416320	35246	279
25	7c/e2365b	30801	alignReads (5)	COMPLETED	0	2015-05-13 16:22:28.232	363ms	270ms	16.0%	28.3 MB	151.9 MB	28.3 MB	152 MB	34.4 KB	279 B	79	5	363	270	29626368	159309824	29626368	159416320	35246	279
25	fd/79ec83	15996	alignReads (5)	COMPLETED	0	2015-05-13 23:43:11.435	494ms	278ms	15.0%	27.7 MB	151.9 MB	29.7 MB	152 MB	34.4 KB	279 B	79	5	494	278	29036544	159309824	31133696	159416320	35246	279
24	41/3551d3	495	alignReads (5)	COMPLETED	0	2015-05-14 07:08:38.044	273ms	253ms	0.0%	1.2 MB	103.6 MB	1.2 MB	103.6 MB	23.9 KB	242 B	57	4	273	253	1208320	108650496	1232896	108650496	24443	242
34	47/277e5e	16122	alignReads (6)	COMPLETED	0	2015-05-11 12:51:28.748	360ms	266ms	0.0%	28.4 MB	151.9 MB	28.4 MB	152 MB	34.4 KB	279 B	79	5	360	266	29786112	159309824	29786112	159416320	35246	279
34	d9/ca560e	32671	alignReads (6)	COMPLETED	0	2015-05-11 20:13:30.847	5.5s	689ms	0.0%	2.5 MB	115.8 MB	2.6 MB	115.9 MB	19 KB	226 B	42	3	5452	689	2617344	121417728	2691072	121552896	19434	226
26	f3/97ebfb	18169	alignReads (6)	COMPLETED	0	2015-05-12 03:37:40.727	293ms	258ms	0.0%	1.1 MB	103.6 MB	1.2 MB	103.6 MB	23.9 KB	242 B	57	4	293	258	1204224	108650496	1228800	108650496	24443	242
26	67/2d6d0b	1487	alignReads (6)	COMPLETED	0	2015-05-12 10:57:50.994	382ms	259ms	16.0%	29.3 MB	151.9 MB	31.3 MB	152 MB	34.4 KB	279 B	79	5	382	259	30691328	159309824	32788480	159416320	35246	279
34	3d/616188	16825	alignReads (6)	COMPLETED	0	2015-05-12 18:16:54.140	5.6s	1.7s	0.0%	2.5 MB	115.8 MB	2.6 MB	115.9 MB	19 KB	226 B	42	3	5611	1731	2617344	121417728	2691072	121552896	19434	226
33	f7/729acf	32166	alignReads (6)	COMPLETED	0	2015-05-13 01:36:45.558	844ms	745ms	-	-	-	-	-	-	-	-	-	844	745	-	-	-	-	-	-
36	a2/18fbdd	16622	alignReads (6)	COMPLETED	0	2015-05-13 08:57:18.093	411ms	250ms	18.0%	31.9 MB	151.9 MB	31.9 MB	152 MB	34.4 KB	279 B	79	5	411	250	33398784	159309824	33398784	159416320	35246	279
26	33/cbd65f	30944	alignReads (6)	COMPLETED	0	2015-05-13 16:22:28.421	345ms	268ms	0.0%	1.2 MB	103.6 MB	1.2 MB	103.6 MB	23.9 KB	242 B	57	4	345	268	1232896	108650496	1232896	108650496	24443	242
26	10/2ee83e	16141	alignReads (6)	COMPLETED	0	2015-05-13 23:43:11.536	423ms	281ms	16.0%	29.5 MB	151.9 MB	29.5 MB	152 MB	34.4 KB	279 B	79	5	423	281	30978048	159309824	30978048	159416320	35246	279
25	6e/70afb6	592	alignReads (6)	COMPLETED	0	2015-05-14 07:08:38.318	383ms	262ms	17.0%	29.4 MB	151.9 MB	31.4 MB	152 MB	34.4 KB	279 B	79	5	383	262	30834688	159309824	32931840	159416320	35246	279
35	9d/746ca9	16219	alignReads (7)	COMPLETED	0	2015-05-11 12:51:29.109	348ms	257ms	16.0%	29.7 MB	151.9 MB	29.7 MB	152 MB	34.4 KB	279 B	79	5	348	257	31113216	159309824	31113216	159416320	35246	279
38	97/046fd7	665	alignReads (7)	COMPLETED	0	2015-05-11 20:13:34.844	368ms	274ms	15.0%	26.5 MB	151.9 MB	28.5 MB	152 MB	34.4 KB	279 B	79	5	368	274	27754496	159309824	29851648	159416320	35246	279
33	3d/0f6ff1	19191	alignReads (7)	COMPLETED	0	2015-05-12 03:37:45.441	5.5s	549ms	0.0%	24.3 MB	151.9 MB	26.3 MB	152 MB	34.4 KB	279 B	79	5	5527	549	25464832	159309824	27561984	159416320	35246	279
36	b1/bb5622	3842	alignReads (7)	COMPLETED	0	2015-05-12 10:58:05.884	351ms	275ms	14.0%	26.2 MB	151.9 MB	26.2 MB	152 MB	34.4 KB	279 B	79	5	351	275	27525120	159309824	27525120	159416320	35246	279
35	8d/471697	17383	alignReads (7)	COMPLETED	0	2015-05-12 18:16:59.095	343ms	283ms	13.0%	25.3 MB	151.9 MB	25.3 MB	152 MB	34.4 KB	279 B	79	5	343	283	26501120	159309824	26501120	159416320	35246	279
34	92/8bb2e2	32216	alignReads (7)	COMPLETED	0	2015-05-13 01:36:45.728	5.7s	722ms	0.0%	2.5 MB	115.8 MB	2.6 MB	115.9 MB	19 KB	226 B	42	3	5679	722	2617344	121417728	2691072	121552896	19434	226
37	a9/3615d9	16636	alignReads (7)	COMPLETED	0	2015-05-13 08:57:18.144	363ms	245ms	18.0%	31.9 MB	151.9 MB	31.9 MB	152 MB	34.4 KB	279 B	79	5	363	245	33423360	159309824	33423360	159416320	35246	279
34	f3/ab813b	32422	alignReads (7)	COMPLETED	0	2015-05-13 16:22:38.141	318ms	225ms	-	-	-	-	-	-	-	-	-	318	225	-	-	-	-	-	-
34	c8/91b918	17903	alignReads (7)	COMPLETED	0	2015-05-13 23:43:21.368	417ms	290ms	14.0%	25.8 MB	151.9 MB	25.8 MB	152 MB	34.4 KB	279 B	79	5	417	290	27066368	159309824	27066368	159416320	35246	279
26	cb/6aadae	691	alignReads (7)	COMPLETED	0	2015-05-14 07:08:38.703	387ms	266ms	0.0%	29.8 MB	151.9 MB	31.8 MB	152 MB	34.4 KB	279 B	79	5	387	266	31256576	159309824	33353728	159416320	35246	279
36	4c/9dcefe	16273	alignReads (8)	COMPLETED	0	2015-05-11 12:51:29.214	347ms	268ms	15.0%	26.2 MB	151.9 MB	28.2 MB	152 MB	34.4 KB	279 B	79	5	347	268	27525120	159309824	29622272	159416320	35246	279
39	eb/b48cf6	906	alignReads (8)	COMPLETED	0	2015-05-11 20:13:35.213	359ms	259ms	16.0%	29.8 MB	151.9 MB	29.8 MB	152 MB	34.4 KB	279 B	79	5	359	259	31285248	159309824	31285248	159416320	35246	279
35	1c/57a700	19536	alignReads (8)	COMPLETED	0	2015-05-12 03:37:49.639	367ms	274ms	0.0%	28.4 MB	151.9 MB	28.4 MB	152 MB	34.4 KB	279 B	79	5	367	274	29827072	159309824	29827072	159416320	35246	279
38	d5/5c6305	4207	alignReads (8)	COMPLETED	0	2015-05-12 10:58:09.939	343ms	281ms	13.0%	24 MB	151.9 MB	26 MB	152 MB	34.4 KB	279 B	79	5	343	281	25214976	159309824	27312128	159416320	35246	279
38	dd/ea553c	17629	alignReads (8)	COMPLETED	0	2015-05-12 18:16:59.659	372ms	265ms	0.0%	30.1 MB	151.9 MB	32.1 MB	152 MB	34.4 KB	279 B	79	5	372	265	31514624	159309824	33611776	159416320	35246	279
36	50/d53890	32626	alignReads (8)	COMPLETED	0	2015-05-13 01:36:46.403	546ms	521ms	0.0%	2.5 MB	115.8 MB	2.6 MB	115.9 MB	19 KB	226 B	42	3	546	521	2617344	121417728	2691072	121552896	19434	226
38	90/554f9c	16849	alignReads (8)	COMPLETED	0	2015-05-13 08:57:18.504	362ms	276ms	15.0%	27.6 MB	151.9 MB	27.6 MB	152 MB	34.4 KB	279 B	79	5	362	276	28925952	159309824	28925952	159416320	35246	279
38	95/422111	685	alignReads (8)	COMPLETED	0	2015-05-13 16:22:43.058	361ms	273ms	14.0%	26.7 MB	151.9 MB	28.7 MB	152 MB	34.4 KB	279 B	79	5	361	273	27959296	159309824	30056448	159416320	35246	279
38	93/f3e52d	18492	alignReads (8)	COMPLETED	0	2015-05-13 23:43:25.726	359ms	263ms	0.0%	29.3 MB	151.9 MB	29.3 MB	152 MB	34.4 KB	279 B	79	5	359	263	30691328	159309824	30691328	159416320	35246	279
37	ec/b1590c	3151	alignReads (8)	COMPLETED	0	2015-05-14 07:08:57.652	345ms	270ms	0.0%	25.9 MB	151.9 MB	25.9 MB	152 MB	34.4 KB	279 B	79	5	345	270	27209728	159309824	27209728	159416320	35246	279
1	45/f21db2	11108	fastqToSsake (1)	COMPLETED	0	2015-05-11 12:50:52.642	21.4s	16.6s	134.0%	1.3 GB	27.3 GB	1.3 GB	27.3 GB	222.9 MB	16.3 MB	25692	33624	21444	16553	1377722368	29347868672	1380204544	29351030784	233779837	17085909
1	74/9087a6	27702	fastqToSsake (1)	COMPLETED	0	2015-05-11 20:12:58.103	21.6s	16.7s	113.0%	1.3 GB	27.3 GB	1.3 GB	27.3 GB	222.9 MB	16.3 MB	25692	33684	21602	16734	1376464896	29347868672	1380569088	29351030784	233779837	17116489
1	89/9efd13	14966	fastqToSsake (1)	COMPLETED	0	2015-05-12 03:37:18.162	21.1s	21.1s	119.0%	1.5 GB	27.3 GB	1.5 GB	27.3 GB	263 MB	14.4 MB	30819	29738	21126	21080	1568411648	29347868672	1568411648	29351030784	275780279	15120853
1	c2/1afb5d	28412	fastqToSsake (1)	COMPLETED	0	2015-05-12 10:57:07.396	21.5s	18.3s	101.0%	1.3 GB	27.3 GB	1.3 GB	27.4 GB	222.9 MB	14.3 MB	25692	29534	21516	18338	1380507648	29347868672	1383276544	29413961728	233779837	15008667
1	63/0fcbd3	9878	fastqToSsake (1)	COMPLETED	0	2015-05-12 18:16:00.538	21.8s	19.1s	98.0%	1.3 GB	27.3 GB	1.3 GB	27.4 GB	223 MB	13.6 MB	25692	27974	21760	19100	1384243200	29347868672	1385345024	29413961728	233780209	14214923
1	9e/fe5b8b	28277	fastqToSsake (1)	COMPLETED	0	2015-05-13 01:36:19.443	21.2s	20.1s	120.0%	1.5 GB	27.3 GB	1.5 GB	27.3 GB	263 MB	15.9 MB	30819	32686	21238	20105	1571569664	29347868672	1571569664	29351030784	275780651	16620669
1	2a/4dd8a4	11479	fastqToSsake (1)	COMPLETED	0	2015-05-13 08:56:41.640	21.3s	20.5s	133.0%	1.5 GB	27.3 GB	1.5 GB	27.3 GB	263 MB	15.2 MB	30819	31306	21256	20527	1569247232	29347868672	1569247232	29351030784	275780651	15918081
1	3d/fde75d	25446	fastqToSsake (1)	COMPLETED	0	2015-05-13 16:21:45.129	26.8s	22s	105.0%	1.5 GB	27.3 GB	1.5 GB	27.4 GB	262.1 MB	20.4 MB	30811	42132	26796	22040	1570316288	29347868672	1573933056	29413961728	274786939	21424032
1	ee/8ec7c5	10763	fastqToSsake (1)	COMPLETED	0	2015-05-13 23:42:27.990	22s	18.5s	102.0%	1.3 GB	27.3 GB	1.3 GB	27.4 GB	223 MB	14.5 MB	25692	29834	21976	18477	1382031360	29347868672	1385914368	29413949440	233780209	15161597
2	f1/cb29a8	30292	fastqToSsake (1)	COMPLETED	0	2015-05-14 07:08:21.104	21.6s	18.7s	119.0%	1.5 GB	27.3 GB	1.5 GB	27.4 GB	261.5 MB	15.9 MB	30631	32887	21595	18695	1567072256	29347868672	1567072256	29413961728	274240653	16717877
2	e9/e84943	8523	fastqToSsake (2)	COMPLETED	0	2015-05-11 12:50:30.842	21.4s	19.6s	122.0%	1.3 GB	27.3 GB	1.3 GB	27.4 GB	229.4 MB	13.3 MB	26514	27465	21414	19647	1383673856	29347868672	1383673856	29413949440	240509968	13954415
2	f1/c96468	25251	fastqToSsake (2)	COMPLETED	0	2015-05-11 20:12:36.328	26.9s	22.8s	103.0%	1.5 GB	27.3 GB	1.5 GB	27.4 GB	263 MB	19.5 MB	30819	40266	26921	22782	1572347904	29347868672	1573810176	29413949440	275780279	20474985
2	c5/169685	12630	fastqToSsake (2)	COMPLETED	0	2015-05-12 03:36:56.663	21.9s	19.1s	102.0%	1.3 GB	27.3 GB	1.3 GB	27.4 GB	229.4 MB	14.5 MB	26513	29928	21895	19130	1383505920	29347868672	1383899136	29413961728	240509963	15204975
2	7b/103d8b	31897	fastqToSsake (2)	COMPLETED	0	2015-05-12 10:57:39.026	20.8s	16.9s	128.0%	1.3 GB	27.3 GB	1.3 GB	27.4 GB	229.4 MB	16 MB	26513	33054	20754	16913	1374253056	29347868672	1378938880	29413949440	240509963	16794467
2	55/1565e8	12380	fastqToSsake (2)	COMPLETED	0	2015-05-12 18:16:22.302	21.6s	21.5s	109.0%	1.5 GB	27.3 GB	1.5 GB	27.4 GB	263 MB	14.3 MB	30819	29497	21617	21461	1570471936	29347868672	1570471936	29413961728	275780651	14998027
2	eb/7c286c	25196	fastqToSsake (2)	COMPLETED	0	2015-05-13 01:35:52.634	21.7s	18.4s	109.0%	1.3 GB	27.3 GB	1.3 GB	27.3 GB	223 MB	14.3 MB	25692	29534	21709	18392	1380773888	29347868672	1380773888	29351030784	233780209	15008667
2	99/08a6bf	8921	fastqToSsake (2)	COMPLETED	0	2015-05-13 08:56:19.508	22.1s	19.6s	93.8%	1.3 GB	27.3 GB	1.3 GB	27.3 GB	229.4 MB	14.1 MB	26513	29148	22122	19594	1385279488	29347868672	1385279488	29351030784	240510335	14809192
2	51/e891d1	25450	fastqToSsake (2)	COMPLETED	0	2015-05-13 16:21:45.128	21.7s	19.3s	102.0%	1.3 GB	27.3 GB	1.3 GB	27.4 GB	229.4 MB	14.2 MB	26513	29208	21650	19281	1380253696	29347868672	1382752256	29413961728	240510335	14839820
2	aa/542b48	13239	fastqToSsake (2)	COMPLETED	0	2015-05-13 23:42:49.867	21.4s	17.7s	124.0%	1.3 GB	27.3 GB	1.3 GB	27.3 GB	229.4 MB	15.6 MB	26515	32093	21356	17720	1377566720	29347868672	1381728256	29351030784	240510345	16306356
1	8c/f6f21d	30433	fastqToSsake (2)	COMPLETED	0	2015-05-14 07:08:21.245	21.8s	20.5s	112.0%	1.5 GB	27.3 GB	1.5 GB	27.3 GB	262.1 MB	15.7 MB	30811	32446	21760	20523	1566625792	29347868672	1566625792	29351030784	274786939	16498319
3	5d/23c95a	8522	fastqToSsake (3)	COMPLETED	0	2015-05-11 12:50:30.841	26.6s	22.8s	101.0%	1.5 GB	27.3 GB	1.5 GB	27.4 GB	263 MB	19.2 MB	30819	39606	26583	22829	1570742272	29347868672	1573978112	29413949440	275780279	20139953
3	b1/18358a	25249	fastqToSsake (3)	COMPLETED	0	2015-05-11 20:12:36.330	21.3s	19.7s	96.5%	1.3 GB	27.3 GB	1.3 GB	27.3 GB	229.4 MB	13 MB	26513	26805	21321	19722	1385361408	29347868672	1385361408	29351030784	240509963	13619522
3	7f/5cf15c	16145	fastqToSsake (3)	COMPLETED	0	2015-05-12 03:37:28.998	21.5s	18.1s	118.0%	1.5 GB	27.3 GB	1.5 GB	27.3 GB	261.5 MB	16.5 MB	30631	34088	21468	18083	1568796672	29347868672	1568796672	29351030784	274240281	17329479
3	e8/7af6a3	30961	fastqToSsake (3)	COMPLETED	0	2015-05-12 10:57:29.291	21.3s	20.9s	107.0%	1.5 GB	27.3 GB	1.5 GB	27.3 GB	263 MB	14.9 MB	30819	30701	21330	20865	1568198656	29347868672	1568198656	29351030784	275780279	15610606
3	98/9123f1	9880	fastqToSsake (3)	COMPLETED	0	2015-05-12 18:16:00.536	26.9s	24.7s	104.0%	1.5 GB	27.3 GB	1.5 GB	27.3 GB	280.5 MB	19.6 MB	33064	40424	26916	24733	1621504000	29347868672	1621504000	29351030784	294170623	20530977
3	67/991b0b	25191	fastqToSsake (3)	COMPLETED	0	2015-05-13 01:35:52.635	21.2s	18.9s	117.0%	1.3 GB	27.3 GB	1.3 GB	27.4 GB	229.4 MB	14 MB	26513	28906	21183	18929	1377837056	29347868672	1381416960	29413949440	240510335	14686036
3	d3/e4d3bc	11444	fastqToSsake (3)	COMPLETED	0	2015-05-13 08:56:41.623	21.2s	16.7s	138.0%	1.3 GB	27.3 GB	1.3 GB	27.4 GB	223 MB	15.9 MB	25692	32780	21189	16730	1374068736	29347868672	1377951744	29413949440	233780209	16657551
3	83/3e2eaf	25451	fastqToSsake (3)	COMPLETED	0	2015-05-13 16:21:45.130	21.6s	18.8s	103.0%	1.3 GB	27.3 GB	1.3 GB	27.4 GB	228.4 MB	14 MB	26392	28825	21645	18798	1380593664	29347868672	1382281216	29413949440	239516879	14655547
3	7b/65f9ee	10762	fastqToSsake (3)	COMPLETED	0	2015-05-13 23:42:27.982	26.8s	21.9s	104.0%	1.5 GB	27.3 GB	1.5 GB	27.3 GB	263 MB	20.5 MB	30819	42192	26766	21902	1569525760	29347868672	1572282368	29351030784	275780651	21454582
3	21/a8c368	27900	fastqToSsake (3)	COMPLETED	0	2015-05-14 07:07:59.329	26.4s	23.2s	104.0%	1.5 GB	27.3 GB	1.5 GB	27.3 GB	280.5 MB	19.8 MB	33064	40846	26418	23156	1622921216	29347868672	1623343104	29351030784	294170623	20745623
4	ce/c1891d	10837	fastqToSsake (4)	COMPLETED	0	2015-05-11 12:50:52.264	26.4s	22.1s	110.0%	1.5 GB	27.3 GB	1.5 GB	27.3 GB	279.6 MB	20.9 MB	33056	43125	26361	22118	1618169856	29347868672	1620873216	29351030784	293176539	21901294
4	12/54e571	25248	fastqToSsake (4)	COMPLETED	0	2015-05-11 20:12:36.329	26.9s	23.7s	108.0%	1.5 GB	27.3 GB	1.5 GB	27.4 GB	280.5 MB	19.9 MB	33064	41026	26930	23747	1619599360	29347868672	1619599360	29413949440	294170251	20837243
4	26/4eb7fe	16010	fastqToSsake (4)	COMPLETED	0	2015-05-12 03:37:28.370	21.2s	21.1s	117.0%	1.5 GB	27.3 GB	1.5 GB	27.3 GB	280.5 MB	15.7 MB	33064	32371	21218	21114	1617719296	29347868672	1620459520	29351030784	294170251	16441357
4	90/538458	30959	fastqToSsake (4)	COMPLETED	0	2015-05-12 10:57:29.283	26.4s	22.2s	114.0%	1.5 GB	27.3 GB	1.5 GB	27.4 GB	280.5 MB	20.9 MB	33064	43065	26438	22216	1614835712	29347868672	1617489920	29413949440	294170251	21871002
4	da/54faca	9877	fastqToSsake (4)	COMPLETED	0	2015-05-12 18:16:00.542	21.7s	20s	91.3%	1.3 GB	27.3 GB	1.3 GB	27.4 GB	229.4 MB	13.4 MB	26513	27645	21745	19964	1381019648	29347868672	1381019648	29413949440	240510335	14045769
4	b8/4a7dfe	25197	fastqToSsake (4)	COMPLETED	0	2015-05-13 01:35:52.633	26.8s	23.8s	111.0%	1.5 GB	27.3 GB	1.5 GB	27.3 GB	279.6 MB	19.9 MB	33056	41086	26814	23791	1621360640	29347868672	1621360640	29351030784	293176911	20867481
4	9b/1ef6a9	8919	fastqToSsake (4)	COMPLETED	0	2015-05-13 08:56:19.506	27.1s	23.3s	100.0%	1.5 GB	27.3 GB	1.5 GB	27.3 GB	280.5 MB	20.5 MB	33064	42285	27132	23301	1622618112	29347868672	1622618112	29351030784	294170623	21475768
4	6e/9f6e00	28939	fastqToSsake (4)	COMPLETED	0	2015-05-13 16:22:16.728	21s	16.3s	129.0%	1.3 GB	27.3 GB	1.3 GB	27.4 GB	223 MB	16.1 MB	25692	33261	20959	16300	1376100352	29347868672	1379278848	29413949440	233780209	16901642
4	20/3b9592	13713	fastqToSsake (4)	COMPLETED	0	2015-05-13 23:42:54.360	25.9s	21.2s	133.0%	1.5 GB	27.3 GB	1.5 GB	27.3 GB	280.5 MB	21.5 MB	33064	44386	25878	21150	1616297984	29347868672	1619017728	29351030784	294170623	22542741
4	73/db8a05	27898	fastqToSsake (4)	COMPLETED	0	2015-05-14 07:07:59.339	21.7s	18.2s	101.0%	1.3 GB	27.3 GB	1.3 GB	27.4 GB	223 MB	14.7 MB	25692	30255	21743	18192	1380610048	29347868672	1382223872	29413961728	233780209	15376116
5	be/9ca8af	8517	fastqToSsake (5)	COMPLETED	0	2015-05-11 12:50:30.844	21.8s	20.1s	109.0%	1.5 GB	27.3 GB	1.5 GB	27.4 GB	261.5 MB	14.3 MB	30632	29461	21797	20131	1565392896	29347868672	1565392896	29413961728	274240286	14975839
5	c4/6e1d6f	25250	fastqToSsake (5)	COMPLETED	0	2015-05-11 20:12:36.328	21.8s	19.4s	98.1%	1.4 GB	27.3 GB	1.4 GB	27.3 GB	252.7 MB	13.8 MB	29502	28411	21765	19401	1542074368	29347868672	1542074368	29351030784	264990615	14439699
5	7a/073d23	12638	fastqToSsake (5)	COMPLETED	0	2015-05-12 03:36:56.666	21.6s	18.7s	111.0%	1.3 GB	27.3 GB	1.3 GB	27.3 GB	222 MB	13.7 MB	25684	28334	21565	18650	1381675008	29347868672	1382068224	29351030784	232786125	14397847
5	01/b96339	30816	fastqToSsake (5)	COMPLETED	0	2015-05-12 10:57:28.920	20.8s	17.4s	126.0%	1.4 GB	27.3 GB	1.4 GB	27.3 GB	252.7 MB	15.3 MB	29503	31491	20814	17370	1543397376	29347868672	1543397376	29351030784	264990620	16004769
5	85/41c711	9875	fastqToSsake (5)	COMPLETED	0	2015-05-12 18:16:00.540	21.8s	20.8s	101.0%	1.5 GB	27.3 GB	1.5 GB	27.3 GB	261.5 MB	13.6 MB	30631	27958	21761	20758	1566236672	29347868672	1567883264	29351030784	274240653	14212113
5	52/62cca5	25198	fastqToSsake (5)	COMPLETED	0	2015-05-13 01:35:52.632	21.8s	20.3s	106.0%	1.5 GB	27.3 GB	1.5 GB	27.4 GB	261.5 MB	14 MB	30631	28921	21815	20311	1565511680	29347868672	1565511680	29413949440	274240653	14701241
5	db/4bc5a7	8918	fastqToSsake (5)	COMPLETED	0	2015-05-13 08:56:19.506	22s	20.6s	103.0%	1.5 GB	27.3 GB	1.5 GB	27.4 GB	261.5 MB	14 MB	30631	28801	21992	20579	1566027776	29347868672	1569673216	29413949440	274240653	14640216
5	cc/36e2b0	28834	fastqToSsake (5)	COMPLETED	0	2015-05-13 16:22:16.476	25.8s	21.2s	133.0%	1.5 GB	27.3 GB	1.5 GB	27.4 GB	280.5 MB	21.4 MB	33064	44146	25826	21202	1615679488	29347868672	1618792448	29413949440	294170623	22420116
5	ec/cf8c7b	13849	fastqToSsake (5)	COMPLETED	0	2015-05-13 23:42:54.748	21.3s	19s	134.0%	1.5 GB	27.3 GB	1.5 GB	27.3 GB	260.6 MB	15.4 MB	30623	31687	21302	18979	1564524544	29347868672	1564524544	29351030784	273246941	16107261
5	19/5090ef	30759	fastqToSsake (5)	COMPLETED	0	2015-05-14 07:08:25.747	20.7s	17.3s	134.0%	1.3 GB	27.3 GB	1.3 GB	27.4 GB	229.4 MB	15.6 MB	26513	32154	20739	17265	1378283520	29347868672	1379950592	29413949440	240510335	16337366
6	55/607aa9	8519	fastqToSsake (6)	COMPLETED	0	2015-05-11 12:50:30.843	21.7s	19.3s	105.0%	1.4 GB	27.3 GB	1.4 GB	27.3 GB	252.7 MB	14 MB	29503	28836	21701	19252	1544421376	29347868672	1544421376	29351030784	264990620	14654939
6	f0/0fb788	25245	fastqToSsake (6)	COMPLETED	0	2015-05-11 20:12:36.336	21.7s	20.8s	103.0%	1.5 GB	27.3 GB	1.5 GB	27.4 GB	261.5 MB	13.4 MB	30631	27656	21739	20791	1566154752	29347868672	1570000896	29413949440	274240281	14058413
6	2b/507262	15181	fastqToSsake (6)	COMPLETED	0	2015-05-12 03:37:18.558	21.8s	17s	133.0%	1.3 GB	27.3 GB	1.3 GB	27.3 GB	227.5 MB	16.3 MB	26384	33696	21779	16952	1379991552	29347868672	1382563840	29351030784	238522795	17132660
6	01/598c73	28413	fastqToSsake (6)	COMPLETED	0	2015-05-12 10:57:07.404	21.9s	18.8s	97.8%	1.4 GB	27.3 GB	1.4 GB	27.3 GB	250.1 MB	14.5 MB	29164	29982	21879	18789	1530822656	29347868672	1530822656	29351030784	262221863	15236240
6	03/319ac3	9876	fastqToSsake (6)	COMPLETED	0	2015-05-12 18:16:00.537	21.6s	19.4s	97.3%	1.3 GB	27.3 GB	1.3 GB	27.4 GB	228.4 MB	13.2 MB	26392	27318	21618	19358	1380614144	29347868672	1380909056	29413949440	239516879	13889159
6	e3/19934f	25192	fastqToSsake (6)	COMPLETED	0	2015-05-13 01:35:52.632	21.8s	19.1s	119.0%	1.4 GB	27.3 GB	1.4 GB	27.4 GB	252.7 MB	14.3 MB	29502	29441	21812	19087	1544327168	29347868672	1544327168	29413961728	264990987	14962007
6	9a/fac0f7	8923	fastqToSsake (6)	COMPLETED	0	2015-05-13 08:56:19.507	22.1s	19.1s	100.0%	1.4 GB	27.3 GB	1.4 GB	27.3 GB	252.7 MB	14.4 MB	29502	29742	22116	19102	1544183808	29347868672	1544183808	29351030784	264990987	15115128
6	33/5b8082	27943	fastqToSsake (6)	COMPLETED	0	2015-05-13 16:22:06.775	21.4s	18.6s	136.0%	1.5 GB	27.3 GB	1.5 GB	27.4 GB	260.6 MB	15.7 MB	30623	32347	21368	18595	1567637504	29347868672	1567637504	29413949440	273246941	16442970
6	a5/6c3851	13278	fastqToSsake (6)	COMPLETED	0	2015-05-13 23:42:49.933	21.3s	17.1s	135.0%	1.4 GB	27.3 GB	1.4 GB	27.3 GB	252.7 MB	16.2 MB	29502	33421	21344	17085	1543880704	29347868672	1543880704	29351030784	264990987	16985333
6	de/7c4972	27903	fastqToSsake (6)	COMPLETED	0	2015-05-14 07:07:59.332	21.9s	19.2s	100.0%	1.4 GB	27.3 GB	1.4 GB	27.3 GB	252.7 MB	14.2 MB	29502	29201	21912	19208	1542901760	29347868672	1542901760	29351030784	264990987	14839941
7	9e/bcdbb8	11587	fastqToSsake (7)	COMPLETED	0	2015-05-11 12:50:57.424	21.1s	16.3s	117.0%	1.3 GB	27.3 GB	1.3 GB	27.3 GB	227.5 MB	16.4 MB	26384	33879	21100	16313	1382469632	29347868672	1424453632	29351030784	238522795	17225298
7	fc/b6d6f4	25246	fastqToSsake (7)	COMPLETED	0	2015-05-11 20:12:36.329	21.8s	19.7s	101.0%	1.4 GB	27.3 GB	1.4 GB	27.3 GB	250.1 MB	13.2 MB	29164	27206	21774	19731	1540616192	29347868672	1542000640	29351030784	262221863	13825222
7	5b/bd1836	12634	fastqToSsake (7)	COMPLETED	0	2015-05-12 03:36:56.665	21.9s	19.1s	105.0%	1.4 GB	27.3 GB	1.4 GB	27.4 GB	251.8 MB	14.4 MB	29494	29621	21927	19054	1541447680	29347868672	1541447680	29413949440	263996903	15053762
7	0f/99b032	28420	fastqToSsake (7)	COMPLETED	0	2015-05-12 10:57:07.397	21.9s	20.4s	98.4%	1.5 GB	27.3 GB	1.5 GB	27.4 GB	261.5 MB	14.1 MB	30631	29101	21893	20407	1568821248	29347868672	1568821248	29413961728	274240281	14792958
7	be/ca6600	9882	fastqToSsake (7)	COMPLETED	0	2015-05-12 18:16:00.535	21.7s	19.3s	98.5%	1.4 GB	27.3 GB	1.4 GB	27.4 GB	252.7 MB	13.9 MB	29502	28593	21720	19310	1545719808	29347868672	1545719808	29413949440	264990987	14531900
7	84/6aa1eb	27831	fastqToSsake (7)	COMPLETED	0	2015-05-13 01:36:14.449	21.2s	17s	115.0%	1.3 GB	27.3 GB	1.3 GB	27.3 GB	228.4 MB	15.8 MB	26392	32675	21214	17005	1375846400	29347868672	1379557376	29351030784	239516879	16613054
7	f6/5e501f	8924	fastqToSsake (7)	COMPLETED	0	2015-05-13 08:56:19.504	22.1s	18.6s	103.0%	1.3 GB	27.3 GB	1.3 GB	27.4 GB	228.4 MB	14.7 MB	26392	30329	22136	18565	1374728192	29347868672	1378361344	29413961728	239516879	15420929
7	64/6f687c	27800	fastqToSsake (7)	COMPLETED	0	2015-05-13 16:22:06.484	21.3s	17.2s	119.0%	1.4 GB	27.3 GB	1.4 GB	27.4 GB	252.7 MB	16.1 MB	29502	33180	21315	17179	1539293184	29347868672	1539293184	29413949440	264990987	16863095
7	95/378409	10770	fastqToSsake (7)	COMPLETED	0	2015-05-13 23:42:27.985	21.9s	18.7s	101.0%	1.3 GB	27.3 GB	1.3 GB	27.3 GB	228.4 MB	14.5 MB	26392	29848	21869	18673	1382871040	29347868672	1382871040	29351030784	239516879	15176061
7	39/cd3054	30896	fastqToSsake (7)	COMPLETED	0	2015-05-14 07:08:26.274	21.1s	16.4s	108.0%	1.3 GB	27.3 GB	1.3 GB	27.3 GB	228.4 MB	16.3 MB	26392	33636	21103	16445	1372090368	29347868672	1376960512	29351030784	239516879	17101964
8	37/4e046f	8521	fastqToSsake (8)	COMPLETED	0	2015-05-11 12:50:30.843	21.8s	19.7s	100.0%	1.4 GB	27.3 GB	1.4 GB	27.3 GB	250.1 MB	13.3 MB	29165	27446	21783	19702	1538572288	29347868672	1541795840	29351030784	262221868	13947705
8	cc/1c87b2	27560	fastqToSsake (8)	COMPLETED	0	2015-05-11 20:12:57.659	21s	16.9s	125.0%	1.3 GB	27.3 GB	1.3 GB	27.4 GB	227.5 MB	15.6 MB	26384	32135	20965	16933	1377787904	29347868672	1379147776	29413949440	238522795	16339082
8	b6/3083bf	12639	fastqToSsake (8)	COMPLETED	0	2015-05-12 03:36:56.664	21.5s	19.4s	102.0%	1.4 GB	27.3 GB	1.4 GB	27.3 GB	250.1 MB	13.3 MB	29164	27446	21490	19437	1534808064	29347868672	1534808064	29351030784	262221863	13947705
8	c1/c61b78	28419	fastqToSsake (8)	COMPLETED	0	2015-05-12 10:57:07.396	21.9s	18.3s	96.4%	1.3 GB	27.3 GB	1.3 GB	27.3 GB	228.4 MB	14.8 MB	26392	30571	21875	18342	1380556800	29347868672	1384964096	29351030784	239516507	15543954
8	2d/e1799a	9874	fastqToSsake (8)	COMPLETED	0	2015-05-12 18:16:00.539	21.7s	19.2s	104.0%	1.4 GB	27.3 GB	1.4 GB	27.4 GB	250.1 MB	13.7 MB	29164	28351	21694	19211	1535823872	29347868672	1535823872	29413949440	262222235	14407408
8	a3/da2cf5	27672	fastqToSsake (8)	COMPLETED	0	2015-05-13 01:36:14.344	21.3s	17.4s	115.0%	1.4 GB	27.3 GB	1.4 GB	27.3 GB	249.1 MB	15.7 MB	29156	32335	21341	17431	1534853120	29347868672	1534853120	29351030784	261228523	16433074
8	c6/2acf0c	11452	fastqToSsake (8)	COMPLETED	0	2015-05-13 08:56:41.630	21.4s	17.5s	131.0%	1.4 GB	27.3 GB	1.4 GB	27.3 GB	250.1 MB	15.5 MB	29164	32035	21367	17477	1533509632	29347868672	1533509632	29351030784	262222235	16280441
8	da/e2e40c	25449	fastqToSsake (8)	COMPLETED	0	2015-05-13 16:21:45.127	21.3s	19.7s	102.0%	1.4 GB	27.3 GB	1.4 GB	27.3 GB	249.1 MB	13 MB	29156	26724	21347	19677	1534898176	29347868672	1538088960	29351030784	261228523	13580033
8	8c/2182b6	10771	fastqToSsake (8)	COMPLETED	0	2015-05-13 23:42:27.986	21.9s	18.5s	103.0%	1.4 GB	27.3 GB	1.4 GB	27.3 GB	250.1 MB	14.9 MB	29164	30824	21947	18535	1539399680	29347868672	1539399680	29351030784	262222235	15665165
8	34/1db688	31411	fastqToSsake (8)	COMPLETED	0	2015-05-14 07:08:31.512	21.3s	17.1s	112.0%	1.4 GB	27.3 GB	1.4 GB	27.3 GB	250.1 MB	16.1 MB	29164	33115	21295	17128	1532649472	29347868672	1532649472	29351030784	262222235	16829869
9	41/9da097	8514	interleave (1)	COMPLETED	0	2015-05-11 12:50:30.846	32s	27.4s	104.0%	1.1 GB	27.5 GB	1.1 GB	27.5 GB	221.4 MB	49.4 MB	25600	102086	32039	27430	1174458368	29484191744	1174458368	29484191744	232200226	51760427
9	9c/90dca5	25243	interleave (1)	COMPLETED	0	2015-05-11 20:12:36.327	26.9s	26.8s	103.0%	1.1 GB	27.5 GB	1.1 GB	27.5 GB	205 MB	40.2 MB	23492	83194	26945	26792	1151938560	29484191744	1151938560	29484191744	214931490	42177413
9	6f/d4cbad	15197	interleave (1)	COMPLETED	0	2015-05-12 03:37:18.592	26.8s	25.4s	183.0%	1.1 GB	27.5 GB	1.1 GB	27.5 GB	208.9 MB	42.5 MB	23998	87886	26844	25369	1153949696	29484191744	1153949696	29484191744	219076642	44558788
9	c2/ab29d3	28416	interleave (1)	COMPLETED	0	2015-05-12 10:57:07.398	32.1s	27.3s	108.0%	1.1 GB	27.5 GB	1.1 GB	27.5 GB	222 MB	49.7 MB	25674	102761	32093	27286	1160314880	29484191744	1160314880	29484191744	232806434	52102416
10	d9/12fc2a	9881	interleave (1)	COMPLETED	0	2015-05-12 18:16:00.541	32s	28.9s	98.5%	1.1 GB	27.5 GB	1.1 GB	27.5 GB	222 MB	48 MB	25665	99217	32047	28887	1177149440	29484191744	1177149440	29484191744	232732465	50301648
9	14/0969a5	25193	interleave (1)	COMPLETED	0	2015-05-13 01:35:52.637	31.4s	26.4s	116.0%	1.1 GB	27.5 GB	1.1 GB	27.5 GB	223.1 MB	50.3 MB	25806	104061	31415	26365	1213489152	29484191744	1213489152	29484191744	233886670	52761112
9	74/0e95db	8926	interleave (1)	COMPLETED	0	2015-05-13 08:56:19.510	26.6s	26.5s	105.0%	1.1 GB	27.5 GB	1.1 GB	27.5 GB	204.1 MB	40 MB	23375	82667	26554	26453	1150152704	29484191744	1150152704	29484191744	213971918	41911202
9	92/3951dc	25448	interleave (1)	COMPLETED	0	2015-05-13 16:21:45.132	31.6s	26.7s	98.6%	1.1 GB	27.5 GB	1.1 GB	27.5 GB	222.5 MB	50 MB	25741	103373	31614	26726	1174044672	29484191744	1174044672	29484191744	233354190	52412286
9	fc/37e19d	10769	interleave (1)	COMPLETED	0	2015-05-13 23:42:27.983	26.4s	26.1s	113.0%	1.1 GB	27.5 GB	1.1 GB	27.5 GB	204.3 MB	40.1 MB	23403	82930	26377	26103	1151721472	29484191744	1151721472	29484191744	214201294	42044451
9	9b/603c76	27902	interleave (1)	COMPLETED	0	2015-05-14 07:07:59.330	26.9s	26.3s	103.0%	1.1 GB	27.5 GB	1.1 GB	27.5 GB	205.6 MB	40.6 MB	23578	83977	26944	26342	1218199552	29484191744	1218199552	29484191744	215636374	42575378
10	47/5536e0	8515	interleave (2)	COMPLETED	0	2015-05-11 12:50:30.844	32.1s	27.8s	105.0%	1.1 GB	27.5 GB	1.1 GB	27.5 GB	225.7 MB	50.4 MB	26264	104312	32061	27796	1202987008	29484191744	1202987008	29484191744	236706978	52883468
10	8b/319ab9	25247	interleave (2)	COMPLETED	0	2015-05-11 20:12:36.331	32.1s	28.2s	102.0%	1.1 GB	27.5 GB	1.1 GB	27.5 GB	226.1 MB	50.1 MB	26201	103687	32115	28229	1169027072	29484191744	1169027072	29484191744	237127245	52565836
10	a9/bd9442	12633	interleave (2)	COMPLETED	0	2015-05-12 03:36:56.662	32.4s	27.5s	124.0%	1.1 GB	27.5 GB	1.1 GB	27.5 GB	227.2 MB	51.2 MB	26448	105966	32363	27545	1168252928	29484191744	1168252928	29484191744	238222493	53722846
10	fd/6455f2	28417	interleave (2)	COMPLETED	0	2015-05-12 10:57:07.397	32.2s	27.8s	102.0%	1.1 GB	27.5 GB	1.1 GB	27.5 GB	226.9 MB	50.5 MB	26295	104519	32176	27765	1162338304	29484191744	1162338304	29484191744	237897293	52988463
9	7f/0704ba	9879	interleave (2)	COMPLETED	0	2015-05-12 18:16:00.538	32.2s	28.3s	102.0%	1.1 GB	27.5 GB	1.1 GB	27.5 GB	218.1 MB	47.6 MB	25168	98356	32150	28319	1221083136	29484191744	1221083136	29551300608	228661654	49870070
10	d6/1f63cd	25190	interleave (2)	COMPLETED	0	2015-05-13 01:35:52.630	32s	28s	116.0%	1.1 GB	27.5 GB	1.1 GB	27.5 GB	225.7 MB	49.9 MB	26143	103220	32013	28021	1177714688	29484191744	1177714688	29551300608	236652481	52328852
10	ee/e0ccd7	8922	interleave (2)	COMPLETED	0	2015-05-13 08:56:19.506	32.3s	28.6s	98.8%	1.1 GB	27.5 GB	1.1 GB	27.5 GB	224.8 MB	49.5 MB	26028	102336	32294	28595	1166548992	29484191744	1166548992	29484191744	235706161	51880132
10	61/099f5c	27944	interleave (2)	COMPLETED	0	2015-05-13 16:22:06.779	31.4s	30.4s	140.0%	1.2 GB	27.5 GB	1.2 GB	27.5 GB	246.7 MB	52.5 MB	28839	108636	31355	30437	1294766080	29484191744	1294766080	29484191744	258731627	55084303
10	23/4df4a9	10764	interleave (2)	COMPLETED	0	2015-05-13 23:42:27.992	31.9s	27.5s	102.0%	1.1 GB	27.5 GB	1.1 GB	27.5 GB	227.3 MB	50.8 MB	26347	104983	31924	27516	1167167488	29484191744	1167167488	29484191744	238323649	53224161
10	50/f57fe0	27905	interleave (2)	COMPLETED	0	2015-05-14 07:07:59.340	32.2s	29.4s	94.8%	1.1 GB	27.5 GB	1.1 GB	27.5 GB	222.9 MB	48.4 MB	25792	100147	32221	29398	1169260544	29484191744	1169260544	29551300608	233777089	50772814
11	52/3cf954	8516	interleave (3)	COMPLETED	0	2015-05-11 12:50:30.845	37.4s	32.5s	108.0%	1.2 GB	27.5 GB	1.2 GB	27.5 GB	261.6 MB	61.4 MB	30853	126892	37376	32502	1295204352	29484191744	1295585280	29551300608	274293580	64342668
11	ae/a74815	27678	interleave (3)	COMPLETED	0	2015-05-11 20:12:58.076	36.8s	31.7s	121.0%	1.2 GB	27.5 GB	1.2 GB	27.5 GB	279.7 MB	65.4 MB	33167	135190	36767	31683	1304506368	29484191744	1304506368	29551300608	293259677	68553871
11	cc/85f9be	12632	interleave (3)	COMPLETED	0	2015-05-12 03:36:56.661	37.5s	34.9s	111.0%	1.2 GB	27.5 GB	1.2 GB	27.5 GB	271.4 MB	60.3 MB	32000	124724	37513	34917	1313181696	29484191744	1313181696	29484191744	284627773	63247994
11	e1/f3b807	30955	interleave (3)	COMPLETED	0	2015-05-12 10:57:29.272	36.6s	32.4s	116.0%	1.2 GB	27.5 GB	1.2 GB	27.5 GB	277.3 MB	63.5 MB	32750	131289	36607	32440	1317650432	29484191744	1317650432	29484191744	290771773	66577189
11	9b/391f1b	12361	interleave (3)	COMPLETED	0	2015-05-12 18:16:22.288	31.7s	31.3s	116.0%	1.2 GB	27.5 GB	1.2 GB	27.5 GB	245.5 MB	51.9 MB	28684	107267	31733	31271	1257910272	29484191744	1257910272	29485903872	257461867	54389776
11	01/552a7d	25199	interleave (3)	COMPLETED	0	2015-05-13 01:35:52.629	37s	32.8s	118.0%	1.1 GB	27.5 GB	1.1 GB	27.5 GB	260.3 MB	60.1 MB	30575	124371	37032	32821	1226944512	29484191744	1226944512	29484191744	272957235	63064343
11	ee/8f4036	11303	interleave (3)	COMPLETED	0	2015-05-13 08:56:41.506	36.6s	32.2s	120.0%	1.2 GB	27.5 GB	1.2 GB	27.5 GB	277.1 MB	63.9 MB	32837	132174	36586	32187	1306054656	29484191744	1306054656	29484191744	290556689	67026065
11	90/4a07a8	25454	interleave (3)	COMPLETED	0	2015-05-13 16:21:45.130	31.9s	27.4s	102.0%	1.1 GB	27.5 GB	1.1 GB	27.5 GB	225.5 MB	50.1 MB	26237	103644	31878	27363	1164152832	29484191744	1164152832	29551300608	236491677	52540967
11	3a/ad7452	13305	interleave (3)	COMPLETED	0	2015-05-13 23:42:49.966	31.4s	30.3s	137.0%	1.2 GB	27.5 GB	1.2 GB	27.5 GB	247.5 MB	52.9 MB	28938	109479	31395	30306	1294004224	29484191744	1294004224	29484191744	259542635	55511550
11	2c/6daca5	27907	interleave (3)	COMPLETED	0	2015-05-14 07:07:59.329	37.4s	33.1s	97.6%	1.2 GB	27.5 GB	1.2 GB	27.5 GB	260.5 MB	60.2 MB	30596	124475	37356	33055	1275191296	29484191744	1275191296	29484191744	273124971	63117106
12	77/204919	11018	interleave (4)	COMPLETED	0	2015-05-11 12:50:52.544	36.7s	32.1s	112.0%	1.2 GB	27.5 GB	1.2 GB	27.5 GB	278.5 MB	64.2 MB	32906	132691	36664	32069	1324101632	29484191744	1324101632	29551300608	292049741	67288764
12	e6/e4fa02	28318	interleave (4)	COMPLETED	0	2015-05-11 20:13:03.249	31.4s	29.7s	115.0%	1.1 GB	27.5 GB	1.1 GB	27.6 GB	250.1 MB	54.8 MB	29379	113389	31381	29735	1228398592	29484191744	1228398592	29618409472	262226759	57492828
12	d3/cc9713	15026	interleave (4)	COMPLETED	0	2015-05-12 03:37:18.231	31.4s	30.5s	112.0%	1.1 GB	27.5 GB	1.1 GB	27.5 GB	246.9 MB	52.6 MB	28856	108744	31398	30538	1225199616	29484191744	1225654272	29484191744	258870519	55138620
12	ea/6853f6	28421	interleave (4)	COMPLETED	0	2015-05-12 10:57:07.395	31.5s	29s	99.3%	1.1 GB	27.5 GB	1.1 GB	27.5 GB	241.6 MB	49.9 MB	28180	103236	31541	28994	1207009280	29484191744	1207009280	29484191744	253336535	52337356
12	7e/320399	12374	interleave (4)	COMPLETED	0	2015-05-12 18:16:22.298	36.8s	33.2s	115.0%	1.3 GB	27.5 GB	1.3 GB	27.5 GB	274.6 MB	62 MB	32404	128264	36796	33233	1344151552	29484191744	1344151552	29551300608	287937713	65043048
12	3b/9e52b0	25194	interleave (4)	COMPLETED	0	2015-05-13 01:35:52.631	37s	34.8s	117.0%	1.2 GB	27.5 GB	1.2 GB	27.5 GB	270 MB	59.5 MB	31814	122988	37013	34819	1317376000	29484191744	1317376000	29551300608	283104433	62369492
12	e9/c141de	11962	interleave (4)	COMPLETED	0	2015-05-13 08:56:46.064	31s	27.8s	132.0%	1.2 GB	27.5 GB	1.2 GB	27.5 GB	254.1 MB	54.9 MB	29786	113553	31011	27816	1297027072	29484191744	1297027072	29551300608	266488936	57570863
12	7d/5f3410	25447	interleave (4)	COMPLETED	0	2015-05-13 16:21:45.131	37s	34.9s	105.0%	1.2 GB	27.5 GB	1.2 GB	27.5 GB	269.8 MB	59.9 MB	31902	123904	37002	34897	1318674432	29484191744	1318674432	29484191744	282897153	62832058
12	1e/771493	10768	interleave (4)	COMPLETED	0	2015-05-13 23:42:27.984	31.7s	30.4s	103.0%	1.1 GB	27.5 GB	1.1 GB	27.5 GB	248 MB	51.5 MB	29001	106464	31707	30409	1232097280	29484191744	1232097280	29484191744	260058216	53979942
12	58/52c3a2	27899	interleave (4)	COMPLETED	0	2015-05-14 07:07:59.328	37.3s	34.8s	109.0%	1.2 GB	27.5 GB	1.2 GB	27.5 GB	269.8 MB	60.1 MB	31908	124210	37267	34777	1313685504	29484191744	1313685504	29551300608	282946321	62987370
13	f6/c9db9d	8520	interleave (5)	COMPLETED	0	2015-05-11 12:50:30.840	31.7s	29.8s	117.0%	1.1 GB	27.5 GB	1.1 GB	27.5 GB	248 MB	51.7 MB	29001	106830	31707	29814	1216729088	29484191744	1218318336	29484191744	260055081	54165279
13	8f/606c4d	25242	interleave (5)	COMPLETED	0	2015-05-11 20:12:36.340	32s	29.7s	100.0%	1.1 GB	27.5 GB	1.1 GB	27.5 GB	241.7 MB	49.9 MB	28197	103130	32034	29709	1203851264	29484191744	1203851264	29484191744	253471679	52283759
13	ec/84c674	12636	interleave (5)	COMPLETED	0	2015-05-12 03:36:56.667	32.3s	30.1s	123.0%	1.1 GB	27.5 GB	1.1 GB	27.5 GB	250.1 MB	52.6 MB	29269	108757	32339	30081	1223925760	29484191744	1223925760	29484191744	262253300	55141960
13	9b/2ede4f	28418	interleave (5)	COMPLETED	0	2015-05-12 10:57:07.397	36.6s	32.5s	99.6%	1.2 GB	27.5 GB	1.2 GB	27.5 GB	259.5 MB	59.7 MB	30465	123385	36648	32504	1265127424	29484191744	1265127424	29484191744	272055743	62564656
13	01/bbfc3f	9873	interleave (5)	COMPLETED	0	2015-05-12 18:16:00.539	32.2s	30.6s	103.0%	1.1 GB	27.5 GB	1.1 GB	27.5 GB	245.9 MB	51.1 MB	28839	105575	32152	30574	1221890048	29484191744	1221890048	29484191744	257808360	53529971
13	10/9c4231	27497	interleave (5)	COMPLETED	0	2015-05-13 01:36:13.827	30.9s	28.1s	123.0%	1.2 GB	27.5 GB	1.2 GB	27.5 GB	251.5 MB	54.1 MB	29558	111866	30865	28064	1282727936	29484191744	1282727936	29484191744	263698408	56716220
13	2e/be4de4	8917	interleave (5)	COMPLETED	0	2015-05-13 08:56:19.509	37.3s	32.9s	100.0%	1.2 GB	27.5 GB	1.2 GB	27.5 GB	260.5 MB	60.2 MB	30596	124527	37258	32861	1264992256	29484191744	1264992256	29484191744	273129267	63143472
13	a2/09e154	25445	interleave (5)	COMPLETED	0	2015-05-13 16:21:45.132	31.3s	28s	101.0%	1.1 GB	27.5 GB	1.1 GB	27.5 GB	223.1 MB	48.5 MB	25806	100250	31344	28002	1170481152	29484191744	1170481152	29551300608	233891777	50824984
13	f2/4b074a	14245	interleave (5)	COMPLETED	0	2015-05-13 23:42:59.715	26s	26s	167.0%	1.1 GB	27.5 GB	1.1 GB	27.5 GB	231.1 MB	44.5 MB	26837	91979	26004	25965	1208393728	29484191744	1208700928	29551300608	242335051	46628173
13	ca/09d12f	30926	interleave (5)	COMPLETED	0	2015-05-14 07:08:26.354	31.3s	28.4s	117.0%	1.2 GB	27.5 GB	1.2 GB	27.5 GB	253.1 MB	54.4 MB	29647	112580	31292	28351	1237688320	29484191744	1237688320	29551300608	265355672	57077515
14	d1/d66312	11100	interleave (6)	COMPLETED	0	2015-05-11 12:50:52.627	31.7s	26.7s	175.0%	1.2 GB	27.5 GB	1.2 GB	27.5 GB	251.7 MB	55.8 MB	29585	115313	31699	26710	1264947200	29484191744	1264947200	29484191744	263913999	58462482
14	f1/c9df36	25244	interleave (6)	COMPLETED	0	2015-05-11 20:12:36.339	32.1s	31.3s	110.0%	1.2 GB	27.5 GB	1.2 GB	27.5 GB	244.9 MB	49.9 MB	28603	103169	32050	31315	1251344384	29484191744	1251344384	29551300608	256797428	52309495
14	0a/e837e5	12637	interleave (6)	COMPLETED	0	2015-05-12 03:36:56.664	31.7s	26.8s	152.0%	1.1 GB	27.5 GB	1.1 GB	27.5 GB	227.6 MB	50.7 MB	26382	104878	31706	26816	1161826304	29484191744	1161826304	29551300608	238606209	53166177
14	9b/1117f5	28414	interleave (6)	COMPLETED	0	2015-05-12 10:57:07.403	31.6s	31s	103.0%	1.2 GB	27.5 GB	1.2 GB	27.5 GB	243.9 MB	49.3 MB	28470	102022	31623	30955	1255141376	29484191744	1255141376	29484191744	255707892	51728534
14	a7/6f976c	12213	interleave (6)	COMPLETED	0	2015-05-12 18:16:22.163	26.2s	25.6s	124.0%	1.1 GB	27.5 GB	1.1 GB	27.5 GB	211.1 MB	41.6 MB	24272	86041	26237	25621	1232277504	29484191744	1232457728	29551300608	221322573	43617105
14	b4/fbace9	27827	interleave (6)	COMPLETED	0	2015-05-13 01:36:14.444	31.5s	27.1s	113.0%	1.1 GB	27.5 GB	1.1 GB	27.5 GB	250.4 MB	54.5 MB	29308	112777	31466	27057	1206571008	29484191744	1206571008	29551300608	262573363	57177686
14	a3/c3a2f6	12118	interleave (6)	COMPLETED	0	2015-05-13 08:56:46.639	31.5s	27.1s	143.0%	1.2 GB	27.5 GB	1.2 GB	27.5 GB	249 MB	54.3 MB	29246	112364	31501	27050	1267757056	29484191744	1267757056	29551300608	261137283	56968024
14	2b/f3ab63	28493	interleave (6)	COMPLETED	0	2015-05-13 16:22:11.926	31.1s	27.9s	150.0%	1.2 GB	27.5 GB	1.2 GB	27.5 GB	254.6 MB	55.1 MB	29841	114014	31125	27858	1270992896	29484191744	1270992896	29484191744	266931309	57804759
14	1a/8a8821	10766	interleave (6)	COMPLETED	0	2015-05-13 23:42:27.991	37.3s	34.3s	108.0%	1.2 GB	27.5 GB	1.2 GB	27.5 GB	273.2 MB	61.4 MB	32225	126908	37342	34334	1306734592	29484191744	1306734592	29484191744	286471361	64356240
14	3b/1be96d	27901	interleave (6)	COMPLETED	0	2015-05-14 07:07:59.331	27s	26.9s	103.0%	1.1 GB	27.5 GB	1.1 GB	27.5 GB	209.3 MB	40.6 MB	24043	83964	27023	26853	1167482880	29484191744	1167482880	29484191744	219446605	42564672
15	4f/26274a	8518	interleave (7)	COMPLETED	0	2015-05-11 12:50:30.842	31.7s	27.3s	144.0%	1.1 GB	27.5 GB	1.1 GB	27.5 GB	226.2 MB	50 MB	26212	103334	31714	27274	1172557824	29484191744	1172557824	29484191744	237214681	52383748
15	a6/37b760	27696	interleave (7)	COMPLETED	0	2015-05-11 20:12:58.093	26.6s	26.5s	116.0%	1.1 GB	27.5 GB	1.1 GB	27.5 GB	228.7 MB	43.7 MB	26531	90391	26607	26472	1197219840	29484191744	1197219840	29551300608	239827343	45846192
15	fd/cadacc	12635	interleave (7)	COMPLETED	0	2015-05-12 03:36:56.663	32.3s	28.9s	118.0%	1.1 GB	27.5 GB	1.1 GB	27.5 GB	245.6 MB	52.1 MB	28686	107775	32334	28901	1220284416	29484191744	1220284416	29551300608	257481687	54640349
15	80/1be189	31812	interleave (7)	COMPLETED	0	2015-05-12 10:57:38.936	30.9s	26s	134.0%	1.1 GB	27.5 GB	1.1 GB	27.5 GB	249.9 MB	54.8 MB	29244	113360	30938	25986	1202241536	29484191744	1202241536	29484191744	262049431	57496490
15	d8/87f59e	12309	interleave (7)	COMPLETED	0	2015-05-12 18:16:22.256	31.7s	27.2s	115.0%	1.2 GB	27.5 GB	1.2 GB	27.5 GB	250.9 MB	54.8 MB	29366	113343	31732	27187	1259249664	29484191744	1259249664	29551300608	263052619	57464367
15	6c/2bd2cf	25195	interleave (7)	COMPLETED	0	2015-05-13 01:35:52.630	26.8s	26.3s	135.0%	1.1 GB	27.5 GB	1.1 GB	27.5 GB	210.1 MB	41.8 MB	24256	86490	26812	26311	1166565376	29484191744	1166565376	29484191744	220262213	43844811
15	f6/74adfb	8920	interleave (7)	COMPLETED	0	2015-05-13 08:56:19.505	27.2s	27.1s	98.5%	1.1 GB	27.5 GB	1.1 GB	27.5 GB	210.3 MB	41.4 MB	24176	85631	27160	27053	1230417920	29484191744	1230417920	29551300608	220535029	43409649
15	10/265242	25453	interleave (7)	COMPLETED	0	2015-05-13 16:21:45.128	32s	29.3s	103.0%	1.1 GB	27.5 GB	1.1 GB	27.5 GB	239.6 MB	49.8 MB	28036	102909	31980	29274	1208958976	29484191744	1208958976	29484191744	251225691	52197553
15	7f/4b09a9	10765	interleave (7)	COMPLETED	0	2015-05-13 23:42:27.987	32.2s	27.2s	103.0%	1.1 GB	27.5 GB	1.1 GB	27.5 GB	227.4 MB	51.1 MB	26471	105786	32215	27219	1224110080	29484191744	1224110080	29484191744	238407493	53626248
15	b5/f820f7	27906	interleave (7)	COMPLETED	0	2015-05-14 07:07:59.332	32.2s	29.4s	100.0%	1.1 GB	27.5 GB	1.1 GB	27.5 GB	242.3 MB	50.8 MB	28276	105119	32179	29422	1210208256	29484191744	1210208256	29484191744	254119947	53318549
16	7e/c4ca53	12052	interleave (8)	COMPLETED	0	2015-05-11 12:51:02.548	26.2s	25.9s	115.0%	1.1 GB	27.5 GB	1.1 GB	27.5 GB	229.6 MB	44.2 MB	26641	91287	26198	25895	1197236224	29484191744	1197236224	29551300608	240728463	46300186
16	59/84d5cf	28328	interleave (8)	COMPLETED	0	2015-05-11 20:13:03.260	26.3s	24.7s	110.0%	1.1 GB	27.5 GB	1.1 GB	27.5 GB	214.4 MB	43.5 MB	24692	89896	26287	24748	1165586432	29484191744	1165586432	29484191744	224762841	45572089
16	32/34607e	12631	interleave (8)	COMPLETED	0	2015-05-12 03:36:56.664	32.4s	29.8s	130.0%	1.2 GB	27.5 GB	1.2 GB	27.5 GB	239.5 MB	49.2 MB	27917	101738	32365	29818	1268310016	29484191744	1268310016	29484191744	251178647	51604657
16	49/a9de91	28415	interleave (8)	COMPLETED	0	2015-05-12 10:57:07.399	32.2s	27.3s	107.0%	1.1 GB	27.5 GB	1.1 GB	27.5 GB	227.8 MB	50.9 MB	26418	105186	32179	27281	1169436672	29484191744	1169436672	29551300608	238902233	53322430
16	c1/370608	12280	interleave (8)	COMPLETED	0	2015-05-12 18:16:22.234	31.3s	28.1s	102.0%	1.1 GB	27.5 GB	1.1 GB	27.5 GB	242.7 MB	51 MB	28326	105529	31303	28102	1204068352	29484191744	1204068352	29551300608	254529547	53526144
16	b4/bb75cf	28280	interleave (8)	COMPLETED	0	2015-05-13 01:36:19.447	26.1s	25.9s	121.0%	1.1 GB	27.5 GB	1.1 GB	27.5 GB	228.4 MB	44.1 MB	26604	91078	26109	25911	1198088192	29484191744	1198088192	29484191744	239497555	46194051
16	74/a7d202	8925	interleave (8)	COMPLETED	0	2015-05-13 08:56:19.508	32.4s	29.4s	99.2%	1.1 GB	27.5 GB	1.1 GB	27.5 GB	242.4 MB	50.9 MB	28281	105170	32372	29405	1203769344	29484191744	1203769344	29551300608	254160907	53344310
16	a1/13872e	25452	interleave (8)	COMPLETED	0	2015-05-13 16:21:45.130	31.6s	29.2s	105.0%	1.1 GB	27.5 GB	1.1 GB	27.5 GB	242.6 MB	50.3 MB	28305	104056	31597	29184	1206607872	29484191744	1206607872	29484191744	254356787	52753096
16	33/6e48b7	10767	interleave (8)	COMPLETED	0	2015-05-13 23:42:27.985	32.2s	29.1s	100.0%	1.1 GB	27.5 GB	1.1 GB	27.5 GB	242.6 MB	51 MB	28313	105427	32213	29137	1202896896	29484191744	1202896896	29551300608	254423051	53474477
16	aa/583882	27904	interleave (8)	COMPLETED	0	2015-05-14 07:07:59.331	32.2s	29.2s	104.0%	1.2 GB	27.5 GB	1.2 GB	27.5 GB	244.7 MB	51.7 MB	28580	106902	32184	29198	1258274816	29484191744	1258274816	29484191744	256613707	54197907
17	10/c114fd	12055	reformat (1)	COMPLETED	0	2015-05-11 12:51:02.556	11.1s	10.3s	103.8%	3.3 MB	214.9 MB	3.3 MB	215.1 MB	124.6 MB	122.1 MB	18379	15443	11077	10332	3424256	225390592	3424256	225497088	130643403	128024576
17	c5/f7b683	28341	reformat (1)	COMPLETED	0	2015-05-11 20:13:03.273	11.4s	10.7s	105.3%	3.3 MB	214.9 MB	3.3 MB	215.1 MB	126.3 MB	124 MB	18645	15674	11431	10703	3420160	225390592	3420160	225497088	132453835	129974272
17	d7/4d71e5	16157	reformat (1)	COMPLETED	0	2015-05-12 03:37:29.007	11.4s	10.7s	101.0%	3.3 MB	214.9 MB	3.3 MB	215.1 MB	135.1 MB	132.4 MB	20075	16830	11387	10669	3420160	225390592	3420160	225497088	141661643	138797056
17	55/1dda69	32087	reformat (1)	COMPLETED	0	2015-05-12 10:57:39.491	11.2s	10.2s	99.5%	3.3 MB	214.9 MB	3.3 MB	215.1 MB	121.4 MB	119 MB	17935	15070	11210	10209	3416064	225390592	3416064	225497088	127317451	124813312
17	32/9a9e66	13145	reformat (1)	COMPLETED	0	2015-05-12 18:16:27.452	10.7s	10.1s	100.1%	3.3 MB	214.9 MB	3.3 MB	215.1 MB	123 MB	120.5 MB	18187	15269	10727	10057	3416064	225390592	3416064	225497088	128996811	126386176
17	4e/9c3b2f	28727	reformat (1)	COMPLETED	0	2015-05-13 01:36:24.053	10.8s	10.3s	116.8%	3.3 MB	214.9 MB	3.3 MB	215.1 MB	119 MB	116.5 MB	17543	14737	10765	10308	3424256	225390592	3424256	225497088	124749259	122175488
17	11/00c812	12704	reformat (1)	COMPLETED	0	2015-05-13 08:56:51.801	15.8s	10.8s	123.1%	3.3 MB	214.9 MB	3.3 MB	215.1 MB	250.1 MB	245.8 MB	37056	31170	15757	10822	3420160	225390592	3420160	225497088	262256075	257777664
17	19/2b0aab	28959	reformat (1)	COMPLETED	0	2015-05-13 16:22:16.749	11.1s	10.9s	108.6%	3.3 MB	214.9 MB	3.3 MB	215.1 MB	124.9 MB	122.5 MB	18557	15560	11133	10885	3420160	225390592	3420160	225497088	130971083	128458752
17	db/fe06d8	14357	reformat (1)	COMPLETED	0	2015-05-13 23:42:59.917	11.5s	10.6s	98.3%	3.3 MB	214.9 MB	3.3 MB	215.1 MB	122.7 MB	120.1 MB	18146	15213	11517	10554	3424256	225390592	3424256	225497088	128685515	125927424
17	ad/083502	31420	reformat (1)	COMPLETED	0	2015-05-14 07:08:31.519	11.2s	10.2s	101.4%	3.3 MB	214.9 MB	3.3 MB	215.1 MB	123.2 MB	120.7 MB	18189	15281	11211	10171	3428352	225390592	3428352	225497088	129213899	126550016
18	1a/f9a8a5	12260	reformat (2)	COMPLETED	0	2015-05-11 12:51:02.886	11.3s	10s	107.2%	3.3 MB	214.9 MB	3.3 MB	215.1 MB	146.2 MB	143.4 MB	21730	18223	11338	10028	3420160	225390592	3420160	225497088	153343435	150339584
18	84/41fc88	28988	reformat (2)	COMPLETED	0	2015-05-11 20:13:08.375	11.1s	11s	101.5%	3.3 MB	214.9 MB	3.3 MB	215.1 MB	132.1 MB	129.6 MB	19593	16439	11117	11039	3424256	225390592	3424256	225497088	138569163	135872512
18	ce/d86e76	16169	reformat (2)	COMPLETED	0	2015-05-12 03:37:29.026	11.4s	10.5s	98.8%	3.3 MB	214.9 MB	3.3 MB	215.1 MB	120.8 MB	118.2 MB	17839	14981	11385	10519	3424256	225390592	3424256	225497088	126715339	123961344
18	17/37a7bb	32153	reformat (2)	COMPLETED	0	2015-05-12 10:57:39.575	11.4s	10.2s	104.2%	3.3 MB	214.9 MB	3.3 MB	215.1 MB	130.5 MB	127.9 MB	19293	16206	11412	10170	3424256	225390592	3424256	225497088	136836555	134135808
18	49/12f31b	13575	reformat (2)	COMPLETED	0	2015-05-12 18:16:32.589	10.9s	10.3s	97.6%	3.3 MB	214.9 MB	3.3 MB	215.1 MB	131.3 MB	128.7 MB	19502	16350	10856	10290	3424256	225390592	3424256	225497088	137676235	134983680
18	9b/e44699	28991	reformat (2)	COMPLETED	0	2015-05-13 01:36:24.644	11s	9.7s	121.4%	3.3 MB	214.9 MB	3.3 MB	215.1 MB	126.1 MB	122.8 MB	18622	15619	11027	9737	3424256	225390592	3424256	225497088	132269515	128729088
18	6f/30e574	12130	reformat (2)	COMPLETED	0	2015-05-13 08:56:46.665	11.3s	10.5s	125.7%	3.3 MB	214.9 MB	3.3 MB	215.1 MB	143.9 MB	141.2 MB	21378	17933	11315	10473	3424256	225390592	3424256	225497088	150840779	148062208
18	cc/0f7596	29219	reformat (2)	COMPLETED	0	2015-05-13 16:22:17.109	11.3s	10.4s	96.8%	3.3 MB	214.9 MB	3.3 MB	215.1 MB	120.4 MB	117.9 MB	17819	14958	11317	10351	3424256	225390592	3424256	225497088	126260683	123666432
18	14/efc2ed	14450	reformat (2)	COMPLETED	0	2015-05-13 23:43:00.199	11.4s	10.6s	99.2%	3.3 MB	214.9 MB	3.3 MB	215.1 MB	133.5 MB	130.9 MB	19826	16627	11351	10636	3420160	225390592	3420160	225497088	139965899	137248768
18	8f/62d111	31487	reformat (2)	COMPLETED	0	2015-05-14 07:08:31.562	11.2s	10.4s	103.6%	3.3 MB	214.9 MB	3.3 MB	215.1 MB	137.8 MB	135.1 MB	20474	17167	11154	10362	3424256	225390592	3424256	225497088	144471499	141688832
19	3c/f626a6	12263	reformat (3)	COMPLETED	0	2015-05-11 12:51:02.906	11.2s	10s	105.3%	3.3 MB	214.9 MB	3.3 MB	215.1 MB	142.1 MB	139.3 MB	21101	17695	11247	10019	3420160	225390592	3420160	225497088	148977099	146034688
19	fe/3ffb80	29009	reformat (3)	COMPLETED	0	2015-05-11 20:13:08.389	11.3s	10.2s	102.7%	3.3 MB	214.9 MB	3.3 MB	215.1 MB	139.9 MB	137.2 MB	20787	17434	11267	10201	3420160	225390592	3420160	225497088	146679243	143884288
19	22/d55d53	16174	reformat (3)	COMPLETED	0	2015-05-12 03:37:29.029	11.5s	10.8s	103.6%	3.3 MB	214.9 MB	3.3 MB	215.1 MB	125.7 MB	123.1 MB	18532	15563	11484	10750	3424256	225390592	3424256	225497088	131827147	129089536
19	a5/e59d9f	32159	reformat (3)	COMPLETED	0	2015-05-12 10:57:39.578	11.4s	10.5s	104.0%	3.3 MB	214.9 MB	3.3 MB	215.1 MB	138.8 MB	136.2 MB	20611	17291	11389	10503	3420160	225390592	3420160	225497088	145495499	142811136
19	f9/92261e	13624	reformat (3)	COMPLETED	0	2015-05-12 18:16:32.688	10.9s	10.5s	112.9%	3.3 MB	214.9 MB	3.3 MB	215.1 MB	131.5 MB	128.8 MB	19560	16374	10885	10474	3416064	225390592	3416064	225497088	137876939	135102464
19	59/94d53c	29398	reformat (3)	COMPLETED	0	2015-05-13 01:36:29.644	10.9s	10.3s	123.2%	3.3 MB	214.9 MB	3.3 MB	215.1 MB	142.4 MB	139.7 MB	21163	17747	10930	10287	3428352	225390592	3428352	225497088	149329355	146456576
19	98/cf11d0	12753	reformat (3)	COMPLETED	0	2015-05-13 08:56:51.880	10.8s	10.2s	114.6%	3.3 MB	214.9 MB	3.3 MB	215.1 MB	118.2 MB	116 MB	17444	14663	10758	10231	3420160	225390592	3420160	225497088	123893195	121634816
19	b5/2a9314	29145	reformat (3)	COMPLETED	0	2015-05-13 16:22:17.009	11.4s	10.7s	98.7%	3.3 MB	214.9 MB	3.3 MB	215.1 MB	119.7 MB	117.5 MB	17667	14846	11412	10741	3420160	225390592	3420160	225497088	125470155	123224064
19	c0/dabe3d	14453	reformat (3)	COMPLETED	0	2015-05-13 23:43:00.202	11.3s	10.5s	97.0%	3.3 MB	214.9 MB	3.3 MB	215.1 MB	119.2 MB	116.9 MB	17599	14788	11330	10460	3420160	225390592	3420160	225497088	124962251	122568704
19	72/5a4876	32137	reformat (3)	COMPLETED	0	2015-05-14 07:08:36.595	15.8s	13s	112.2%	3.3 MB	214.9 MB	3.3 MB	215.1 MB	229.7 MB	225.7 MB	33890	28539	15843	12955	3420160	225390592	3420160	225497088	240907723	236617728
20	b7/bb961d	12929	reformat (4)	COMPLETED	0	2015-05-11 12:51:08.221	10.8s	10.7s	119.1%	3.3 MB	214.9 MB	3.3 MB	215.1 MB	132 MB	129.5 MB	19570	16423	10783	10726	3420160	225390592	3420160	225497088	138421707	135806976
20	0f/13beb1	29057	reformat (4)	COMPLETED	0	2015-05-11 20:13:08.447	11.1s	10.2s	98.3%	3.3 MB	214.9 MB	3.3 MB	215.1 MB	132 MB	129.5 MB	19601	16441	11054	10217	3411968	225390592	3411968	225497088	138384843	135806976
20	a3/c1d82f	16976	reformat (4)	COMPLETED	0	2015-05-12 03:37:34.174	10.7s	10s	114.8%	3.3 MB	214.9 MB	3.3 MB	215.1 MB	133.7 MB	131.2 MB	19872	16662	10692	9981	3420160	225390592	3420160	225497088	140236235	137543680
20	b1/854ca9	327	reformat (4)	COMPLETED	0	2015-05-12 10:57:44.046	15.8s	10.9s	122.6%	3.3 MB	214.9 MB	3.3 MB	215.1 MB	250.5 MB	246.1 MB	37105	31208	15816	10860	3420160	225390592	3420160	225497088	262628811	258048000
20	11/7177cc	13641	reformat (4)	COMPLETED	0	2015-05-12 18:16:32.701	11.1s	10.6s	115.3%	3.3 MB	214.9 MB	3.3 MB	215.1 MB	119.7 MB	117 MB	17678	14830	11103	10599	3416064	225390592	3416064	225497088	125535691	122699776
20	bc/b2c096	29418	reformat (4)	COMPLETED	0	2015-05-13 01:36:29.661	16.1s	11.2s	121.5%	3.3 MB	214.9 MB	3.3 MB	215.1 MB	248.1 MB	243.8 MB	36758	30912	16066	11219	3424256	225390592	3424256	225497088	260101579	255590400
20	29/37303e	13329	reformat (4)	COMPLETED	0	2015-05-13 08:56:56.767	10.7s	9.7s	118.1%	3.3 MB	214.9 MB	3.3 MB	215.1 MB	127 MB	124.6 MB	18782	15777	10736	9669	3416064	225390592	3416064	225497088	133195211	130646016
20	61/befc00	29850	reformat (4)	COMPLETED	0	2015-05-13 16:22:22.133	15.9s	12.3s	119.5%	3.3 MB	214.9 MB	3.3 MB	215.1 MB	225.6 MB	221.7 MB	33249	28012	15862	12298	3424256	225390592	3424256	225497088	236594635	232423424
21	ee/6c555d	15405	reformat (4)	COMPLETED	0	2015-05-13 23:43:06.254	16s	12.1s	113.0%	3.3 MB	214.9 MB	3.3 MB	215.1 MB	233.2 MB	229 MB	34372	28944	16022	12097	3420160	225390592	3420160	225497088	244487627	240173056
27	9d/161a09	978	reformat (4)	COMPLETED	0	2015-05-14 07:08:42.705	10.7s	10.6s	118.5%	3.3 MB	214.9 MB	3.3 MB	215.1 MB	130.6 MB	128.1 MB	19364	16251	10661	10600	3420160	225390592	3420160	225497088	136918475	134365184
21	5f/f8c784	13578	reformat (5)	COMPLETED	0	2015-05-11 12:51:13.634	15.8s	12s	113.5%	3.3 MB	214.9 MB	3.3 MB	215.1 MB	231.5 MB	227.3 MB	34099	28732	15812	11984	3424256	225390592	3424256	225497088	242693579	238387200
21	50/1e4b75	30150	reformat (5)	COMPLETED	0	2015-05-11 20:13:14.705	15.8s	12.1s	120.8%	3.3 MB	214.9 MB	3.3 MB	215.1 MB	229.5 MB	225.4 MB	33816	28490	15794	12096	3428352	225390592	3428352	225497088	240674251	236371968
27	23/160940	18209	reformat (5)	COMPLETED	0	2015-05-12 03:37:40.775	15.9s	11.9s	124.4%	3.3 MB	214.9 MB	3.3 MB	215.1 MB	233.6 MB	229.5 MB	34417	29000	15880	11852	3428352	225390592	3428352	225497088	244934091	240631808
27	83/4f5efc	1562	reformat (5)	COMPLETED	0	2015-05-12 10:57:51.053	10.7s	9.7s	121.9%	3.3 MB	214.9 MB	3.3 MB	215.1 MB	138.9 MB	136.3 MB	20641	17313	10655	9742	3420160	225390592	3420160	225497088	145679819	142966784
21	22/da79bf	14972	reformat (5)	COMPLETED	0	2015-05-12 18:16:43.447	10.7s	9.6s	100.7%	3.3 MB	214.9 MB	3.3 MB	215.1 MB	122.3 MB	120 MB	18072	15188	10684	9557	3420160	225390592	3420160	225497088	128275915	125861888
22	62/85b9ef	30162	reformat (5)	COMPLETED	0	2015-05-13 01:36:35.168	15.9s	13s	121.5%	3.3 MB	214.9 MB	3.3 MB	215.1 MB	229 MB	224.9 MB	33785	28452	15873	13021	3420160	225390592	3420160	225497088	240137675	235864064
22	0c/de32a7	13877	reformat (5)	COMPLETED	0	2015-05-13 08:56:58.360	15.8s	12.8s	118.0%	3.3 MB	214.9 MB	3.3 MB	215.1 MB	229.1 MB	225.1 MB	33787	28458	15753	12836	3428352	225390592	3428352	225497088	240235979	236027904
27	da/daf32e	30951	reformat (5)	COMPLETED	0	2015-05-13 16:22:28.427	10.8s	9.8s	101.8%	3.3 MB	214.9 MB	3.3 MB	215.1 MB	139.1 MB	136.4 MB	20662	17330	10787	9784	3424256	225390592	3424256	225497088	145827275	143065088
27	09/b86e89	16150	reformat (5)	COMPLETED	0	2015-05-13 23:43:11.551	10.7s	10.2s	98.8%	3.3 MB	214.9 MB	3.3 MB	215.1 MB	120.4 MB	118 MB	17763	14928	10745	10156	3420160	225390592	3420160	225497088	126203339	123781120
30	78/67b5c6	1272	reformat (5)	COMPLETED	0	2015-05-14 07:08:43.010	15.7s	12s	122.3%	3.3 MB	214.9 MB	3.3 MB	215.1 MB	229.6 MB	225.5 MB	33825	28499	15702	11983	3424256	225390592	3424256	225497088	240715211	236437504
28	ea/5057ae	14646	reformat (6)	COMPLETED	0	2015-05-11 12:51:18.973	10.6s	9.6s	114.6%	3.3 MB	214.9 MB	3.3 MB	215.1 MB	120.1 MB	117.8 MB	17725	14894	10642	9623	3424256	225390592	3424256	225497088	125908427	123469824
22	e7/c66480	30338	reformat (6)	COMPLETED	0	2015-05-11 20:13:18.624	15.7s	13s	109.9%	3.3 MB	214.9 MB	3.3 MB	215.1 MB	226.8 MB	222.9 MB	33457	28178	15730	12978	3424256	225390592	3424256	225497088	237852107	233684992
28	9d/01de8d	18237	reformat (6)	COMPLETED	0	2015-05-12 03:37:40.781	10.7s	9.6s	118.0%	3.3 MB	214.9 MB	3.3 MB	215.1 MB	125.9 MB	123.6 MB	18625	15645	10701	9565	3428352	225390592	3428352	225497088	132056523	129581056
28	01/b742b1	1789	reformat (6)	COMPLETED	0	2015-05-12 10:57:51.253	15.8s	12s	116.6%	3.3 MB	214.9 MB	3.3 MB	215.1 MB	228.4 MB	224.4 MB	33655	28358	15772	12029	3424256	225390592	3424256	225497088	239502795	235323392
22	ef/f8c0c7	14387	reformat (6)	COMPLETED	0	2015-05-12 18:16:38.179	16s	11.1s	110.7%	3.3 MB	214.9 MB	3.3 MB	215.1 MB	247.6 MB	243.2 MB	36677	30843	15960	11138	3428352	225390592	3428352	225497088	259581387	255000576
28	d2/c0410f	30906	reformat (6)	COMPLETED	0	2015-05-13 01:36:36.042	10.6s	9.9s	109.9%	3.3 MB	214.9 MB	3.3 MB	215.1 MB	118 MB	115.8 MB	17463	14660	10649	9879	3424256	225390592	3424256	225497088	123782603	121421824
29	49/8799bf	14784	reformat (6)	COMPLETED	0	2015-05-13 08:57:03.268	10.6s	9.7s	115.0%	3.3 MB	214.9 MB	3.3 MB	215.1 MB	120.3 MB	118 MB	17766	14931	10646	9660	3424256	225390592	3424256	225497088	126105035	123764736
29	42/e7ec9b	31125	reformat (6)	COMPLETED	0	2015-05-13 16:22:28.535	10.8s	10.6s	104.7%	3.3 MB	214.9 MB	3.3 MB	215.1 MB	135.8 MB	133.3 MB	20136	16902	10839	10630	3420160	225390592	3420160	225497088	142403019	139788288
28	ff/7c1a92	16317	reformat (6)	COMPLETED	0	2015-05-13 23:43:11.669	10.8s	10s	118.0%	3.3 MB	214.9 MB	3.3 MB	215.1 MB	137.7 MB	135.1 MB	20464	17160	10792	9964	3424256	225390592	3424256	225497088	144430539	141688832
31	48/6bcccb	1608	reformat (6)	COMPLETED	0	2015-05-14 07:08:46.490	10.6s	10s	100.4%	3.3 MB	214.9 MB	3.3 MB	215.1 MB	121.9 MB	119.6 MB	18000	15128	10611	9992	3428352	225390592	3428352	225497088	127866315	125452288
31	64/f6095d	15155	reformat (7)	COMPLETED	0	2015-05-11 12:51:19.687	10.7s	9.8s	112.7%	3.3 MB	214.9 MB	3.3 MB	215.1 MB	121.1 MB	118.7 MB	17900	15031	10680	9761	3428352	225390592	3428352	225497088	126944715	124452864
28	4b/b299a1	31071	reformat (7)	COMPLETED	0	2015-05-11 20:13:20.020	10.8s	9.6s	117.7%	3.3 MB	214.9 MB	3.3 MB	215.1 MB	126.7 MB	124.4 MB	18746	15750	10826	9627	3428352	225390592	3428352	225497088	132904395	130449408
34	17/34829f	19511	reformat (7)	COMPLETED	0	2015-05-12 03:37:49.594	15.7s	12.5s	113.9%	3.3 MB	214.9 MB	3.3 MB	215.1 MB	235.7 MB	231.7 MB	34771	29291	15732	12479	3424256	225390592	3424256	225497088	247195083	242941952
32	7a/fa0b06	2637	reformat (7)	COMPLETED	0	2015-05-12 10:57:55.727	15.7s	12.7s	121.5%	3.3 MB	214.9 MB	3.3 MB	215.1 MB	229.8 MB	225.8 MB	33888	28542	15673	12690	3420160	225390592	3420160	225497088	240940491	236716032
23	ec/2ec70d	15061	reformat (7)	COMPLETED	0	2015-05-12 18:16:43.574	15.9s	12.7s	115.8%	3.3 MB	214.9 MB	3.3 MB	215.1 MB	235.4 MB	231.3 MB	34720	29244	15920	12651	3416064	225390592	3416064	225497088	246838731	242528256
30	9b/65a9b6	31426	reformat (7)	COMPLETED	0	2015-05-13 01:36:40.575	10.8s	9.7s	103.9%	3.3 MB	214.9 MB	3.3 MB	215.1 MB	138.6 MB	136.1 MB	20595	17278	10829	9682	3420160	225390592	3420160	225497088	145376715	142671872
30	82/89c434	14904	reformat (7)	COMPLETED	0	2015-05-13 08:57:03.386	15.8s	12s	110.5%	3.3 MB	214.9 MB	3.3 MB	215.1 MB	228.2 MB	224.1 MB	33621	28321	15768	12038	3420160	225390592	3420160	225497088	239236555	235028480
32	64/991f15	32226	reformat (7)	COMPLETED	0	2015-05-13 16:22:37.693	10.7s	9.4s	120.0%	3.3 MB	214.9 MB	3.3 MB	215.1 MB	124.3 MB	122 MB	18368	15437	10666	9425	3428352	225390592	3428352	225497088	130373067	127942656
32	db/9202c0	17210	reformat (7)	COMPLETED	0	2015-05-13 23:43:16.056	10.7s	10.6s	117.0%	3.3 MB	214.9 MB	3.3 MB	215.1 MB	129.9 MB	127.4 MB	19255	16155	10657	10640	3424256	225390592	3424256	225497088	136209867	133578752
32	91/789788	1827	reformat (7)	COMPLETED	0	2015-05-14 07:08:47.382	10.6s	9.6s	117.9%	3.3 MB	214.9 MB	3.3 MB	215.1 MB	126.9 MB	124.5 MB	18771	15767	10640	9568	3424256	225390592	3424256	225497088	133055947	130547712
32	49/385d3f	15189	reformat (8)	COMPLETED	0	2015-05-11 12:51:19.714	15.8s	12.6s	124.4%	3.3 MB	214.9 MB	3.3 MB	215.1 MB	234 MB	229.9 MB	34510	29069	15772	12593	3420160	225390592	3420160	225497088	245323211	241057792
32	7b/4152c2	32218	reformat (8)	COMPLETED	0	2015-05-11 20:13:29.548	10.6s	9.4s	102.2%	3.3 MB	214.9 MB	3.3 MB	215.1 MB	123.6 MB	121.2 MB	18252	15340	10645	9444	3424256	225390592	3424256	225497088	129562059	127107072
36	c7/a428af	19855	reformat (8)	COMPLETED	0	2015-05-12 03:37:50.471	10.6s	10.4s	104.9%	3.3 MB	214.9 MB	3.3 MB	215.1 MB	133.5 MB	131 MB	19783	16606	10575	10423	3428352	225390592	3428352	225497088	139933131	137330688
33	86/7a1691	3041	reformat (8)	COMPLETED	0	2015-05-12 10:57:59.786	10.7s	9.9s	118.9%	3.3 MB	214.9 MB	3.3 MB	215.1 MB	122.9 MB	120.6 MB	18148	15250	10709	9934	3428352	225390592	3428352	225497088	128898507	126418944
31	9b/24ad69	16653	reformat (8)	COMPLETED	0	2015-05-12 18:16:53.989	15.9s	11.8s	128.3%	3.3 MB	214.9 MB	3.3 MB	215.1 MB	236.5 MB	232.4 MB	34847	29365	15875	11772	3411968	225390592	3411968	225497088	248022475	243695616
32	38/9020ec	31981	reformat (8)	COMPLETED	0	2015-05-13 01:36:44.693	15.7s	11.8s	126.1%	3.3 MB	214.9 MB	3.3 MB	215.1 MB	232 MB	227.9 MB	34179	28801	15740	11821	3424256	225390592	3424256	225497088	243250635	239013888
31	c4/48d47e	15379	reformat (8)	COMPLETED	0	2015-05-13 08:57:07.505	11.1s	9.8s	100.2%	3.3 MB	214.9 MB	3.3 MB	215.1 MB	133.7 MB	131.2 MB	19860	16657	11063	9785	3420160	225390592	3420160	225497088	140162507	137543680
37	bc/461acb	497	reformat (8)	COMPLETED	0	2015-05-13 16:22:42.308	15.7s	12.4s	126.7%	3.3 MB	214.9 MB	3.3 MB	215.1 MB	236.6 MB	232.5 MB	34899	29393	15723	12449	3420160	225390592	3420160	225497088	248079819	243761152
33	f3/3ff380	17686	reformat (8)	COMPLETED	0	2015-05-13 23:43:20.243	15.7s	12.5s	125.4%	3.3 MB	214.9 MB	3.3 MB	215.1 MB	234.7 MB	230.6 MB	34610	29153	15714	12501	3424256	225390592	3424256	225497088	246052299	241774592
34	b0/1b981d	2496	reformat (8)	COMPLETED	0	2015-05-14 07:08:52.813	10.7s	9.6s	121.7%	3.3 MB	214.9 MB	3.3 MB	215.1 MB	138.7 MB	136.2 MB	20614	17296	10685	9550	3424256	225390592	3424256	225497088	145483211	142831616
27	28/a47420	14599	ssake (1)	COMPLETED	0	2015-05-11 12:51:18.898	2h 8m 29s	2h 8m 27s	99.8%	846.8 MB	1.1 GB	846.8 MB	1.1 GB	111.5 MB	133.8 MB	25629	600806	7708604	7706691	887959552	1130852352	887959552	1130958848	116966618	140258505
27	95/7c021e	31068	ssake (1)	COMPLETED	0	2015-05-11 20:13:20.012	2h 11m 44s	2h 11m 39s	99.9%	842.8 MB	1 GB	846.8 MB	1.1 GB	111.5 MB	133.8 MB	25629	600806	7903745	7899149	883761152	1126653952	887959552	1130958848	116966618	140258505
29	91/765a33	18310	ssake (1)	COMPLETED	0	2015-05-12 03:37:40.830	2h 21m 48s	2h 21m 48s	99.8%	788.5 MB	1018.2 MB	788.5 MB	1018.2 MB	111.3 MB	142.3 MB	25652	659678	8507962	8507634	826757120	1067642880	826781696	1067642880	116749458	149219192
29	2f/0bea21	1858	ssake (1)	COMPLETED	0	2015-05-12 10:57:51.304	2h 4m 18s	2h 4m 15s	99.8%	837.8 MB	1 GB	837.8 MB	1 GB	106.9 MB	131.3 MB	24590	582936	7458333	7454953	878481408	1121316864	878481408	1121423360	112112485	137675376
27	cd/0a35cb	15763	ssake (1)	COMPLETED	0	2015-05-12 18:16:44.255	2h 43s	2h 41s	100.0%	818.7 MB	1 GB	818.7 MB	1 GB	101.6 MB	133.5 MB	23183	601609	7243446	7241468	858443776	1099337728	858443776	1099337728	106483912	139991848
27	5c/e5f390	30899	ssake (1)	COMPLETED	0	2015-05-13 01:36:36.037	2h 11m 41s	2h 11m 39s	99.8%	846.8 MB	1.1 GB	846.8 MB	1.1 GB	111.5 MB	133.8 MB	25629	600806	7901346	7898859	887959552	1130852352	887959552	1130958848	116966804	140258505
27	ad/2a5635	14600	ssake (1)	COMPLETED	0	2015-05-13 08:57:03.085	2h 24m 17s	2h 24m 16s	99.8%	831.9 MB	1 GB	831.9 MB	1 GB	112.6 MB	143.7 MB	25977	667637	8657371	8656422	872325120	1113264128	872341504	1113264128	118083910	150649733
28	5b/983ffb	31079	ssake (1)	COMPLETED	0	2015-05-13 16:22:28.508	2h 21m 59s	2h 21m 55s	99.8%	793.9 MB	1 GB	797.9 MB	1 GB	120.1 MB	142.4 MB	27943	663903	8518719	8515199	832413696	1075335168	836612096	1079640064	125960351	149365518
29	8a/431fc5	16506	ssake (1)	COMPLETED	0	2015-05-13 23:43:11.830	2h 3m 43s	2h 3m 42s	99.8%	817.3 MB	1 GB	817.4 MB	1 GB	101.5 MB	133.5 MB	23166	597028	7423317	7422071	857026560	1097986048	857133056	1097986048	106414280	139966121
28	03/2ec735	1013	ssake (1)	COMPLETED	0	2015-05-14 07:08:42.722	2h 23m 46s	2h 23m 43s	99.8%	832.6 MB	1 GB	832.6 MB	1 GB	122.9 MB	143.8 MB	28652	673029	8625814	8623061	873062400	1115926528	873062400	1116033024	128915437	150754908
29	3d/8f2be3	14694	ssake (2)	COMPLETED	0	2015-05-11 12:51:19.005	2h 23m 45s	2h 23m 42s	99.8%	797.9 MB	1 GB	797.9 MB	1 GB	120.1 MB	142.4 MB	27943	663903	8625060	8621862	836612096	1079533568	836612096	1079640064	125960165	149365518
29	07/3ac9ba	31131	ssake (2)	COMPLETED	0	2015-05-11 20:13:20.038	3h 6m 12s	3h 6m 12s	99.8%	887.8 MB	1.1 GB	887.8 MB	1.1 GB	117.9 MB	155 MB	27018	695894	11172363	11172051	930885632	1171841024	930906112	1171841024	123584563	162553896
30	e1/3d6267	18500	ssake (2)	COMPLETED	0	2015-05-12 03:37:41.021	2h 6m 16s	2h 6m 15s	99.8%	837.8 MB	1 GB	837.8 MB	1 GB	106.9 MB	131.3 MB	24590	582936	7576324	7574575	878485504	1121316864	878485504	1121423360	112112485	137675376
30	ce/a2ff05	1994	ssake (2)	COMPLETED	0	2015-05-12 10:57:51.377	2h 22m 11s	2h 22m 6s	99.8%	793.9 MB	1 GB	797.9 MB	1 GB	120.1 MB	142.4 MB	27943	663903	8530746	8526144	832413696	1075335168	836612096	1079640064	125960165	149365518
28	34/2c3be7	15970	ssake (2)	COMPLETED	0	2015-05-12 18:16:48.401	2h 22m 37s	2h 22m 33s	99.8%	793.9 MB	1 GB	797.9 MB	1 GB	120.1 MB	142.4 MB	27943	663903	8557430	8552518	832413696	1075335168	836612096	1079640064	125960351	149365518
29	7b/e47f1b	31154	ssake (2)	COMPLETED	0	2015-05-13 01:36:36.368	2h 7m 37s	2h 7m 33s	99.8%	833.8 MB	1 GB	837.8 MB	1 GB	106.9 MB	131.3 MB	24590	582936	7656765	7653192	874283008	1117118464	878481408	1121423360	112112671	137675376
28	ca/aa3673	14701	ssake (2)	COMPLETED	0	2015-05-13 08:57:03.184	2h 10m 6s	2h 10m 2s	99.8%	842.8 MB	1 GB	846.8 MB	1.1 GB	111.5 MB	133.8 MB	25629	600806	7805522	7802121	883765248	1126653952	887963648	1130958848	116966804	140258505
30	4a/3aae5b	31200	ssake (2)	COMPLETED	0	2015-05-13 16:22:28.596	2h 13m 20s	2h 13m 19s	99.8%	843.9 MB	1 GB	843.9 MB	1 GB	102.5 MB	133.6 MB	23281	597966	8000409	7999013	884883456	1125756928	884912128	1125756928	107518467	140135063
30	cc/cb79bb	16629	ssake (2)	COMPLETED	0	2015-05-13 23:43:11.931	2h 6m 32s	2h 6m 27s	99.8%	833.8 MB	1 GB	837.8 MB	1 GB	106.9 MB	131.3 MB	24590	582936	7591645	7586781	874283008	1117118464	878481408	1121423360	112112671	137675376
29	02/92ac5a	1033	ssake (2)	COMPLETED	0	2015-05-14 07:08:42.734	2h 7m 20s	2h 7m 16s	99.8%	833.8 MB	1 GB	837.8 MB	1 GB	106.9 MB	131.3 MB	24590	582936	7639720	7636301	874283008	1117118464	878481408	1121423360	112112671	137675376
30	ad/d18071	15143	ssake (3)	COMPLETED	0	2015-05-11 12:51:19.678	2h 25m 1s	2h 25m	99.8%	820.1 MB	1 GB	820.2 MB	1 GB	112.6 MB	143.6 MB	25959	667615	8700589	8700440	859967488	1100816384	860004352	1100951552	118055354	150586823
30	f9/e68297	31233	ssake (3)	COMPLETED	0	2015-05-11 20:13:20.120	2h 22m 19s	2h 22m 19s	99.9%	789.5 MB	1019.2 MB	789.6 MB	1019.4 MB	111.3 MB	142.3 MB	25652	659679	8538739	8538672	827867136	1068732416	827904000	1068867584	116749458	149223288
31	24/f3c86c	18950	ssake (3)	COMPLETED	0	2015-05-12 03:37:44.781	2h 11m 39s	2h 11m 37s	99.8%	846.8 MB	1.1 GB	846.8 MB	1.1 GB	111.5 MB	133.8 MB	25629	600806	7899280	7897009	887955456	1130852352	887955456	1130958848	116966618	140258505
31	c1/941984	2527	ssake (3)	COMPLETED	0	2015-05-12 10:57:55.191	2h 2m 58s	2h 2m 55s	100.0%	818.8 MB	1 GB	818.8 MB	1 GB	107.7 MB	133.6 MB	24793	604023	7377923	7375261	858591232	1101459456	858591232	1101565952	112956265	140060215
29	f9/4d8b60	16405	ssake (3)	COMPLETED	0	2015-05-12 18:16:49.744	2h 22m 36s	2h 22m 33s	99.8%	832.6 MB	1 GB	832.6 MB	1 GB	122.9 MB	143.8 MB	28652	673029	8556119	8552925	873058304	1115926528	873058304	1116033024	128915437	150754908
31	0f/3f1b00	31529	ssake (3)	COMPLETED	0	2015-05-13 01:36:40.682	2h 23m 43s	2h 23m 40s	99.8%	832.6 MB	1 GB	832.6 MB	1 GB	122.9 MB	143.8 MB	28652	673029	8623241	8620081	873062400	1115926528	873062400	1116033024	128915437	150754908
32	21/b5ef55	15405	ssake (3)	COMPLETED	0	2015-05-13 08:57:07.558	2h 3m 56s	2h 3m 53s	99.8%	818.8 MB	1 GB	818.8 MB	1 GB	107.7 MB	133.6 MB	24793	604023	7436205	7433281	858591232	1101459456	858591232	1101565952	112956451	140060215
31	71/23134c	31378	ssake (3)	COMPLETED	0	2015-05-13 16:22:28.767	2h 6m 36s	2h 6m 33s	99.8%	814.8 MB	1 GB	818.8 MB	1 GB	107.7 MB	133.6 MB	24793	604023	7596384	7592610	854392832	1097261056	858591232	1101565952	112956451	140060215
31	1c/5b2bbc	16669	ssake (3)	COMPLETED	0	2015-05-13 23:43:11.960	2h 21m 36s	2h 21m 31s	99.8%	793.9 MB	1 GB	797.9 MB	1 GB	120.1 MB	142.4 MB	27943	663903	8496045	8491437	832413696	1075335168	836612096	1079640064	125960351	149365518
33	94/c8ef5d	2380	ssake (3)	COMPLETED	0	2015-05-14 07:08:52.443	3h 35m 3s	3h 35m 3s	99.8%	1 GB	1.2 GB	1 GB	1.2 GB	129.2 MB	170.8 MB	29299	754523	12902881	12902521	1096896512	1337745408	1096916992	1337880576	135501712	179048619
33	be/aff987	15712	ssake (4)	COMPLETED	0	2015-05-11 12:51:24.327	3h 6m 2s	3h 6m 2s	99.8%	890.5 MB	1.1 GB	890.5 MB	1.1 GB	117.9 MB	155.1 MB	27018	695902	11162196	11162062	933769216	1174695936	933777408	1174695936	123584563	162586664
31	b8/eb3c14	31817	ssake (4)	COMPLETED	0	2015-05-11 20:13:24.701	2h 23m 25s	2h 23m 25s	99.8%	821.9 MB	1 GB	821.9 MB	1 GB	112.6 MB	143.6 MB	25959	667617	8605236	8604772	861810688	1102708736	861855744	1102708736	118055354	150595015
32	70/b59a5b	18998	ssake (4)	COMPLETED	0	2015-05-12 03:37:44.872	2h 24m 6s	2h 24m 5s	99.8%	828.5 MB	1 GB	828.6 MB	1 GB	112.6 MB	143.6 MB	25959	667624	8646113	8645437	868790272	1109737472	868839424	1109737472	118055354	150623687
34	73/86cc4b	3091	ssake (4)	COMPLETED	0	2015-05-12 10:57:59.872	3h 7m 7s	3h 7m 3s	99.8%	887.9 MB	1.1 GB	895.9 MB	1.1 GB	128.8 MB	155.2 MB	29870	698559	11227184	11222655	931033088	1173852160	939429888	1182355456	135086534	162723720
30	37/6d9112	16521	ssake (4)	COMPLETED	0	2015-05-12 18:16:53.539	2h 11m 22s	2h 11m 18s	99.8%	842.8 MB	1 GB	846.8 MB	1.1 GB	111.5 MB	133.8 MB	25629	600806	7881804	7878305	883769344	1126653952	887967744	1130958848	116966804	140258505
35	8b/5f02ce	32268	ssake (4)	COMPLETED	0	2015-05-13 01:36:45.910	3h 8m 12s	3h 8m 11s	101.0%	895.2 MB	1.1 GB	895.2 MB	1.1 GB	117.9 MB	155.1 MB	27018	695905	11291812	11291288	938659840	1179570176	938672128	1179570176	123584749	162598952
33	9f/f920f3	16224	ssake (4)	COMPLETED	0	2015-05-13 08:57:13.915	3h 4m 7s	3h 4m 4s	99.8%	887.9 MB	1.1 GB	895.9 MB	1.1 GB	128.8 MB	155.2 MB	29870	698559	11046981	11043713	931033088	1173852160	939429888	1182355456	135086720	162723720
33	3b/c642bf	32341	ssake (4)	COMPLETED	0	2015-05-13 16:22:38.003	2h 51m 31s	2h 51m 28s	100.0%	942.8 MB	1.1 GB	946.8 MB	1.2 GB	130 MB	158 MB	29741	707032	10291082	10288339	988565504	1231396864	992763904	1235701760	136327019	165675128
35	e2/9d80f4	18057	ssake (4)	COMPLETED	0	2015-05-13 23:43:22.282	2h 55m 50s	2h 55m 47s	99.8%	938.8 MB	1.1 GB	946.8 MB	1.2 GB	130 MB	158 MB	29741	707032	10550120	10547008	984367104	1227198464	992763904	1235701760	136327019	165675128
35	78/ada5a3	2854	ssake (4)	COMPLETED	0	2015-05-14 07:08:53.371	3h 6m 18s	3h 6m 15s	99.8%	891.9 MB	1.1 GB	895.9 MB	1.1 GB	128.8 MB	155.2 MB	29870	698559	11177952	11175171	935235584	1178050560	939433984	1182355456	135086720	162723720
37	e0/cf0e3c	16436	ssake (5)	COMPLETED	0	2015-05-11 12:51:29.451	2h 56m 19s	2h 56m 18s	99.8%	946.4 MB	1.1 GB	946.4 MB	1.1 GB	125.1 MB	158 MB	28454	704258	10578585	10577614	992325632	1233203200	992325632	1233203200	131186784	165631194
35	66/65cc1c	305	ssake (5)	COMPLETED	0	2015-05-11 20:13:31.051	2h 56m 3s	2h 56m 3s	100.0%	936.7 MB	1.1 GB	936.8 MB	1.1 GB	120.4 MB	157.8 MB	27249	700798	10562757	10562592	982237184	1223192576	982302720	1223192576	126297746	165466858
37	1a/c0ae43	20070	ssake (5)	COMPLETED	0	2015-05-12 03:37:51.487	2h 3m 45s	2h 3m 41s	99.8%	814.8 MB	1 GB	818.8 MB	1 GB	107.7 MB	133.6 MB	24793	604023	7424755	7420533	854388736	1097261056	858587136	1101565952	112956265	140060215
35	ab/9dea80	3457	ssake (5)	COMPLETED	0	2015-05-12 10:58:01.713	2h 21m 5s	2h 21m	99.8%	828.6 MB	1 GB	832.6 MB	1 GB	122.9 MB	143.8 MB	28652	673029	8464581	8460297	868868096	1111728128	873066496	1116033024	128915251	150754908
36	31/a6996c	17511	ssake (5)	COMPLETED	0	2015-05-12 18:16:59.439	2h 9m 14s	2h 9m 13s	99.8%	831.6 MB	1 GB	831.6 MB	1 GB	99 MB	131.2 MB	22520	578935	7753693	7753027	871985152	1112829952	872034304	1112965120	103802232	137540868
37	7f/ac26ef	32752	ssake (5)	COMPLETED	0	2015-05-13 01:36:46.712	1h 59m 58s	1h 59m 58s	99.8%	815.1 MB	1 GB	815.2 MB	1 GB	101.5 MB	133.4 MB	23151	595206	7197682	7197534	854712320	1095548928	854810624	1095684096	106398198	139919992
34	56/b35cfd	16314	ssake (5)	COMPLETED	0	2015-05-13 08:57:14.114	2h 4m 5s	2h 4m 4s	100.0%	834.9 MB	1 GB	834.9 MB	1 GB	99 MB	131.2 MB	22520	578939	7444962	7443546	875450368	1116344320	875503616	1116344320	103802232	137557252
35	49/22efd6	32688	ssake (5)	COMPLETED	0	2015-05-13 16:22:39.221	2h 26m 47s	2h 26m 44s	100.0%	828.6 MB	1 GB	832.6 MB	1 GB	122.9 MB	143.8 MB	28652	673029	8807462	8804214	868855808	1111728128	873054208	1116033024	128915437	150754908
36	f3/f0878c	18078	ssake (5)	COMPLETED	0	2015-05-13 23:43:22.301	2h 13m 3s	2h 12m 58s	100.0%	842.8 MB	1 GB	846.8 MB	1.1 GB	111.5 MB	133.8 MB	25629	600806	7982911	7978084	883769344	1126653952	887967744	1130958848	116966804	140258505
36	c2/0961a4	3040	ssake (5)	COMPLETED	0	2015-05-14 07:08:57.106	2h 10m 59s	2h 10m 58s	100.0%	846.4 MB	1.1 GB	846.4 MB	1.1 GB	102.5 MB	133.7 MB	23281	597971	7859310	7857675	887541760	1128460288	887562240	1128460288	107518467	140155543
38	f6/2aa4d3	16526	ssake (6)	COMPLETED	0	2015-05-11 12:51:29.620	2h 5m 25s	2h 5m 21s	99.8%	833.8 MB	1 GB	837.8 MB	1 GB	106.9 MB	131.3 MB	24590	582936	7525419	7520965	874278912	1117118464	878477312	1121423360	112112485	137675376
36	1f/0a631a	497	ssake (6)	COMPLETED	0	2015-05-11 20:13:34.355	2h 3m 20s	2h 3m 18s	99.8%	818.7 MB	1 GB	818.7 MB	1 GB	107.7 MB	133.6 MB	24776	604022	7399918	7398354	858443776	1099337728	858443776	1099337728	112948914	140060148
38	be/905ce8	20519	ssake (6)	COMPLETED	0	2015-05-12 03:37:56.660	2h 54m 11s	2h 54m 7s	99.8%	938.8 MB	1.1 GB	946.8 MB	1.2 GB	130 MB	158 MB	29741	707032	10450702	10447204	984375296	1227198464	992772096	1235701760	136326833	165675128
37	e1/92d812	4057	ssake (6)	COMPLETED	0	2015-05-12 10:58:07.033	2h 53m 48s	2h 53m 48s	100.0%	945.1 MB	1.1 GB	945.1 MB	1.1 GB	120.4 MB	157.9 MB	27249	700813	10428247	10427671	991019008	1231986688	991031296	1231986688	126297746	165528298
37	57/8002a5	17546	ssake (6)	COMPLETED	0	2015-05-12 18:16:59.495	3h 3m 16s	3h 3m 14s	99.8%	891.9 MB	1.1 GB	895.9 MB	1.1 GB	128.8 MB	155.2 MB	29870	698559	10996094	10993626	935227392	1178050560	939425792	1182355456	135086720	162723720
38	63/3c7fde	562	ssake (6)	COMPLETED	0	2015-05-13 01:36:51.047	3h 35m 23s	3h 35m 21s	100.0%	1 GB	1.2 GB	1 GB	1.2 GB	146.4 MB	170.9 MB	33744	759342	12922775	12921465	1097994240	1340817408	1097994240	1340923904	153537992	179213435
35	6d/c0744f	16508	ssake (6)	COMPLETED	0	2015-05-13 08:57:17.076	3h 40m 56s	3h 40m 53s	100.0%	1 GB	1.2 GB	1 GB	1.2 GB	146.4 MB	170.9 MB	33744	759342	13256092	13253449	1093791744	1336619008	1097990144	1340923904	153537992	179213435
36	5a/11a143	32756	ssake (6)	COMPLETED	0	2015-05-13 16:22:39.380	3h 4m 56s	3h 4m 56s	99.9%	885.1 MB	1.1 GB	885.2 MB	1.1 GB	117.9 MB	155 MB	27018	695886	11096134	11095823	928120832	1169002496	928178176	1169137664	123584749	162521128
37	64/da232a	18163	ssake (6)	COMPLETED	0	2015-05-13 23:43:22.466	2h 23m 7s	2h 23m 4s	99.8%	832.6 MB	1 GB	832.6 MB	1 GB	122.9 MB	143.8 MB	28652	673029	8586953	8584396	873062400	1115926528	873062400	1116033024	128915437	150754908
38	60/8d5dfd	3282	ssake (6)	COMPLETED	0	2015-05-14 07:08:58.026	2h 1m 33s	2h 1m 30s	99.8%	818.8 MB	1 GB	818.8 MB	1 GB	107.7 MB	133.6 MB	24793	604023	7292886	7289781	858591232	1101459456	858591232	1101565952	112956451	140060215
39	93/bd3b9e	16766	ssake (7)	COMPLETED	0	2015-05-11 12:51:30.372	2h 1m 36s	2h 1m 34s	99.9%	818.7 MB	1 GB	818.7 MB	1 GB	101.6 MB	133.5 MB	23183	602051	7295988	7294174	858443776	1099337728	858443776	1099337728	106483726	139993616
37	f8/daa0eb	577	ssake (7)	COMPLETED	0	2015-05-11 20:13:34.631	3h 40m 23s	3h 40m 21s	99.8%	1 GB	1.2 GB	1 GB	1.2 GB	146.4 MB	170.9 MB	33744	759342	13222677	13220792	1093791744	1336619008	1097990144	1340923904	153537806	179213435
39	17/fe51bf	20782	ssake (7)	COMPLETED	0	2015-05-12 03:38:01.051	3h 4m	3h 3m 55s	100.0%	887.9 MB	1.1 GB	895.9 MB	1.1 GB	128.8 MB	155.2 MB	29870	698559	11039640	11035088	931033088	1173852160	939429888	1182355456	135086534	162723720
39	18/d5fc1e	4335	ssake (7)	COMPLETED	0	2015-05-12 10:58:10.500	2h 10m 51s	2h 10m 50s	99.8%	846.5 MB	1.1 GB	846.5 MB	1.1 GB	102.5 MB	133.7 MB	23281	597971	7851222	7849638	887644160	1128595456	887668736	1128595456	107518281	140155543
39	bb/01c40c	17768	ssake (7)	COMPLETED	0	2015-05-12 18:16:59.752	3h 35m 52s	3h 35m 52s	99.8%	1 GB	1.2 GB	1 GB	1.2 GB	129.4 MB	170.8 MB	29344	754661	12952486	12952399	1097510912	1338421248	1097515008	1338421248	135640674	179090834
39	b8/d197cf	663	ssake (7)	COMPLETED	0	2015-05-13 01:36:51.409	2h 22m 26s	2h 22m 26s	99.8%	796.7 MB	1 GB	796.8 MB	1 GB	111.3 MB	142.3 MB	25652	659687	8546382	8545776	835375104	1076318208	835457024	1076318208	116749644	149256056
39	f0/3a78f9	16890	ssake (7)	COMPLETED	0	2015-05-13 08:57:18.574	2h 20m 39s	2h 20m 38s	99.8%	797.5 MB	1 GB	797.5 MB	1 GB	111.4 MB	142.4 MB	25673	659776	8438625	8437610	836247552	1077141504	836247552	1077141504	116790302	149272160
39	01/782df4	1112	ssake (7)	COMPLETED	0	2015-05-13 16:22:48.364	2h 8m 31s	2h 8m 29s	100.0%	837.8 MB	1 GB	837.8 MB	1 GB	106.9 MB	131.3 MB	24590	582936	7711432	7708879	878473216	1121316864	878473216	1121423360	112112671	137675376
39	9d/85dfc8	18645	ssake (7)	COMPLETED	0	2015-05-13 23:43:26.718	3h 3m 37s	3h 3m 35s	99.8%	891.9 MB	1.1 GB	895.9 MB	1.1 GB	128.8 MB	155.2 MB	29870	698559	11017229	11015038	935227392	1178050560	939425792	1182355456	135086720	162723720
39	d0/f0b420	3512	ssake (7)	COMPLETED	0	2015-05-14 07:08:58.717	2h 56m 4s	2h 56m	99.8%	938.8 MB	1.1 GB	946.8 MB	1.2 GB	130 MB	158 MB	29741	707032	10563802	10560378	984371200	1227198464	992768000	1235701760	136327019	165675128
40	d1/4a2442	17138	ssake (8)	COMPLETED	0	2015-05-11 12:51:35.491	3h 36m 16s	3h 36m 13s	99.8%	1 GB	1.2 GB	1 GB	1.2 GB	146.4 MB	170.9 MB	33744	759342	12975790	12972868	1089597440	1332420608	1097994240	1340923904	153537806	179213435
40	4d/70117a	1229	ssake (8)	COMPLETED	0	2015-05-11 20:13:40.198	2h 10m 12s	2h 10m 9s	100.0%	833.8 MB	1 GB	837.8 MB	1 GB	106.9 MB	131.3 MB	24590	582936	7812361	7809076	874283008	1117118464	878481408	1121423360	112112485	137675376
40	ee/e40980	21029	ssake (8)	COMPLETED	0	2015-05-12 03:38:05.366	3h 37m 28s	3h 37m 25s	99.8%	1 GB	1.2 GB	1 GB	1.2 GB	146.4 MB	170.9 MB	33744	759342	13048364	13044783	1089589248	1332420608	1097986048	1340923904	153537806	179213435
40	2b/fd78f9	4479	ssake (8)	COMPLETED	0	2015-05-12 10:58:11.406	3h 34m 53s	3h 34m 51s	99.8%	1 GB	1.2 GB	1 GB	1.2 GB	146.4 MB	170.9 MB	33744	759342	12893278	12891433	1093783552	1336619008	1097981952	1340923904	153537806	179213435
40	59/234a6a	18404	ssake (8)	COMPLETED	0	2015-05-12 18:17:09.902	2h 55m 45s	2h 55m 43s	99.8%	946.8 MB	1.2 GB	946.8 MB	1.2 GB	130 MB	158 MB	29741	707032	10544533	10542550	992768000	1235595264	992768000	1235701760	136327019	165675128
40	10/0dc079	1267	ssake (8)	COMPLETED	0	2015-05-13 01:37:00.437	2h 52m 34s	2h 52m 31s	99.8%	942.8 MB	1.1 GB	946.8 MB	1.2 GB	130 MB	158 MB	29741	707032	10353510	10350967	988569600	1231396864	992768000	1235701760	136327019	165675128
40	45/f8b7b9	17118	ssake (8)	COMPLETED	0	2015-05-13 08:57:19.158	2h 55m 34s	2h 55m 33s	100.0%	946.8 MB	1.2 GB	946.8 MB	1.2 GB	130 MB	158 MB	29741	707032	10534387	10532842	992768000	1235595264	992768000	1235701760	136327019	165675128
40	9c/eed5a6	1737	ssake (8)	COMPLETED	0	2015-05-13 16:22:58.036	3h 38m 36s	3h 38m 33s	100.0%	1 GB	1.2 GB	1 GB	1.2 GB	146.4 MB	170.9 MB	33744	759342	13115747	13113160	1093787648	1336619008	1097986048	1340923904	153537992	179213435
40	73/f66b3e	19232	ssake (8)	COMPLETED	0	2015-05-13 23:43:35.993	3h 39m 18s	3h 39m 15s	100.0%	1 GB	1.2 GB	1 GB	1.2 GB	146.4 MB	170.9 MB	33744	759342	13158212	13154888	1089585152	1332420608	1097981952	1340923904	153537992	179213435
40	a4/3a293a	3812	ssake (8)	COMPLETED	0	2015-05-14 07:09:03.504	2h 24m 41s	2h 24m 39s	99.8%	797.7 MB	1 GB	797.7 MB	1 GB	113.3 MB	142.4 MB	26168	663631	8681159	8678715	836464640	1077411840	836464640	1077411840	118817822	149312184
