# Supplementary material for: The impact of Docker containers on the performance of genomic pipelines
Source: PeerJ. 2015 Sep 24;3:e1273. doi: 10.7717/peerj.1273 (PMC4586803; doi:10.7717/peerj.1273)
Supplement: Supplemental Information 1 [file peerj-03-1273-s001.zip › docker-benchmarks-peerj5515/piper-nf/config/docker.config]

params {
  query = '../chicken/query100.fa'
  genomesFile = '../chicken/genomes.txt'
  genomesDb = 'db'
}

process {
  container = 'cbcrg/piper-nf:sl65'
}

executor.queueSize = 10 
docker.enabled = true
docker.remove = false

trace {
  enabled = true
  fields = 'task_id,hash,native_id,name,status,exit,submit,duration,realtime,%cpu,rss,vmem,peak_rss,peak_vmem,rchar,wchar,syscr,syscw,duration:num,realtime:num,rss:num,vmem:num,peak_rss:num,peak_vmem:num,rchar:num,wchar:num'
}

timeline {
  enabled = true
}
