# Supplementary material for: The impact of Docker containers on the performance of genomic pipelines
Source: PeerJ. 2015 Sep 24;3:e1273. doi: 10.7717/peerj.1273 (PMC4586803; doi:10.7717/peerj.1273)
Supplement: Supplemental Information 1 [file peerj-03-1273-s001.zip › docker-benchmarks-peerj5515/piper-nf/config/ver.nf]

echo true

process ver { 
  '''
  t_coffee -version; 
  blastp -version; 
  exonerate --version || true; 
  echo $PATH;  
  env | grep COFFEE
  '''
}
