# Supplementary material for: The impact of Docker containers on the performance of genomic pipelines
Source: PeerJ. 2015 Sep 24;3:e1273. doi: 10.7717/peerj.1273 (PMC4586803; doi:10.7717/peerj.1273)
Supplement: Supplemental Information 1 [file peerj-03-1273-s001.zip › docker-benchmarks-peerj5515/piper-nf/config/ver_docker.txt]

DOCKER  
=======

$ nextflow -c docker.config run ver.nf
N E X T F L O W  ~  version 0.13.5
Launching ver.nf
[warm up] executor > local
[7e/63dced] Submitted process > ver (1)
PROGRAM: T-COFFEE Version_10.00.r1613 (2013-10-22 15:49:09 - Revision 1613 - Build 432)
blastp: 2.2.29+
Package: blast 2.2.29, build Dec 10 2013 14:41:40
exonerate from exonerate version 2.2.0
Using glib version 2.4.7
Built on Oct 17 2008
Branch: unnamed branch
/usr/local/sbin:/usr/local/bin:/usr/sbin:/usr/bin:/sbin:/bin:/opt/blast/bin:/opt/exonerate/bin:/opt/tcoffee/bin:/opt/wu-blast
DIR_4_TCOFFEE=/opt/tcoffee
CACHE_4_TCOFFEE=/tmp/cache/
EMAIL_4_TCOFFEE=tcoffee.msa@gmail.com
LOCKDIR_4_TCOFFEE=/tmp/lck/
TMP_4_TCOFFEE=/tmp/tmp/
