# Supplementary material for: The impact of Docker containers on the performance of genomic pipelines
Source: PeerJ. 2015 Sep 24;3:e1273. doi: 10.7717/peerj.1273 (PMC4586803; doi:10.7717/peerj.1273)
Supplement: Supplemental Information 1 [file peerj-03-1273-s001.zip › docker-benchmarks-peerj5515/piper-nf/docker_1/result/gen8.ex.gtf]

JH208510.1	BLAST	exon	1147359	1149269	.	-	.	query_id "CUFF.42845.2"; hitName "CUFF.42845.2_hit1"; gene_id "FAKE__CUFF.42845.2"; transcript_id "CUFF.42845.2";
JH208510.1	BLAST	exon	1146203	1147327	.	-	.	query_id "CUFF.42845.2"; hitName "CUFF.42845.2_hit1"; gene_id "FAKE__CUFF.42845.2"; transcript_id "CUFF.42845.2";
JH208064.1	BLAST	exon	638021	638519	.	-	.	query_id "CUFF.128925.1"; hitName "CUFF.128925.1_hit1"; gene_id "FAKE__CUFF.128925.1"; transcript_id "CUFF.128925.1";
JH208064.1	BLAST	exon	620428	620462	.	-	.	query_id "CUFF.128925.1"; hitName "CUFF.128925.1_hit1"; gene_id "FAKE__CUFF.128925.1"; transcript_id "CUFF.128925.1";
