# Supplementary material for: The impact of Docker containers on the performance of genomic pipelines
Source: PeerJ. 2015 Sep 24;3:e1273. doi: 10.7717/peerj.1273 (PMC4586803; doi:10.7717/peerj.1273)
Supplement: Supplemental Information 1 [file peerj-03-1273-s001.zip › docker-benchmarks-peerj5515/piper-nf/docker_1/result/gen9.ex.gtf]

1	BLAST	exon	107237250	107237597	.	-	.	query_id "CUFF.13755.2"; hitName "CUFF.13755.2_hit1"; gene_id "FAKE__CUFF.13755.2"; transcript_id "CUFF.13755.2";
1	BLAST	exon	107223051	107223453	.	-	.	query_id "CUFF.13755.2"; hitName "CUFF.13755.2_hit1"; gene_id "FAKE__CUFF.13755.2"; transcript_id "CUFF.13755.2";
3	BLAST	exon	18611962	18613160	.	-	.	query_id "CUFF.77894.3"; hitName "CUFF.77894.3_hit1"; gene_id "FAKE__CUFF.77894.3"; transcript_id "CUFF.77894.3";
3	BLAST	exon	18610503	18611925	.	-	.	query_id "CUFF.77894.3"; hitName "CUFF.77894.3_hit1"; gene_id "FAKE__CUFF.77894.3"; transcript_id "CUFF.77894.3";
3	BLAST	exon	18610160	18610413	.	-	.	query_id "CUFF.77894.3"; hitName "CUFF.77894.3_hit1"; gene_id "FAKE__CUFF.77894.3"; transcript_id "CUFF.77894.3";
3	BLAST	exon	18608025	18609157	.	-	.	query_id "CUFF.77894.3"; hitName "CUFF.77894.3_hit1"; gene_id "FAKE__CUFF.77894.3"; transcript_id "CUFF.77894.3";
Un	BLAST	exon	86679235	86679435	.	-	.	query_id "CUFF.132887.3"; hitName "CUFF.132887.3_hit1"; gene_id "FAKE__CUFF.132887.3"; transcript_id "CUFF.132887.3";
Un	BLAST	exon	86678445	86678573	.	-	.	query_id "CUFF.132887.3"; hitName "CUFF.132887.3_hit1"; gene_id "FAKE__CUFF.132887.3"; transcript_id "CUFF.132887.3";
6	BLAST	exon	32760104	32760592	.	-	.	query_id "CUFF.115782.2"; hitName "CUFF.115782.2_hit1"; gene_id "FAKE__CUFF.115782.2"; transcript_id "CUFF.115782.2";
6	BLAST	exon	32752325	32752415	.	-	.	query_id "CUFF.115782.2"; hitName "CUFF.115782.2_hit1"; gene_id "FAKE__CUFF.115782.2"; transcript_id "CUFF.115782.2";
9	BLAST	exon	22734950	22735576	.	-	.	query_id "CUFF.128925.1"; hitName "CUFF.128925.1_hit1"; gene_id "FAKE__CUFF.128925.1"; transcript_id "CUFF.128925.1";
