# Supplementary material for: The impact of Docker containers on the performance of genomic pipelines
Source: PeerJ. 2015 Sep 24;3:e1273. doi: 10.7717/peerj.1273 (PMC4586803; doi:10.7717/peerj.1273)
Supplement: Supplemental Information 1 [file peerj-03-1273-s001.zip › docker-benchmarks-peerj5515/piper-nf/docker_10/log_docker_30]

N E X T F L O W  ~  version 0.14.0-SNAPSHOT
Launching ../piper-nf/piper.nf
Using genomes-db path: /scratch/tmp/piper/docker_30/db
P I P E R - RNA mapping pipeline - ver 1.4.2
============================================
query               : /scratch/tmp/piper/chicken/query100.fa
genomes-db          : /scratch/tmp/piper/docker_30/db
query-chunk-size    : 1000
genomes-file        : ../chicken/genomes.txt
genomes-list        : -
genomes-folder      : /scratch/tmp/piper/piper-nf/tutorial/genomes/
result-dir          : result
blast-strategy      : ncbi-blast
align-strategy      : slow_pair
exonerate-success:  : 1
exonerate-mode:     : 1000
exonerate-chunk-size: 2500
repeat-cov          : 20


Validating genome: gen1 -- file: /scratch/tmp/piper/chicken/genomes/Anas_platyrhynchos.BGI_duck_1.0.73.dna_sm.fa
Validating genome: gen2 -- file: /scratch/tmp/piper/chicken/genomes/Anolis_carolinensis.AnoCar2.0.73.dna_sm.fa
Validating genome: gen3 -- file: /scratch/tmp/piper/chicken/genomes/Chrysemys_picta_bellii.ChrPicBel3.0.1.dna_rm.toplevel.fa
Validating genome: gen4 -- file: /scratch/tmp/piper/chicken/genomes/Ficedula_albicollis.FicAlb_1.4.73.dna_sm.fa
Validating genome: gen5 -- file: /scratch/tmp/piper/chicken/genomes/Gallus_gallus.Galgal4.73.dna_sm.fa
Validating genome: gen6 -- file: /scratch/tmp/piper/chicken/genomes/Meleagris_gallopavo.UMD2.73.dna_sm.fa
Validating genome: gen7 -- file: /scratch/tmp/piper/chicken/genomes/melobsittacus_undulatus_sm.fa
Validating genome: gen8 -- file: /scratch/tmp/piper/chicken/genomes/Pelodiscus_sinensis.PelSin_1.0.73.dna_sm.fa
Validating genome: gen9 -- file: /scratch/tmp/piper/chicken/genomes/Taeniopygia_guttata.taeGut3.2.4.73.dna_sm.fa
Splitting query file: /scratch/tmp/piper/chicken/query100.fa ..
Created 1 input chunks to path: /scratch/tmp/piper/docker_30/work/e4/9e7272f160759f20e58ce6ed765daf
[warm up] executor > local
[57/5f3c7b] Submitted process > formatChr (8)
[d0/9ed557] Submitted process > formatBlast (1)
[96/e8561c] Submitted process > formatBlast (9)
[8c/508dea] Submitted process > formatBlast (3)
[84/758927] Submitted process > formatChr (2)
[95/d30a78] Submitted process > formatChr (1)
[6a/dddc9a] Submitted process > formatChr (7)
[7b/fe9433] Submitted process > formatBlast (5)
[62/2f4c0d] Submitted process > formatBlast (8)
[b0/4db241] Submitted process > formatChr (5)
[ed/2d9f37] Submitted process > formatChr (4)
[f7/88fea6] Submitted process > formatBlast (7)
[04/a173ab] Submitted process > formatBlast (6)
[0f/a7f550] Submitted process > formatBlast (4)
[e4/8fb184] Submitted process > formatChr (3)
[62/ccf84e] Submitted process > formatChr (9)
[7e/f1fc43] Submitted process > formatBlast (2)
[da/c1a06d] Submitted process > formatChr (6)
[03/739733] Submitted process > blast (1)
[b6/fa2f0c] Submitted process > blast (2)
[9f/d3b1b2] Submitted process > blast (3)
[0f/dd74d1] Submitted process > blast (4)
[6d/84871c] Submitted process > blast (5)
[c5/bb11c8] Submitted process > blast (6)
[e2/d13d90] Submitted process > blast (7)
[36/c8dc5e] Submitted process > blast (8)
[18/3ec25d] Submitted process > blast (9)
[3d/3a8c8a] Submitted process > exonerate (1)
[a8/5245ea] Submitted process > exonerate (3)
[8b/561e12] Submitted process > exonerate (2)
[a9/02b4b6] Submitted process > exonerate (4)
[2a/b08979] Submitted process > exonerate (5)
[b2/0c6fbc] Submitted process > exonerate (6)
[56/344023] Submitted process > exonerate (7)
[33/dde460] Submitted process > exonerate (8)
[f0/7b75e5] Submitted process > exonerate (9)
[7f/c348e8] Submitted process > normExonerate (1)
[2e/05a05b] Submitted process > exonerate (10)
[e4/0b386c] Submitted process > normExonerate (2)
[57/1ec6df] Submitted process > normExonerate (3)
[e1/05ba82] Submitted process > normExonerate (4)
[91/831cfc] Submitted process > normExonerate (5)
[e1/df23c4] Submitted process > normExonerate (6)
[aa/86a5c6] Submitted process > normExonerate (7)
[d4/a1ff46] Submitted process > exonerate (11)
[98/74d272] Submitted process > normExonerate (8)
[7f/df4de4] Submitted process > normExonerate (9)
[be/61b2bb] Submitted process > normExonerate (10)
[d6/261d40] Submitted process > exonerate (12)
[4e/ec816a] Submitted process > normExonerate (11)
[0a/3c51ab] Submitted process > normExonerate (12)
[a9/5f681e] Submitted process > similarity (8)
[df/8a2d2d] Submitted process > similarity (11)
[42/ec8929] Submitted process > similarity (1)
[1e/9f0de0] Submitted process > similarity (2)
[25/7f550f] Submitted process > similarity (4)
[a2/b440ec] Submitted process > similarity (10)
[57/f58a87] Submitted process > similarity (9)
[78/7341c2] Submitted process > similarity (5)
[19/bc4cd0] Submitted process > similarity (6)
[f6/46c81b] Submitted process > similarity (3)
[67/c69768] Submitted process > similarity (14)
[c9/065ca8] Submitted process > similarity (17)
[83/e475ac] Submitted process > similarity (18)
[d1/0efdf7] Submitted process > similarity (7)
[30/d592f0] Submitted process > similarity (16)
[da/f20a95] Submitted process > similarity (12)
[5a/3be9ac] Submitted process > similarity (19)
[58/966cbe] Submitted process > similarity (15)
[23/a57034] Submitted process > similarity (20)
[b5/5f82fc] Submitted process > similarity (13)
[25/359b3c] Submitted process > similarity (21)
[1e/42a4cf] Submitted process > similarity (22)
[22/510dd1] Submitted process > similarity (23)
[b7/570159] Submitted process > similarity (24)
[99/af8e3b] Submitted process > similarity (25)
[95/371531] Submitted process > similarity (26)
[76/3892ba] Submitted process > similarity (27)
[40/f3e980] Submitted process > similarity (28)
[38/a64120] Submitted process > similarity (29)
[c7/0655ac] Submitted process > similarity (30)
[ba/8d0743] Submitted process > similarity (31)
[f9/d50487] Submitted process > similarity (32)
[06/56ea2b] Submitted process > similarity (33)
[2a/4f9227] Submitted process > similarity (34)
[4c/64862d] Submitted process > similarity (35)
[bf/2d5fb0] Submitted process > similarity (36)
[45/369208] Submitted process > similarity (37)
[f0/4da14e] Submitted process > similarity (38)
[53/a7c8c1] Submitted process > similarity (39)
[0d/7a68ca] Submitted process > similarity (40)
[d4/57c708] Submitted process > similarity (41)
[9e/eb3a8d] Submitted process > similarity (42)
[51/e06496] Submitted process > similarity (43)
[cd/f467e1] Submitted process > similarity (44)
[5b/516bd3] Submitted process > similarity (45)
[ae/a759f5] Submitted process > similarity (46)
[55/d789e0] Submitted process > matrix (1)

====== Pipe-R sim matrix =======
species,gen1,gen2,gen3,gen4,gen5,gen6,gen7,gen8,gen9
CUFF.129626.3,0,0,0,0,100.00,0,0,0,0
CUFF.59977.12,0,0,0,0,100.00,89.42,0,0,0
CUFF.142223.2,0,0,0,0,100.00,0,0,0,0
CUFF.57194.1,0,0,0,0,99.84,0,0,0,0
CUFF.71472.2,0,0,0,69.07,100.00,93.24,0,0,0
CUFF.56802.2,0,0,0,0,98.95,89.43,0,0,0
CUFF.132887.3,0,0,0,0,100.00,95.44,0,0,92.42
CUFF.116758.2,74.54,0,0,0,100.00,91.28,0,0,0
CUFF.134439.18,0,0,0,0,100.00,0,0,0,0
CUFF.128925.1,94.39,0,0,90.72,97.14,93.28,86.42,87.57,89.85
CUFF.61358.1,0,0,0,0,68.07,0,0,0,0
CUFF.101790.1,0,0,0,0,100.00,0,80.19,0,0
CUFF.94004.1,0,0,0,0,100.00,0,0,0,0
CUFF.61059.1,0,0,0,0,100.00,0,0,0,0
CUFF.13755.2,0,0,0,76.59,64.56,0,0,0,79.73
CUFF.136076.4,0,0,0,0,0,82.41,0,0,0
CUFF.146412.1,0,0,0,0,100.00,90.62,0,0,0
CUFF.136404.9,0,0,0,0,99.95,0,0,0,0
CUFF.32777.3,0,0,0,0,99.98,0,0,0,0
CUFF.28328.3,0,0,0,0,100.00,89.73,0,0,0
CUFF.94730.1,0,0,0,0,100.00,92.42,0,0,0
CUFF.9164.2,0,0,0,0,100.00,0,0,0,0
CUFF.88621.1,80.22,0,0,0,100.00,92.10,77.95,0,0
CUFF.9801.1,85.58,0,0,0,100.00,0,0,0,0
CUFF.75286.1,0,0,0,0,99.86,93.87,0,0,0
CUFF.136709.2,0,0,0,0,99.79,92.57,0,0,0
CUFF.96472.3,0,0,0,0,99.84,91.89,0,0,0
CUFF.85960.1,0,0,0,0,100.00,91.26,0,0,0
CUFF.101994.1,0,0,0,0,99.47,0,0,0,0
CUFF.27382.4,0,0,0,0,100.00,0,0,0,0
CUFF.115782.2,0,0,0,0,99.18,90.15,0,0,77.90
CUFF.134186.2,0,0,0,0,100.00,0,0,0,0
CUFF.93615.1,0,0,0,0,100.00,91.63,0,0,0
CUFF.42845.2,91.27,0,79.25,0,99.97,96.72,86.67,76.79,0
CUFF.136398.2,0,0,0,0,100.00,0,0,0,0
CUFF.8501.3,0,0,0,0,100.00,92.58,0,0,0
CUFF.115238.2,79.81,0,0,74.39,100.00,91.48,0,0,0
CUFF.118232.3,0,0,0,0,100.00,0,0,0,0
CUFF.102.1,78.76,0,0,0,100.00,89.68,75.75,0,0
CUFF.84475.3,0,0,0,0,100.00,0,0,0,0
CUFF.87653.2,80.91,0,0,0,100.00,0,73.88,0,0
CUFF.74717.1,0,0,0,0,100.00,0,0,0,0
CUFF.58891.1,0,0,0,0,100.00,89.83,0,0,0
CUFF.77894.3,0,0,0,76.11,100.00,92.04,0,0,74.71
CUFF.6498.2,0,0,0,0,100.00,0,81.50,0,0
CUFF.126783.5,0,0,0,0,100.00,90.98,0,0,0
CUFF.134325.13,0,0,0,0,0,0,0,0,0
CUFF.97297.3,0,0,0,0,0,0,0,0,0
CUFF.136141.1,0,0,0,0,0,0,0,0,0
CUFF.133681.2,0,0,0,0,0,0,0,0,0
CUFF.135245.1,0,0,0,0,0,0,0,0,0
CUFF.65550.2,0,0,0,0,0,0,0,0,0
CUFF.134757.11,0,0,0,0,0,0,0,0,0
CUFF.138219.10,0,0,0,0,0,0,0,0,0
CUFF.133652.2,0,0,0,0,0,0,0,0,0
CUFF.131239.6,0,0,0,0,0,0,0,0,0
CUFF.87653.4,0,0,0,0,0,0,0,0,0
CUFF.4543.4,0,0,0,0,0,0,0,0,0
CUFF.99724.4,0,0,0,0,0,0,0,0,0
CUFF.4769.1,0,0,0,0,0,0,0,0,0
CUFF.135028.4,0,0,0,0,0,0,0,0,0
CUFF.80492.2,0,0,0,0,0,0,0,0,0
CUFF.8997.5,0,0,0,0,0,0,0,0,0
CUFF.134434.3,0,0,0,0,0,0,0,0,0
CUFF.134129.2,0,0,0,0,0,0,0,0,0
CUFF.133918.14,0,0,0,0,0,0,0,0,0
CUFF.135846.18,0,0,0,0,0,0,0,0,0
CUFF.136444.9,0,0,0,0,0,0,0,0,0
CUFF.139010.2,0,0,0,0,0,0,0,0,0
CUFF.100862.2,0,0,0,0,0,0,0,0,0
CUFF.138029.20,0,0,0,0,0,0,0,0,0
CUFF.136598.11,0,0,0,0,0,0,0,0,0
CUFF.136152.3,0,0,0,0,0,0,0,0,0
CUFF.81515.1,0,0,0,0,0,0,0,0,0
CUFF.136249.1,0,0,0,0,0,0,0,0,0
CUFF.135028.2,0,0,0,0,0,0,0,0,0
CUFF.105879.4,0,0,0,0,0,0,0,0,0
CUFF.136088.27,0,0,0,0,0,0,0,0,0
CUFF.110871.1,0,0,0,0,0,0,0,0,0
CUFF.29702.1,0,0,0,0,0,0,0,0,0
CUFF.22618.3,0,0,0,0,0,0,0,0,0
CUFF.133314.2,0,0,0,0,0,0,0,0,0
CUFF.53356.1,0,0,0,0,0,0,0,0,0
CUFF.131156.6,0,0,0,0,0,0,0,0,0
CUFF.137452.5,0,0,0,0,0,0,0,0,0
CUFF.130731.4,0,0,0,0,0,0,0,0,0
CUFF.137974.6,0,0,0,0,0,0,0,0,0
CUFF.132201.1,0,0,0,0,0,0,0,0,0
CUFF.78783.3,0,0,0,0,0,0,0,0,0
CUFF.131175.2,0,0,0,0,0,0,0,0,0
CUFF.133918.13,0,0,0,0,0,0,0,0,0
CUFF.134701.1,0,0,0,0,0,0,0,0,0
CUFF.137696.7,0,0,0,0,0,0,0,0,0
CUFF.132016.3,0,0,0,0,0,0,0,0,0
CUFF.68537.1,0,0,0,0,0,0,0,0,0
CUFF.138101.3,0,0,0,0,0,0,0,0,0
CUFF.133853.4,0,0,0,0,0,0,0,0,0
CUFF.130784.1,0,0,0,0,0,0,0,0,0
CUFF.131956.2,0,0,0,0,0,0,0,0,0
CUFF.138245.15,0,0,0,0,0,0,0,0,0


Saving similarity matrix to file:
> /scratch/tmp/piper/docker_30/result/simMatrix.csv
