# Supplementary material for: The impact of Docker containers on the performance of genomic pipelines
Source: PeerJ. 2015 Sep 24;3:e1273. doi: 10.7717/peerj.1273 (PMC4586803; doi:10.7717/peerj.1273)
Supplement: Supplemental Information 1 [file peerj-03-1273-s001.zip › docker-benchmarks-peerj5515/piper-nf/docker_3/trace.csv]

task_id	hash	native_id	name	status	exit	submit	duration	realtime	%cpu	rss	vmem	peak_rss	peak_vmem	rchar	wchar	syscr	syscw	duration	realtime	rss	vmem	peak_rss	peak_vmem	rchar	wchar
16	64/482fde	9313	formatChr (7)	COMPLETED	0	2015-05-10 09:59:13.434	18s	10s	44.6%	174.4 MB	187.5 MB	174.8 MB	187.9 MB	515.4 MB	515.4 MB	66137	131952	18030	9960	182919168	196587520	183246848	196997120	540434158	540417547
6	c8/30129f	9309	formatBlast (6)	COMPLETED	0	2015-05-10 09:59:13.432	1m 14s	49.3s	91.8%	372.8 MB	478.3 MB	560.2 MB	665.8 MB	1 GB	255.3 MB	33016	1357	74001	49313	390946816	501501952	587423744	698126336	1080144946	267672990
5	56/8b1d78	9306	formatBlast (5)	COMPLETED	0	2015-05-10 09:59:13.431	1m 23s	45.6s	93.7%	342.3 MB	457 MB	528.5 MB	643.2 MB	1016.3 MB	252 MB	32568	2926	83109	45571	358903808	479154176	554160128	674447360	1065640163	264268573
11	a1/92da8f	9312	formatChr (2)	COMPLETED	0	2015-05-10 09:59:13.434	1m 26s	1m 2s	77.3%	500.3 MB	513.3 MB	500.3 MB	513.4 MB	3.5 GB	1.7 GB	529159	495009	86267	62332	524632064	538279936	524632064	538300416	3752859554	1830901117
1	59/e67ecf	9311	formatBlast (1)	COMPLETED	0	2015-05-10 09:59:13.433	1m 26s	1m 9s	64.8%	26 MB	75 MB	30.2 MB	79.2 MB	1.1 GB	275.7 MB	34515	5318	86280	68573	27295744	78626816	31653888	82997248	1129267854	289125240
7	3e/518aa1	14590	formatBlast (7)	COMPLETED	0	2015-05-10 09:59:31.473	1m 23s	56.3s	76.8%	90 MB	160.7 MB	116.7 MB	187.4 MB	1.1 GB	270.1 MB	34767	2588	82843	56339	94392320	168525824	122355712	196501504	1137541328	283176001
4	46/def00a	9310	formatBlast (3)	COMPLETED	0	2015-05-10 09:59:13.435	2m 58s	2m 23s	93.3%	77.4 MB	128.6 MB	101.3 MB	152.5 MB	2.5 GB	632.5 MB	80577	8084	177877	143199	81154048	134893568	106196992	159948800	2638778043	663259915
14	b3/f82f38	9314	formatChr (5)	COMPLETED	0	2015-05-10 09:59:13.434	2m 58s	2m 16s	79.1%	314.6 MB	327.7 MB	315.2 MB	328.3 MB	2.2 GB	1019.7 MB	783141	382191	177978	136090	329895936	343592960	330530816	344256512	2362714753	1069194549
17	ac/3b79b3	9305	formatChr (8)	COMPLETED	0	2015-05-10 09:59:13.437	3m 43s	3m 35s	62.9%	571.8 MB	584.8 MB	571.8 MB	584.8 MB	3.3 GB	2.1 GB	1068691	700106	223024	215170	599568384	613228544	599568384	613253120	3492700697	2244739903
19	14/325009	12259	blast (1)	COMPLETED	0	2015-05-10 10:02:56.462	38.9s	8.1s	71.6%	165.7 MB	439 MB	465.1 MB	592 MB	192.9 KB	344.5 KB	56	104	38867	8135	173789184	460324864	487731200	620728320	197545	352759
15	41/b05fb0	4176	formatChr (6)	COMPLETED	0	2015-05-10 10:00:39.701	3m 3s	48.9s	83.3%	329.9 MB	342.9 MB	330.3 MB	343.4 MB	2.1 GB	1 GB	368602	304010	183348	48879	345874432	359522304	346390528	360046592	2222473602	1081181954
9	d8/afe1a7	15407	formatBlast (9)	COMPLETED	0	2015-05-10 10:00:27.434	3m 25s	1m 7s	68.5%	418.3 MB	551.9 MB	539.8 MB	691.9 MB	1.2 GB	295 MB	38310	136	205397	67269	438571008	578691072	566059008	725467136	1253780389	309306802
3	63/497969	26450	formatBlast (2)	COMPLETED	0	2015-05-10 10:00:54.317	3m 5s	50.1s	89.1%	93.3 MB	152.6 MB	99 MB	160.4 MB	1.1 GB	269.5 MB	34744	3094	184912	50098	97816576	160051200	103800832	168144896	1136777976	282544932
2	68/1a8138	32452	formatBlast (4)	COMPLETED	0	2015-05-10 10:00:36.541	3m 26s	1m 26s	66.3%	621.3 MB	670.1 MB	816.3 MB	865.1 MB	1.7 GB	417.8 MB	54528	6573	205858	86179	651522048	702648320	855941120	907079680	1785302166	438051054
8	37/040f04	4223	formatBlast (8)	COMPLETED	0	2015-05-10 10:00:39.714	3m 39s	1m 29s	85.1%	54.5 MB	104.8 MB	65.1 MB	115.4 MB	2 GB	509.9 MB	66319	4880	219347	88692	57102336	109846528	68218880	120975360	2171669656	534617276
21	07/437aeb	10123	blast (3)	COMPLETED	0	2015-05-10 10:03:43.050	40.5s	3.7s	6.5%	70.8 MB	352.1 MB	73.1 MB	352.1 MB	33.5 KB	854 B	34	4	40459	3696	74289152	369221632	76689408	369233920	34291	854
22	ff/d96ded	32614	blast (4)	COMPLETED	0	2015-05-10 10:03:52.832	31s	3.5s	14.0%	100 MB	353.1 MB	103 MB	353.1 MB	33.5 KB	854 B	34	4	30965	3509	104857600	370212864	108019712	370225152	34291	854
20	a8/87c3db	31064	blast (2)	COMPLETED	0	2015-05-10 10:03:35.329	51s	6.3s	69.0%	151.5 MB	445 MB	457 MB	580.9 MB	192.9 KB	492.7 KB	56	117	50970	6321	158859264	466632704	479182848	609083392	197545	504487
26	63/758230	22534	blast (6)	COMPLETED	0	2015-05-10 10:04:23.510	5.5s	2.9s	25.0%	189.8 MB	380.6 MB	193.9 MB	380.6 MB	33.5 KB	854 B	34	4	5537	2898	199069696	399114240	203288576	399126528	34291	854
27	e5/5f44ec	23156	blast (7)	COMPLETED	0	2015-05-10 10:04:23.797	5.5s	3.3s	24.0%	165.5 MB	352.4 MB	167.8 MB	352.4 MB	33.5 KB	854 B	34	4	5510	3275	173514752	369553408	175910912	369565696	34291	854
23	b8/a3dff7	7854	blast (5)	COMPLETED	0	2015-05-10 10:03:59.230	30.5s	7.7s	86.1%	366.4 MB	789.5 MB	650.6 MB	826.2 MB	191.9 KB	854 B	55	4	30515	7722	384163840	827863040	682184704	866291712	196521	854
28	1a/bdbebe	29698	blast (8)	COMPLETED	0	2015-05-10 10:04:26.300	7.1s	4.7s	24.0%	141.8 MB	515.2 MB	147.4 MB	515.3 MB	33.5 KB	854 B	34	4	7098	4697	148701184	540270592	154517504	540282880	34291	854
29	59/349dd5	3219	blast (9)	COMPLETED	0	2015-05-10 10:04:29.048	9.6s	6.4s	85.8%	508.7 MB	742.2 MB	544.4 MB	742.2 MB	191.9 KB	854 B	55	4	9612	6422	533458944	778264576	570851328	778276864	196521	854
30	19/b68ef3	3761	exonerate (3)	COMPLETED	0	2015-05-10 10:04:29.308	53.2s	49.9s	109.3%	492.2 MB	536.3 MB	492.2 MB	536.3 MB	267 MB	332.1 KB	69128	151	53236	49864	516079616	562319360	516112384	562364416	279970087	340021
13	ed/c794bf	14725	formatChr (4)	COMPLETED	0	2015-05-10 10:02:11.313	3m 14s	2m 50s	82.1%	280.2 MB	293.1 MB	280.6 MB	293.6 MB	1.4 GB	1.1 GB	969637	444361	193620	169607	293773312	307380224	294264832	307896320	1483174187	1141590014
33	c5/e1fbc7	21691	exonerate (6)	COMPLETED	0	2015-05-10 10:04:38.661	47.9s	45.4s	87.5%	605.6 MB	667 MB	605.6 MB	667 MB	955.9 MB	6.4 MB	247911	1893	47852	45426	634974208	699383808	634990592	699396096	1002351814	6670250
36	93/b20e7e	-	normExonerate (1)	COMPLETED	-	2015-05-10 10:05:26.522	11ms	1ms	-	-	-	-	-	-	-	-	-	11	1	-	-	-	-	-	-
35	ff/270f8a	22489	exonerate (8)	COMPLETED	0	2015-05-10 10:05:24.933	5.5s	3.4s	16.0%	68.3 MB	127 MB	68.3 MB	127 MB	9 MB	82.6 KB	2372	26	5457	3422	71618560	133144576	71618560	133156864	9453851	84605
38	0d/0412d6	-	normExonerate (2)	COMPLETED	-	2015-05-10 10:05:30.390	5ms	1ms	-	-	-	-	-	-	-	-	-	5	1	-	-	-	-	-	-
39	99/404e61	-	normExonerate (3)	COMPLETED	-	2015-05-10 10:05:30.404	3ms	0ms	-	-	-	-	-	-	-	-	-	3	0	-	-	-	-	-	-
34	66/ed4bf4	17407	exonerate (7)	COMPLETED	0	2015-05-10 10:05:22.545	9.7s	8.4s	69.3%	695.9 MB	732.6 MB	695.9 MB	732.7 MB	256.4 MB	421.1 KB	65883	126	9673	8438	729673728	768229376	729673728	768241664	268821069	431165
40	4d/ff2255	-	normExonerate (4)	COMPLETED	-	2015-05-10 10:05:32.231	1ms	1ms	-	-	-	-	-	-	-	-	-	1	1	-	-	-	-	-	-
18	19/162dd7	15094	formatChr (9)	COMPLETED	0	2015-05-10 10:02:11.413	3m 36s	3m 12s	83.3%	319.5 MB	332.5 MB	319.5 MB	332.5 MB	2.5 GB	1.1 GB	1153037	470270	216197	191986	335032320	348672000	335036416	348700672	2638980680	1144605751
37	00/664423	25775	exonerate (9)	COMPLETED	0	2015-05-10 10:05:26.533	31.5s	30.1s	90.5%	120.3 MB	172.9 MB	120.3 MB	172.9 MB	353.2 MB	4.7 MB	92854	1385	31504	30054	126156800	181297152	126164992	181317632	370332235	4894125
42	34/03ce7c	-	normExonerate (5)	COMPLETED	-	2015-05-10 10:05:58.050	3ms	1ms	-	-	-	-	-	-	-	-	-	3	1	-	-	-	-	-	-
25	07/411749	11009	exonerate (2)	COMPLETED	0	2015-05-10 10:04:02.401	2m 18s	2m	62.6%	703.1 MB	760.7 MB	703.1 MB	760.9 MB	982.6 MB	28.6 MB	266011	8510	138469	119732	737251328	797700096	737280000	797855744	1030321491	30008154
43	d5/d5beb4	-	normExonerate (6)	COMPLETED	-	2015-05-10 10:06:20.882	3ms	1ms	-	-	-	-	-	-	-	-	-	3	1	-	-	-	-	-	-
41	7b/373d07	3050	exonerate (10)	COMPLETED	0	2015-05-10 10:05:47.681	36.2s	34.1s	52.2%	149.8 MB	204.4 MB	149.9 MB	204.4 MB	528.3 MB	6.1 MB	138347	1796	36234	34051	157126656	214343680	157200384	214355968	554012452	6376380
44	72/30bfc9	-	normExonerate (7)	COMPLETED	-	2015-05-10 10:06:23.925	3ms	1ms	-	-	-	-	-	-	-	-	-	3	1	-	-	-	-	-	-
32	8f/d3ba7d	13543	exonerate (5)	COMPLETED	0	2015-05-10 10:04:33.398	3m 8s	3m 6s	108.0%	674.5 MB	733.1 MB	674.6 MB	733.1 MB	1 GB	44 MB	303418	13566	188070	186412	707289088	768688128	707317760	768700416	1121466080	46113288
45	8e/f37c8b	-	normExonerate (8)	COMPLETED	-	2015-05-10 10:07:41.486	8ms	0ms	-	-	-	-	-	-	-	-	-	8	0	-	-	-	-	-	-
10	2c/cfb9c2	9307	formatChr (1)	COMPLETED	0	2015-05-10 09:59:13.437	10m 8s	10m 4s	54.0%	222.8 MB	235.8 MB	223.2 MB	236.2 MB	2.6 GB	1.1 GB	3200918	891983	608263	603830	233668608	247279616	234037248	247672832	2784481229	1145673015
31	3d/c9434d	4875	exonerate (4)	COMPLETED	0	2015-05-10 10:04:29.746	5m 15s	5m 13s	112.6%	686.8 MB	745.6 MB	686.8 MB	745.6 MB	1.2 GB	103.9 MB	376621	31608	315286	312987	720150528	781824000	720187392	781836288	1299174328	108914626
47	44/9dbdeb	-	normExonerate (9)	COMPLETED	-	2015-05-10 10:09:45.047	7ms	1ms	-	-	-	-	-	-	-	-	-	7	1	-	-	-	-	-	-
12	64/8c27fa	9308	formatChr (3)	COMPLETED	0	2015-05-10 09:59:13.436	10m 45s	10m 38s	66.5%	813.2 MB	826.1 MB	813.2 MB	826.2 MB	6 GB	2.5 GB	3527517	1266220	644702	637614	852656128	866279424	852656128	866299904	6413724898	2664212329
48	e9/b218a9	25488	exonerate (12)	COMPLETED	0	2015-05-10 10:09:58.169	7.2s	5.8s	40.0%	54.7 MB	87.5 MB	54.7 MB	87.6 MB	120.1 MB	2.2 MB	31973	645	7163	5846	57364480	91795456	57364480	91848704	125980081	2259518
49	12/872394	-	normExonerate (10)	COMPLETED	-	2015-05-10 10:10:05.344	1ms	0ms	-	-	-	-	-	-	-	-	-	1	0	-	-	-	-	-	-
46	fa/2f0bc4	26557	exonerate (11)	COMPLETED	0	2015-05-10 10:09:21.732	1m 35s	1m 34s	106.2%	37.5 MB	89.8 MB	37.5 MB	89.8 MB	586.3 MB	49.9 MB	176948	14931	95376	93712	39366656	94146560	39366656	94158848	614798141	52300498
50	e0/491287	-	normExonerate (11)	COMPLETED	-	2015-05-10 10:10:57.126	4ms	0ms	-	-	-	-	-	-	-	-	-	4	0	-	-	-	-	-	-
24	8a/1a573e	9949	exonerate (1)	COMPLETED	0	2015-05-10 10:04:19.062	8m 43s	8m 40s	117.4%	708.1 MB	764.2 MB	708.2 MB	764.2 MB	1.4 GB	172 MB	459084	51527	522706	519638	742510592	801333248	742572032	801345536	1516027078	180363934
51	09/be817f	-	normExonerate (12)	COMPLETED	-	2015-05-10 10:13:01.787	6ms	0ms	-	-	-	-	-	-	-	-	-	6	0	-	-	-	-	-	-
60	b4/3835c3	2233	similarity (9)	COMPLETED	0	2015-05-10 10:13:01.904	3s	488ms	3.0%	71.5 MB	106.2 MB	71.5 MB	106.2 MB	254.1 KB	115.3 KB	252	527	3033	488	74960896	111366144	74969088	111386624	260248	118108
58	fa/e596fd	2231	similarity (7)	COMPLETED	0	2015-05-10 10:13:01.904	4.4s	819ms	15.0%	108.2 MB	156.1 MB	108.2 MB	156.1 MB	402.1 KB	11.3 KB	301	475	4418	819	113487872	163651584	113496064	163676160	411735	11616
54	2c/8c262a	2240	similarity (3)	COMPLETED	0	2015-05-10 10:13:01.906	6s	775ms	7.0%	108 MB	155.7 MB	108.3 MB	156.1 MB	521 KB	500.2 KB	312	609	5986	775	113278976	163282944	113532928	163676160	533508	512247
52	1a/aae28b	2232	similarity (1)	COMPLETED	0	2015-05-10 10:13:01.904	6.4s	875ms	4.0%	69.6 MB	104.4 MB	68.9 MB	103.7 MB	287.8 KB	184.4 KB	264	523	6365	875	72962048	109424640	72298496	108765184	294756	188810
57	5c/7d485d	2229	similarity (6)	COMPLETED	0	2015-05-10 10:13:01.903	8.3s	747ms	18.0%	108.1 MB	155.8 MB	108.4 MB	156.1 MB	317.2 KB	10.3 KB	244	481	8270	747	113393664	163323904	113655808	163676160	324864	10554
62	1d/cb3cc5	2236	similarity (11)	COMPLETED	0	2015-05-10 10:13:01.904	10.3s	178ms	0.0%	6.6 MB	28.6 MB	10 MB	32.1 MB	405.2 KB	211.3 KB	470	691	10308	178	6881280	29974528	10506240	33636352	414894	216350
59	72/a2d6de	2238	similarity (8)	COMPLETED	0	2015-05-10 10:13:01.906	12.4s	1.8s	25.0%	110.1 MB	158 MB	110.1 MB	158 MB	794.1 KB	17.2 KB	370	478	12438	1795	115478528	165683200	115486720	165707776	813209	17651
66	0d/d64f7d	2992	similarity (15)	COMPLETED	0	2015-05-10 10:13:04.938	11.4s	644ms	3.0%	34.9 MB	86.7 MB	36 MB	86.8 MB	313.1 KB	101.6 KB	457	646	11433	644	36630528	90947584	37752832	90976256	320586	104064
53	e0/edd584	2230	similarity (2)	COMPLETED	0	2015-05-10 10:13:01.903	14.5s	173ms	0.0%	12.2 MB	34.1 MB	15.5 MB	37.5 MB	277.4 KB	96.4 KB	422	644	14477	173	12795904	35786752	16269312	39313408	284010	98727
61	e8/593adf	3548	similarity (10)	COMPLETED	0	2015-05-10 10:13:07.893	9.9s	1s	17.0%	108.8 MB	156.6 MB	109.1 MB	156.8 MB	413.7 KB	12.1 KB	325	493	9903	1045	114135040	164220928	114364416	164438016	423628	12428
56	f9/cb708a	2234	similarity (5)	COMPLETED	0	2015-05-10 10:13:01.904	16.1s	833ms	3.0%	107.8 MB	155.5 MB	71.7 MB	106.5 MB	620.6 KB	436.1 KB	393	740	16108	833	113041408	163049472	75149312	111632384	635509	446594
55	2b/48265d	2247	similarity (4)	COMPLETED	0	2015-05-10 10:13:01.908	20.5s	5.2s	14.0%	112.6 MB	160.6 MB	112.6 MB	160.6 MB	1.3 MB	24.8 KB	510	485	20456	5178	118112256	168349696	118120448	168370176	1325680	25435
64	66/4e5417	3918	similarity (13)	COMPLETED	0	2015-05-10 10:13:10.176	12.3s	981ms	4.0%	107.5 MB	155.3 MB	107.6 MB	155.3 MB	368.8 KB	132.7 KB	272	511	12307	981	112771072	162832384	112779264	162856960	377670	135877
67	cb/eaba1a	3051	similarity (16)	COMPLETED	0	2015-05-10 10:13:06.323	16.5s	1s	2.0%	108.1 MB	155.8 MB	108.1 MB	155.8 MB	613.6 KB	250 KB	377	561	16538	1027	113369088	163385344	113377280	163409920	628313	256031
65	8f/07118e	3622	similarity (14)	COMPLETED	0	2015-05-10 10:13:08.270	15.3s	632ms	3.0%	35.6 MB	57.4 MB	35.7 MB	57.4 MB	310.5 KB	97.8 KB	264	503	15288	632	37330944	60157952	37396480	60174336	317924	100124
63	ff/72a851	4530	similarity (12)	COMPLETED	0	2015-05-10 10:13:12.212	11.4s	618ms	11.0%	107.8 MB	155.7 MB	107.8 MB	155.7 MB	450.6 KB	160.5 KB	279	525	11350	618	112996352	163250176	113004544	163274752	461420	164314
68	81/ffe11e	5534	similarity (17)	COMPLETED	0	2015-05-10 10:13:16.381	9.6s	640ms	3.0%	71.4 MB	106.1 MB	71.4 MB	106.1 MB	393.2 KB	178.3 KB	478	674	9565	640	74862592	111235072	74866688	111251456	402638	182607
70	f1/c50074	5003	similarity (19)	COMPLETED	0	2015-05-10 10:13:14.345	11.6s	981ms	4.0%	107.5 MB	155.2 MB	107.8 MB	155.4 MB	326.9 KB	150.4 KB	280	518	11609	981	112750592	162701312	112996352	163000320	334728	154057
71	ab/dc56c8	5498	similarity (20)	COMPLETED	0	2015-05-10 10:13:16.371	10s	868ms	5.0%	36.4 MB	57.8 MB	36.4 MB	57.9 MB	467.1 KB	219.9 KB	470	684	9986	868	38166528	60641280	38215680	60661760	478319	225176
69	67/a6ba4d	5875	similarity (18)	COMPLETED	0	2015-05-10 10:13:17.797	11.3s	669ms	9.0%	108.7 MB	156.5 MB	108.7 MB	156.5 MB	406.8 KB	12.4 KB	263	474	11303	669	113946624	164061184	113954816	164085760	416560	12727
73	5e/8bc271	6836	similarity (22)	COMPLETED	0	2015-05-10 10:13:22.367	7.5s	680ms	3.0%	34.7 MB	56.5 MB	35.7 MB	57.5 MB	350.5 KB	172.1 KB	286	528	7542	680	36421632	59252736	37416960	60309504	358946	176254
72	89/00b71d	5912	similarity (21)	COMPLETED	0	2015-05-10 10:13:18.013	12.7s	1.4s	26.0%	110.3 MB	158.2 MB	110.3 MB	158.2 MB	806 KB	17.3 KB	370	477	12743	1442	115638272	165851136	115646464	165871616	825361	17701
77	4c/de0749	7109	similarity (26)	COMPLETED	0	2015-05-10 10:13:23.563	9.2s	505ms	3.0%	68.7 MB	103.6 MB	68.7 MB	103.6 MB	200.6 KB	75.2 KB	270	519	9165	505	72077312	108601344	72081408	108625920	205404	77050
78	42/094a53	7514	similarity (27)	COMPLETED	0	2015-05-10 10:13:25.948	8.4s	604ms	3.0%	71.7 MB	106.3 MB	71.7 MB	106.4 MB	463.7 KB	235.1 KB	303	549	8392	604	75149312	111513600	75157504	111529984	474870	240793
76	16/36d1ec	7103	similarity (25)	COMPLETED	0	2015-05-10 10:13:23.559	12.2s	747ms	4.0%	107.5 MB	155.2 MB	107.7 MB	155.4 MB	473.2 KB	223 KB	471	687	12230	747	112705536	162689024	112951296	163000320	484571	228381
74	c8/73cd40	6862	similarity (23)	COMPLETED	0	2015-05-10 10:13:22.484	14.2s	916ms	24.0%	109.4 MB	157.2 MB	109.4 MB	157.3 MB	528.5 KB	14.6 KB	321	476	14241	916	114737152	164872192	114745344	164896768	541208	14914
81	63/744327	8290	similarity (30)	COMPLETED	0	2015-05-10 10:13:29.101	9.1s	515ms	23.0%	108.3 MB	156.1 MB	108.3 MB	156.1 MB	421 KB	11.6 KB	301	475	9071	515	113577984	163643392	113586176	163667968	431147	11889
79	a4/922aa9	7535	similarity (28)	COMPLETED	0	2015-05-10 10:13:25.956	12.7s	1.7s	17.0%	109.6 MB	157.2 MB	109.6 MB	157.3 MB	677.9 KB	15.5 KB	370	478	12721	1669	114884608	164872192	114892800	164896768	694192	15895
75	fd/edf175	6905	similarity (24)	COMPLETED	0	2015-05-10 10:13:22.861	17s	7.2s	88.0%	116.4 MB	164.1 MB	116.4 MB	164.1 MB	1.5 MB	28 KB	581	490	17043	7215	122052608	172044288	122060800	172064768	1529365	28633
80	fd/1c91f4	7707	similarity (29)	COMPLETED	0	2015-05-10 10:13:26.357	14s	1.9s	10.0%	111.2 MB	159.1 MB	111.2 MB	159.1 MB	819.4 KB	19.7 KB	375	476	13962	1872	116613120	166793216	116621312	166813696	839112	20172
83	d8/abc159	8413	similarity (32)	COMPLETED	0	2015-05-10 10:13:30.756	11.3s	763ms	3.0%	71.6 MB	106.3 MB	71.6 MB	106.4 MB	507.4 KB	292.3 KB	320	557	11252	763	75112448	111501312	75120640	111521792	519540	299323
82	03/ce9abb	8346	similarity (31)	COMPLETED	0	2015-05-10 10:13:29.910	12.4s	1.5s	8.0%	109.3 MB	157.2 MB	109.3 MB	157.3 MB	623.1 KB	14.7 KB	370	478	12426	1529	114581504	164872192	114589696	164896768	638038	15033
85	e8/f68b3a	9649	similarity (34)	COMPLETED	0	2015-05-10 10:13:34.341	10.6s	213ms	3.0%	36.5 MB	57.9 MB	36.5 MB	57.9 MB	383.3 KB	201.9 KB	305	557	10598	213	38260736	60747776	38264832	60764160	392458	206739
84	05/b4bdda	8907	similarity (33)	COMPLETED	0	2015-05-10 10:13:32.728	13s	1.1s	20.0%	109.2 MB	157 MB	109.2 MB	157 MB	592.4 KB	14.1 KB	368	476	13027	1136	114462720	164610048	114470912	164630528	606621	14476
90	b3/1d045d	10860	similarity (39)	COMPLETED	0	2015-05-10 10:13:39.904	9.5s	907ms	8.0%	108.3 MB	155.9 MB	108.5 MB	156.2 MB	348.4 KB	10.7 KB	309	481	9474	907	113532928	163508224	113807360	163811328	356752	11001
88	61/a1f51a	10561	similarity (37)	COMPLETED	0	2015-05-10 10:13:38.173	11.6s	920ms	8.0%	108.4 MB	156.1 MB	108.4 MB	156.1 MB	424.4 KB	11.8 KB	305	478	11574	920	113618944	163676160	113627136	163700736	434631	12032
87	26/6d047e	10043	similarity (36)	COMPLETED	0	2015-05-10 10:13:36.725	13.2s	1.9s	16.0%	110.5 MB	158.2 MB	110.5 MB	158.2 MB	855.1 KB	18 KB	370	477	13226	1887	115851264	165892096	115859456	165912576	875597	18444
89	44/5ea6fe	10612	similarity (38)	COMPLETED	0	2015-05-10 10:13:38.677	11.5s	1.3s	3.0%	108.9 MB	156.8 MB	108.9 MB	156.9 MB	547.9 KB	13.6 KB	305	478	11468	1289	114229248	164466688	114237440	164491264	561030	13914
86	a7/3b9ba9	9718	similarity (35)	COMPLETED	0	2015-05-10 10:13:35.789	15.6s	6.4s	22.0%	113.1 MB	161.1 MB	113.1 MB	161.1 MB	3.8 MB	3.3 MB	1216	1320	15605	6370	118607872	168902656	118616064	168923136	4035830	3419527
91	77/859638	10977	similarity (40)	COMPLETED	0	2015-05-10 10:13:40.319	11.7s	697ms	8.0%	108 MB	155.7 MB	108.2 MB	156.1 MB	275.4 KB	9.8 KB	248	484	11662	697	113233920	163278848	113487872	163676160	281960	10051
92	92/5dc3dd	11193	similarity (41)	COMPLETED	0	2015-05-10 10:13:42.008	10.3s	803ms	5.0%	107.8 MB	155.7 MB	107.8 MB	155.7 MB	446.9 KB	147.4 KB	276	515	10299	803	113041408	163250176	113049600	163274752	457580	150900
94	95/904aa1	11900	similarity (43)	COMPLETED	0	2015-05-10 10:13:44.940	10s	673ms	0.0%	30.7 MB	73 MB	30.7 MB	73 MB	311 KB	118 KB	414	649	9966	673	32223232	76500992	32223232	76529664	318421	120850
93	cf/f6a5c7	11219	similarity (42)	COMPLETED	0	2015-05-10 10:13:42.337	12.9s	1.1s	0.0%	109.2 MB	156.9 MB	109.2 MB	156.9 MB	603.4 KB	14.4 KB	370	478	12944	1050	114487296	164515840	114495488	164540416	617891	14752
95	82/82b25b	11956	similarity (44)	COMPLETED	0	2015-05-10 10:13:45.755	12s	211ms	4.0%	35.2 MB	56.6 MB	36.3 MB	57.9 MB	371.1 KB	197.3 KB	299	552	11979	211	36864000	59392000	38105088	60682240	379967	202066
96	fc/2b578e	12986	similarity (45)	COMPLETED	0	2015-05-10 10:13:49.378	9s	361ms	3.0%	108.2 MB	155.8 MB	108.4 MB	156.1 MB	523.9 KB	305 KB	356	555	8983	361	113410048	163332096	113684480	163688448	536522	312363
97	da/aa1ec7	13118	similarity (46)	COMPLETED	0	2015-05-10 10:13:49.747	9s	1.9s	3.0%	110.5 MB	158.3 MB	110.5 MB	158.3 MB	862.1 KB	18.2 KB	439	480	9029	1891	115851264	165965824	115859456	165986304	882841	18647
98	27/8e2fe0	14752	matrix (1)	COMPLETED	0	2015-05-10 10:13:58.819	1.9s	37ms	0.0%	1.3 MB	11 MB	1.3 MB	11.1 MB	21.2 KB	1.1 KB	44	8	1904	37	1413120	11579392	1413120	11587584	21751	1177
