# Supplementary material for: The impact of Docker containers on the performance of genomic pipelines
Source: PeerJ. 2015 Sep 24;3:e1273. doi: 10.7717/peerj.1273 (PMC4586803; doi:10.7717/peerj.1273)
Supplement: Supplemental Information 1 [file peerj-03-1273-s001.zip › docker-benchmarks-peerj5515/piper-nf/docker_7/result/simMatrix.csv]

species	gen1	gen2	gen3	gen4	gen5	gen6	gen7	gen8	gen9
CUFF.129626.3	0	0	0	0	100.00	0	0	0	0
CUFF.59977.12	0	0	0	0	100.00	89.42	0	0	0
CUFF.142223.2	0	0	0	0	100.00	0	0	0	0
CUFF.57194.1	0	0	0	0	99.84	0	0	0	0
CUFF.71472.2	0	0	0	69.07	100.00	93.24	0	0	0
CUFF.56802.2	0	0	0	0	98.95	89.43	0	0	0
CUFF.132887.3	0	0	0	0	100.00	95.44	0	0	92.42
CUFF.116758.2	74.54	0	0	0	100.00	91.28	0	0	0
CUFF.134439.18	0	0	0	0	100.00	0	0	0	0
CUFF.128925.1	94.39	0	0	90.72	97.14	93.28	86.42	87.57	89.85
CUFF.61358.1	0	0	0	0	68.07	0	0	0	0
CUFF.101790.1	0	0	0	0	100.00	0	80.19	0	0
CUFF.94004.1	0	0	0	0	100.00	0	0	0	0
CUFF.61059.1	0	0	0	0	100.00	0	0	0	0
CUFF.13755.2	0	0	0	77.54	58.03	0	0	0	80.14
CUFF.136076.4	0	0	0	0	0	82.41	0	0	0
CUFF.146412.1	0	0	0	0	100.00	90.62	0	0	0
CUFF.136404.9	0	0	0	0	99.95	0	0	0	0
CUFF.32777.3	0	0	0	0	99.98	0	0	0	0
CUFF.28328.3	0	0	0	0	100.00	89.73	0	0	0
CUFF.94730.1	0	0	0	0	100.00	92.42	0	0	0
CUFF.9164.2	0	0	0	0	100.00	0	0	0	0
CUFF.88621.1	80.22	0	0	0	100.00	92.10	77.95	0	0
CUFF.9801.1	85.58	0	0	0	100.00	0	0	0	0
CUFF.75286.1	0	0	0	0	99.86	93.87	0	0	0
CUFF.136709.2	0	0	0	0	99.79	92.57	0	0	0
CUFF.96472.3	0	0	0	0	99.84	91.89	0	0	0
CUFF.85960.1	0	0	0	0	100.00	91.26	0	0	0
CUFF.101994.1	0	0	0	0	99.47	0	0	0	0
CUFF.27382.4	0	0	0	0	100.00	0	0	0	0
CUFF.115782.2	0	0	0	0	99.18	90.15	0	0	77.90
CUFF.134186.2	0	0	0	0	100.00	0	0	0	0
CUFF.93615.1	0	0	0	0	100.00	91.63	0	0	0
CUFF.42845.2	91.27	0	79.25	0	99.97	96.72	86.67	76.79	0
CUFF.136398.2	0	0	0	0	100.00	0	0	0	0
CUFF.8501.3	0	0	0	0	100.00	92.58	0	0	0
CUFF.115238.2	79.81	0	0	74.39	100.00	91.48	0	0	0
CUFF.118232.3	0	0	0	0	100.00	0	0	0	0
CUFF.102.1	78.76	0	0	0	100.00	89.68	75.75	0	0
CUFF.84475.3	0	0	0	0	100.00	0	0	0	0
CUFF.87653.2	80.91	0	0	0	100.00	0	73.88	0	0
CUFF.74717.1	0	0	0	0	100.00	0	0	0	0
CUFF.58891.1	0	0	0	0	100.00	89.83	0	0	0
CUFF.77894.3	0	0	0	76.11	100.00	92.04	0	0	74.71
CUFF.6498.2	0	0	0	0	100.00	0	81.50	0	0
CUFF.126783.5	0	0	0	0	100.00	90.98	0	0	0
CUFF.134325.13	0	0	0	0	0	0	0	0	0
CUFF.97297.3	0	0	0	0	0	0	0	0	0
CUFF.136141.1	0	0	0	0	0	0	0	0	0
CUFF.133681.2	0	0	0	0	0	0	0	0	0
CUFF.135245.1	0	0	0	0	0	0	0	0	0
CUFF.65550.2	0	0	0	0	0	0	0	0	0
CUFF.134757.11	0	0	0	0	0	0	0	0	0
CUFF.138219.10	0	0	0	0	0	0	0	0	0
CUFF.133652.2	0	0	0	0	0	0	0	0	0
CUFF.131239.6	0	0	0	0	0	0	0	0	0
CUFF.87653.4	0	0	0	0	0	0	0	0	0
CUFF.4543.4	0	0	0	0	0	0	0	0	0
CUFF.99724.4	0	0	0	0	0	0	0	0	0
CUFF.4769.1	0	0	0	0	0	0	0	0	0
CUFF.135028.4	0	0	0	0	0	0	0	0	0
CUFF.80492.2	0	0	0	0	0	0	0	0	0
CUFF.8997.5	0	0	0	0	0	0	0	0	0
CUFF.134434.3	0	0	0	0	0	0	0	0	0
CUFF.134129.2	0	0	0	0	0	0	0	0	0
CUFF.133918.14	0	0	0	0	0	0	0	0	0
CUFF.135846.18	0	0	0	0	0	0	0	0	0
CUFF.136444.9	0	0	0	0	0	0	0	0	0
CUFF.139010.2	0	0	0	0	0	0	0	0	0
CUFF.100862.2	0	0	0	0	0	0	0	0	0
CUFF.138029.20	0	0	0	0	0	0	0	0	0
CUFF.136598.11	0	0	0	0	0	0	0	0	0
CUFF.136152.3	0	0	0	0	0	0	0	0	0
CUFF.81515.1	0	0	0	0	0	0	0	0	0
CUFF.136249.1	0	0	0	0	0	0	0	0	0
CUFF.135028.2	0	0	0	0	0	0	0	0	0
CUFF.105879.4	0	0	0	0	0	0	0	0	0
CUFF.136088.27	0	0	0	0	0	0	0	0	0
CUFF.110871.1	0	0	0	0	0	0	0	0	0
CUFF.29702.1	0	0	0	0	0	0	0	0	0
CUFF.22618.3	0	0	0	0	0	0	0	0	0
CUFF.133314.2	0	0	0	0	0	0	0	0	0
CUFF.53356.1	0	0	0	0	0	0	0	0	0
CUFF.131156.6	0	0	0	0	0	0	0	0	0
CUFF.137452.5	0	0	0	0	0	0	0	0	0
CUFF.130731.4	0	0	0	0	0	0	0	0	0
CUFF.137974.6	0	0	0	0	0	0	0	0	0
CUFF.132201.1	0	0	0	0	0	0	0	0	0
CUFF.78783.3	0	0	0	0	0	0	0	0	0
CUFF.131175.2	0	0	0	0	0	0	0	0	0
CUFF.133918.13	0	0	0	0	0	0	0	0	0
CUFF.134701.1	0	0	0	0	0	0	0	0	0
CUFF.137696.7	0	0	0	0	0	0	0	0	0
CUFF.132016.3	0	0	0	0	0	0	0	0	0
CUFF.68537.1	0	0	0	0	0	0	0	0	0
CUFF.138101.3	0	0	0	0	0	0	0	0	0
CUFF.133853.4	0	0	0	0	0	0	0	0	0
CUFF.130784.1	0	0	0	0	0	0	0	0	0
CUFF.131956.2	0	0	0	0	0	0	0	0	0
CUFF.138245.15	0	0	0	0	0	0	0	0	0
