# Supplementary material for: The impact of Docker containers on the performance of genomic pipelines
Source: PeerJ. 2015 Sep 24;3:e1273. doi: 10.7717/peerj.1273 (PMC4586803; doi:10.7717/peerj.1273)
Supplement: Supplemental Information 1 [file peerj-03-1273-s001.zip › docker-benchmarks-peerj5515/piper-nf/docker_7/trace.csv]

task_id	hash	native_id	name	status	exit	submit	duration	realtime	%cpu	rss	vmem	peak_rss	peak_vmem	rchar	wchar	syscr	syscw	duration	realtime	rss	vmem	peak_rss	peak_vmem	rchar	wchar
18	96/088ca3	20465	formatChr (9)	COMPLETED	0	2015-05-10 11:40:40.054	13.5s	7.1s	75.8%	350.8 MB	363.9 MB	351 MB	364 MB	1 GB	1 GB	133730	266851	13483	7143	367865856	381538304	368062464	381685760	1092939133	1092926051
5	38/454b1b	20462	formatBlast (5)	COMPLETED	0	2015-05-10 11:40:40.055	1m 19s	48.7s	95.0%	348.9 MB	463.1 MB	527.6 MB	643.2 MB	1016.3 MB	252 MB	32573	2928	78536	48740	365867008	485560320	553201664	674447360	1065641069	264269770
7	6d/04757c	20469	formatBlast (7)	COMPLETED	0	2015-05-10 11:40:40.055	1m 28s	48.1s	96.4%	90 MB	167.3 MB	117.1 MB	187.4 MB	1 GB	263.2 MB	34032	1673	88233	48051	94388224	175411200	122740736	196501504	1113689212	275933310
2	56/41fb5f	20464	formatBlast (3)	COMPLETED	0	2015-05-10 11:40:40.054	1m 33s	1m 2s	87.6%	34.4 MB	82 MB	34.4 MB	82 MB	1.1 GB	273.4 MB	34510	5198	93082	62103	36052992	85970944	36052992	85983232	1129266948	286671905
1	f7/aa590b	20463	formatBlast (1)	COMPLETED	0	2015-05-10 11:40:40.053	1m 38s	1m 8s	97.2%	525.7 MB	574.9 MB	815.9 MB	865.1 MB	1.7 GB	430.2 MB	55883	6598	98216	67867	551264256	602836992	855494656	907079680	1829590916	451121507
8	3d/3b45ae	20468	formatBlast (8)	COMPLETED	0	2015-05-10 11:40:40.057	1m 51s	1m 22s	88.7%	57.9 MB	107 MB	66.4 MB	115.4 MB	2 GB	509.9 MB	66632	4880	111289	82314	60764160	112148480	69578752	120975360	2181926040	534617276
14	85/1eb0ee	20466	formatChr (5)	COMPLETED	0	2015-05-10 11:40:40.053	2m 19s	1m 43s	86.8%	336.4 MB	349.5 MB	336.6 MB	349.7 MB	2.2 GB	1019.5 MB	751066	376435	139129	102636	352784384	366485504	352980992	366641152	2350126536	1069011700
3	99/cd9e6f	20470	formatBlast (2)	COMPLETED	0	2015-05-10 11:40:40.054	2m 25s	1m 57s	93.8%	97.7 MB	148.7 MB	101.5 MB	152.5 MB	2.5 GB	630.3 MB	80406	7934	144721	117447	102412288	155918336	106430464	159948800	2633272498	660873928
13	53/362254	20461	formatChr (4)	COMPLETED	0	2015-05-10 11:40:40.052	3m 26s	2m 57s	79.6%	273.3 MB	286.3 MB	273.5 MB	286.6 MB	1.4 GB	1.1 GB	976942	445559	205984	177273	286535680	300208128	286781440	300486656	1508623760	1141625759
15	9a/43b609	26636	formatChr (6)	COMPLETED	0	2015-05-10 11:40:53.545	3m 50s	3m 30s	88.0%	341.2 MB	354.2 MB	341.5 MB	354.5 MB	2.5 GB	1.1 GB	1155425	470692	229606	209986	357777408	371458048	358039552	371740672	2641552066	1144623689
17	36/900ff9	11183	formatChr (8)	COMPLETED	0	2015-05-10 11:42:08.289	2m 49s	1m 32s	45.0%	248.7 MB	261.7 MB	248.7 MB	261.7 MB	2.1 GB	1 GB	384202	306809	168851	91735	260780032	274436096	260780032	274456576	2230378649	1081261535
6	eb/5029b2	32225	formatBlast (6)	COMPLETED	0	2015-05-10 11:42:18.270	2m 40s	41.6s	85.8%	372.6 MB	478.3 MB	560 MB	665.8 MB	1 GB	255.1 MB	33011	1340	159977	41606	390705152	501501952	587182080	698126336	1080144040	267464850
9	c4/937824	21802	formatBlast (9)	COMPLETED	0	2015-05-10 11:42:31.347	2m 27s	48.4s	88.8%	334.3 MB	468.2 MB	539.4 MB	691.9 MB	1.2 GB	295 MB	38310	136	147186	48423	350527488	490950656	565637120	725467136	1253780389	309306802
20	67/967762	15872	blast (2)	COMPLETED	0	2015-05-10 11:44:43.151	43.2s	4.1s	1.0%	12.4 MB	63.2 MB	12.4 MB	63.9 MB	17.5 KB	854 B	32	4	43207	4103	12984320	66269184	12984320	67051520	17909	854
22	68/d710a6	2181	blast (4)	COMPLETED	0	2015-05-10 11:44:58.248	46.8s	6.8s	24.0%	144.3 MB	515.2 MB	146.1 MB	515.3 MB	192.1 KB	1.8 KB	56	11	46845	6806	151343104	540270592	153247744	540282880	196695	1892
21	5f/718e13	32121	blast (3)	COMPLETED	0	2015-05-10 11:44:57.141	50.8s	7.3s	21.0%	123.1 MB	352.1 MB	135.1 MB	352.1 MB	193.1 KB	96.7 KB	57	49	50807	7299	129056768	369221632	141631488	369233920	197719	99025
19	f1/f35344	9286	blast (1)	COMPLETED	0	2015-05-10 11:44:06.036	1m 47s	11.4s	65.0%	169.6 MB	431.2 MB	457.7 MB	580.9 MB	193.8 KB	616.9 KB	61	166	106791	11433	177868800	452165632	479891456	609083392	198451	631707
23	f2/2c52e2	2783	blast (5)	COMPLETED	0	2015-05-10 11:44:58.533	54.3s	13.9s	76.4%	548.4 MB	742.2 MB	548.7 MB	742.2 MB	191.9 KB	854 B	55	4	54306	13850	574996480	778264576	575320064	778276864	196521	854
4	55/60d28a	24185	formatBlast (4)	COMPLETED	0	2015-05-10 11:43:04.776	2m 51s	55.3s	61.8%	81.4 MB	142.9 MB	98.8 MB	160.4 MB	979.8 MB	235 MB	31400	3050	171495	55322	85389312	149872640	103649280	168144896	1027443864	246396840
26	2b/12b56d	20140	blast (8)	COMPLETED	0	2015-05-10 11:45:47.949	22.2s	3s	24.0%	168.4 MB	380.6 MB	170.4 MB	380.6 MB	33.5 KB	854 B	34	4	22225	3021	176590848	399114240	178696192	399126528	34291	854
25	24/b90c48	14002	blast (7)	COMPLETED	0	2015-05-10 11:45:45.094	27.4s	5.3s	0.0%	8 MB	62.8 MB	8 MB	62.8 MB	17.5 KB	854 B	31	4	27354	5279	8429568	65851392	8429568	65863680	17904	854
24	bd/50425c	14025	blast (6)	COMPLETED	0	2015-05-10 11:45:26.358	47.9s	7.4s	87.0%	413.9 MB	789.5 MB	650.6 MB	826.2 MB	191.9 KB	854 B	55	4	47949	7411	434016256	827863040	682156032	866291712	196521	854
31	b2/ac7c12	32031	blast (9)	COMPLETED	0	2015-05-10 11:46:12.449	5.4s	3.1s	22.0%	152.4 MB	352.4 MB	154.4 MB	352.4 MB	33.5 KB	854 B	34	4	5369	3070	159821824	369553408	161857536	369565696	34291	854
11	9b/57c5ca	15063	formatChr (2)	COMPLETED	0	2015-05-10 11:42:59.183	3m 34s	1m 37s	57.9%	511.5 MB	524.6 MB	511.7 MB	524.8 MB	3 GB	1.7 GB	495879	492039	213753	97272	536358912	550031360	536588288	550313984	3191845662	1830812378
16	ff/281cdc	19351	formatChr (7)	COMPLETED	0	2015-05-10 11:42:13.137	4m 25s	3m 26s	30.6%	478.9 MB	491.9 MB	479.1 MB	492.2 MB	3.4 GB	2.1 GB	1075338	700454	264604	206070	502153216	515842048	502374400	516112384	3648708649	2244750249
27	05/3d95f4	25071	exonerate (1)	COMPLETED	0	2015-05-10 11:45:52.828	55s	39.4s	51.4%	151.6 MB	205.2 MB	151.7 MB	205.2 MB	528.6 MB	6.2 MB	138439	1820	54975	39422	158994432	215187456	159047680	215199744	554234016	6466124
36	7b/041644	28750	exonerate (9)	COMPLETED	0	2015-05-10 11:46:47.803	10.2s	8.2s	72.5%	695.6 MB	732.6 MB	695.6 MB	732.7 MB	291.3 MB	421.1 KB	74824	126	10211	8156	729337856	768229376	729337856	768241664	305443405	431165
32	5d/18e65a	4303	exonerate (5)	COMPLETED	0	2015-05-10 11:46:14.308	47.8s	46.5s	94.6%	608.5 MB	669.9 MB	608.6 MB	669.9 MB	947.5 MB	6.1 MB	245632	1815	47824	46512	638107648	702390272	638128128	702402560	993561460	6420764
38	96/08f70a	-	normExonerate (1)	COMPLETED	-	2015-05-10 11:47:02.139	12ms	10ms	-	-	-	-	-	-	-	-	-	12	10	-	-	-	-	-	-
39	d5/ed8007	-	normExonerate (2)	COMPLETED	-	2015-05-10 11:47:02.151	97ms	0ms	-	-	-	-	-	-	-	-	-	97	0	-	-	-	-	-	-
40	e8/d120dc	-	normExonerate (3)	COMPLETED	-	2015-05-10 11:47:02.248	3ms	0ms	-	-	-	-	-	-	-	-	-	3	0	-	-	-	-	-	-
37	dd/a0235c	10227	exonerate (10)	COMPLETED	0	2015-05-10 11:46:58.015	4.7s	3.3s	16.0%	35.5 MB	69 MB	35.5 MB	69 MB	9 MB	82.6 KB	2373	26	4724	3332	37224448	72359936	37224448	72372224	9453851	84605
41	d4/a0c361	-	normExonerate (4)	COMPLETED	-	2015-05-10 11:47:02.752	2ms	0ms	-	-	-	-	-	-	-	-	-	2	0	-	-	-	-	-	-
35	3a/974212	16299	exonerate (8)	COMPLETED	0	2015-05-10 11:46:37.742	31s	27.2s	96.3%	117.5 MB	169.7 MB	120.8 MB	172.9 MB	359.3 MB	5.1 MB	94720	1530	30971	27207	123162624	177975296	126701568	181321728	376747226	5395161
42	5f/2a3d46	-	normExonerate (5)	COMPLETED	-	2015-05-10 11:47:08.724	3ms	0ms	-	-	-	-	-	-	-	-	-	3	0	-	-	-	-	-	-
28	3a/76216e	25292	exonerate (2)	COMPLETED	0	2015-05-10 11:45:52.910	1m 19s	1m 4s	106.3%	665.5 MB	704 MB	665.5 MB	704 MB	639.4 MB	4.8 MB	166835	1512	79255	63580	697847808	738222080	697847808	738234368	670502028	5078709
43	dc/1cedbe	-	normExonerate (6)	COMPLETED	-	2015-05-10 11:47:12.176	2ms	0ms	-	-	-	-	-	-	-	-	-	2	0	-	-	-	-	-	-
30	4d/f6cb1d	29960	exonerate (4)	COMPLETED	0	2015-05-10 11:45:56.271	2m 19s	2m 7s	103.5%	1.3 GB	1.4 GB	1.3 GB	1.4 GB	1008.9 MB	26.3 MB	272912	7827	139483	127200	1390198784	1464303616	1390198784	1464315904	1057916207	27570293
44	ba/47639e	-	normExonerate (7)	COMPLETED	-	2015-05-10 11:48:15.769	5ms	0ms	-	-	-	-	-	-	-	-	-	5	0	-	-	-	-	-	-
12	ee/ccc113	20467	formatChr (3)	COMPLETED	0	2015-05-10 11:40:40.056	10m 15s	10m 6s	93.4%	806.7 MB	819.7 MB	806.9 MB	820 MB	6 GB	2.5 GB	3556717	1271296	614711	605944	845905920	859529216	846139392	859815936	6456169193	2664439057
45	51/e24fa8	17715	exonerate (11)	COMPLETED	0	2015-05-10 11:50:54.803	7.8s	6.3s	39.1%	54.7 MB	87.5 MB	54.7 MB	87.6 MB	110.5 MB	2.1 MB	29474	641	7816	6280	57360384	91795456	57360384	91848704	115841963	2253077
46	30/055734	-	normExonerate (8)	COMPLETED	-	2015-05-10 11:51:02.628	2ms	1ms	-	-	-	-	-	-	-	-	-	2	1	-	-	-	-	-	-
29	33/8fd1bf	25922	exonerate (3)	COMPLETED	0	2015-05-10 11:46:10.174	5m 8s	5m 7s	133.8%	692.6 MB	750.2 MB	705.1 MB	762.7 MB	1.2 GB	102.5 MB	373639	31488	308451	307146	726261760	786644992	739311616	799715328	1269618356	107520789
47	a2/2e57dc	-	normExonerate (9)	COMPLETED	-	2015-05-10 11:51:18.638	8ms	1ms	-	-	-	-	-	-	-	-	-	8	1	-	-	-	-	-	-
33	c6/427d18	13962	exonerate (6)	COMPLETED	0	2015-05-10 11:46:17.818	5m 15s	5m 13s	112.6%	708.2 MB	765.3 MB	708.2 MB	765.3 MB	1.2 GB	97 MB	369773	29127	315369	313090	742567936	802492416	742600704	802504704	1314503383	101693849
48	0b/ed6018	-	normExonerate (10)	COMPLETED	-	2015-05-10 11:51:33.198	5ms	0ms	-	-	-	-	-	-	-	-	-	5	0	-	-	-	-	-	-
34	79/692814	11596	exonerate (7)	COMPLETED	0	2015-05-10 11:46:32.937	5m 7s	5m 5s	97.2%	708.8 MB	765.9 MB	708.8 MB	765.9 MB	1.3 GB	107.6 MB	384896	32078	307252	304602	743223296	803127296	743235584	803139584	1344594593	112826304
49	b6/9c71ab	-	normExonerate (11)	COMPLETED	-	2015-05-10 11:51:40.202	7ms	1ms	-	-	-	-	-	-	-	-	-	7	1	-	-	-	-	-	-
10	91/c79a18	20284	formatChr (1)	COMPLETED	0	2015-05-10 11:41:58.591	10m 7s	9m	37.7%	351.1 MB	364.2 MB	351.3 MB	364.4 MB	3.2 GB	1.1 GB	3231351	894133	607156	540162	368160768	381861888	368410624	382140416	3398362387	1145738663
50	cf/07fccf	7776	exonerate (12)	COMPLETED	0	2015-05-10 11:52:05.783	1m 34s	1m 32s	67.9%	37.1 MB	89.4 MB	37.1 MB	89.4 MB	596.1 MB	50.9 MB	180116	15248	93732	92463	38903808	93777920	38903808	93790208	625064986	53350959
51	ec/222176	-	normExonerate (12)	COMPLETED	-	2015-05-10 11:53:39.532	4ms	1ms	-	-	-	-	-	-	-	-	-	4	1	-	-	-	-	-	-
53	4a/df57b7	11772	similarity (2)	COMPLETED	0	2015-05-10 11:53:39.639	3.2s	565ms	2.0%	34.6 MB	56.2 MB	35.5 MB	57.3 MB	166.8 KB	55.3 KB	255	501	3187	565	36282368	58982400	37265408	60039168	170752	56651
62	07/bd504b	11773	similarity (11)	COMPLETED	0	2015-05-10 11:53:39.639	4.6s	599ms	2.0%	68.8 MB	103.6 MB	68.8 MB	103.6 MB	270.5 KB	145.7 KB	284	521	4583	599	72130560	108609536	72134656	108630016	277000	149146
54	48/26b705	11771	similarity (3)	COMPLETED	0	2015-05-10 11:53:39.638	6s	612ms	8.0%	108 MB	155.7 MB	108.3 MB	156.1 MB	765.9 KB	500.4 KB	376	612	5997	612	113270784	163282944	113524736	163676160	784290	512360
61	6d/a4cffd	11769	similarity (10)	COMPLETED	0	2015-05-10 11:53:39.638	6.4s	859ms	5.0%	38.9 MB	68.4 MB	38.9 MB	68.4 MB	258.7 KB	145.3 KB	285	647	6436	859	40742912	71700480	40742912	71720960	264958	148769
52	db/fdae52	11768	similarity (1)	COMPLETED	0	2015-05-10 11:53:39.638	7.8s	270ms	3.0%	36.5 MB	58 MB	36.6 MB	58 MB	411.2 KB	219.6 KB	308	559	7830	270	38260736	60841984	38367232	60858368	421119	224820
58	b2/393b77	11774	similarity (7)	COMPLETED	0	2015-05-10 11:53:39.639	10.1s	1.3s	9.0%	108.2 MB	156.1 MB	108.2 MB	156.1 MB	402.1 KB	11.3 KB	301	475	10078	1294	113487872	163651584	113496064	163676160	411735	11616
60	5b/db0f48	11804	similarity (9)	COMPLETED	0	2015-05-10 11:53:39.646	16s	1s	26.0%	109.1 MB	156.8 MB	109.1 MB	156.9 MB	413.7 KB	12.1 KB	325	493	16048	1029	114356224	164413440	114372608	164491264	423628	12428
63	c2/3df596	12696	similarity (12)	COMPLETED	0	2015-05-10 11:53:44.222	11.9s	256ms	10.0%	107.8 MB	155.7 MB	107.8 MB	155.7 MB	300.5 KB	9.9 KB	236	475	11865	256	113004544	163250176	113012736	163274752	307716	10104
59	a1/a3e3fc	11812	similarity (8)	COMPLETED	0	2015-05-10 11:53:39.648	17.4s	1.6s	23.0%	110.1 MB	158 MB	110.1 MB	158 MB	794.1 KB	17.2 KB	370	478	17370	1596	115478528	165683200	115486720	165707776	813209	17651
57	38/fc91e0	11770	similarity (6)	COMPLETED	0	2015-05-10 11:53:39.638	18.6s	376ms	10.0%	108.1 MB	155.8 MB	108.4 MB	156.1 MB	317.2 KB	10.3 KB	244	481	18645	376	113393664	163323904	113655808	163676160	324864	10554
56	0a/4a312c	12480	similarity (5)	COMPLETED	0	2015-05-10 11:53:42.827	15.8s	365ms	3.0%	107.8 MB	155.5 MB	108 MB	155.8 MB	777.7 KB	443.4 KB	569	751	15761	365	113033216	163045376	113283072	163368960	796383	454000
55	c9/5669c3	11767	similarity (4)	COMPLETED	0	2015-05-10 11:53:39.638	19.8s	5.4s	0.0%	112.6 MB	160.6 MB	112.7 MB	160.6 MB	5.3 MB	3.9 MB	1715	1638	19830	5399	118116352	168349696	118124544	168370176	5603495	4071772
67	80/5b044b	12997	similarity (16)	COMPLETED	0	2015-05-10 11:53:45.635	14.2s	862ms	6.0%	107.8 MB	155.4 MB	108 MB	155.7 MB	234.1 KB	9.1 KB	244	481	14191	862	113020928	162926592	113270784	163270656	239702	9366
65	5e/f0eb68	13039	similarity (14)	COMPLETED	0	2015-05-10 11:53:46.075	14s	557ms	0.0%	69.6 MB	104.3 MB	35.7 MB	57.4 MB	319.2 KB	106.7 KB	268	514	14037	557	72998912	109412352	37396480	60174336	326832	109303
66	7b/0e81e8	13411	similarity (15)	COMPLETED	0	2015-05-10 11:53:47.470	18s	296ms	3.0%	68.7 MB	103.4 MB	68.7 MB	103.5 MB	294.2 KB	101.5 KB	422	645	17964	296	72060928	108474368	72065024	108494848	301224	103907
68	e9/53edaf	15193	similarity (17)	COMPLETED	0	2015-05-10 11:53:57.019	8.6s	158ms	0.0%	19.4 MB	51.1 MB	26.4 MB	48.3 MB	388.4 KB	178.3 KB	464	674	8641	158	20312064	53575680	27635712	50667520	397760	182598
64	ac/f8adf1	14911	similarity (13)	COMPLETED	0	2015-05-10 11:53:55.695	10.6s	215ms	3.0%	35.1 MB	56.7 MB	36.1 MB	57.7 MB	383.4 KB	147.6 KB	283	533	10640	215	36790272	59404288	37847040	60510208	392574	151110
69	82/525022	13546	similarity (18)	COMPLETED	0	2015-05-10 11:53:49.718	16.6s	1s	3.0%	108.1 MB	155.8 MB	108.1 MB	155.8 MB	374.1 KB	10.9 KB	301	475	16630	1032	113364992	163385344	113373184	163409920	383071	11194
70	23/c95d1e	15082	similarity (19)	COMPLETED	0	2015-05-10 11:53:56.088	10.7s	513ms	26.0%	108.7 MB	156.5 MB	108.7 MB	156.5 MB	406.8 KB	12.4 KB	263	474	10707	513	113942528	164061184	113950720	164085760	416560	12727
71	f0/c2a020	15316	similarity (20)	COMPLETED	0	2015-05-10 11:53:58.284	12.5s	1.7s	10.0%	110.3 MB	158.2 MB	110.3 MB	158.2 MB	806 KB	17.3 KB	370	477	12512	1650	115621888	165851136	115630080	165871616	825361	17701
72	83/3a13d0	15541	similarity (21)	COMPLETED	0	2015-05-10 11:53:58.589	12.4s	563ms	3.0%	68.9 MB	103.7 MB	68.9 MB	103.7 MB	305.8 KB	141.9 KB	278	516	12407	563	72220672	108744704	72224768	108765184	313144	145255
73	aa/90fa57	15749	similarity (22)	COMPLETED	0	2015-05-10 11:53:59.469	13.2s	494ms	0.0%	68.9 MB	103.7 MB	71.5 MB	106.2 MB	519.8 KB	256.4 KB	480	694	13196	494	72249344	108744704	74964992	111386624	532265	262592
74	e2/eceeb6	15785	similarity (23)	COMPLETED	0	2015-05-10 11:53:59.827	13.5s	1.1s	25.0%	109.4 MB	157.2 MB	109.4 MB	157.3 MB	528.5 KB	14.6 KB	321	476	13504	1051	114737152	164872192	114745344	164896768	541208	14914
76	f2/f07f5c	17123	similarity (25)	COMPLETED	0	2015-05-10 11:54:05.435	8.7s	722ms	5.0%	38.8 MB	68.3 MB	38.8 MB	68.3 MB	352.8 KB	217.3 KB	339	677	8668	722	40689664	71606272	40689664	71626752	361284	222485
78	9c/a25493	17248	similarity (27)	COMPLETED	0	2015-05-10 11:54:06.336	10.2s	723ms	3.0%	71.7 MB	106.3 MB	71.7 MB	106.4 MB	238.4 KB	9.1 KB	240	477	10235	723	75132928	111509504	75141120	111529984	244086	9320
77	02/753e14	17203	similarity (26)	COMPLETED	0	2015-05-10 11:54:05.660	11.1s	316ms	2.0%	35.5 MB	57.2 MB	35.5 MB	57.3 MB	131.9 KB	7.3 KB	232	471	11146	316	37199872	60022784	37261312	60039168	135034	7504
75	74/d609b7	15826	similarity (24)	COMPLETED	0	2015-05-10 11:54:00.113	19.7s	7.3s	101.8%	116.4 MB	164.1 MB	116.4 MB	164.1 MB	1.5 MB	28 KB	581	490	19664	7333	122032128	172044288	122040320	172064768	1529365	28633
81	52/4409c9	17969	similarity (30)	COMPLETED	0	2015-05-10 11:54:10.796	9.4s	417ms	25.0%	108.3 MB	156.1 MB	108.4 MB	156.1 MB	421 KB	11.6 KB	301	475	9369	417	113598464	163643392	113627136	163667968	431147	11889
79	2d/76dfe9	17257	similarity (28)	COMPLETED	0	2015-05-10 11:54:06.349	15.8s	1.3s	15.0%	109.5 MB	157.2 MB	109.5 MB	157.3 MB	677.9 KB	15.5 KB	370	478	15822	1276	114860032	164872192	114868224	164896768	694192	15895
80	be/339109	17318	similarity (29)	COMPLETED	0	2015-05-10 11:54:06.796	15.7s	1.9s	22.0%	111.2 MB	159.1 MB	111.2 MB	159.1 MB	819.4 KB	19.7 KB	375	476	15672	1858	116629504	166793216	116637696	166813696	839112	20172
82	a3/5bf6b4	18185	similarity (31)	COMPLETED	0	2015-05-10 11:54:10.997	11.7s	1.3s	25.0%	109.3 MB	157.2 MB	109.3 MB	157.3 MB	623.1 KB	14.7 KB	370	478	11712	1332	114601984	164872192	114610176	164896768	638038	15033
83	45/bba266	18540	similarity (32)	COMPLETED	0	2015-05-10 11:54:12.666	11.2s	463ms	10.0%	107.8 MB	155.4 MB	108 MB	155.7 MB	600.3 KB	428 KB	399	738	11244	463	112992256	162914304	113238016	163270656	614664	438263
84	aa/3c931c	18638	similarity (33)	COMPLETED	0	2015-05-10 11:54:13.332	11.7s	1.3s	15.0%	109.2 MB	157 MB	109.2 MB	157 MB	592.4 KB	14.1 KB	368	476	11737	1308	114475008	164610048	114483200	164630528	606621	14476
85	6b/be4879	18707	similarity (34)	COMPLETED	0	2015-05-10 11:54:14.104	14s	367ms	4.0%	36.5 MB	57.9 MB	36.5 MB	57.9 MB	520.4 KB	255.2 KB	480	695	13986	367	38268928	60747776	38285312	60764160	532938	261303
87	74/c0f2a0	19439	similarity (36)	COMPLETED	0	2015-05-10 11:54:16.806	11.6s	1.7s	24.0%	110.5 MB	158.2 MB	110.5 MB	158.2 MB	855.1 KB	18 KB	370	477	11614	1698	115871744	165892096	115879936	165912576	875597	18444
94	1b/d84fd4	21033	similarity (43)	COMPLETED	0	2015-05-10 11:54:25.070	4.4s	429ms	2.0%	34.6 MB	56.2 MB	35.6 MB	57.3 MB	446.9 KB	126.9 KB	531	657	4366	429	36257792	58982400	37294080	60039168	457641	129913
89	ed/b344b5	20282	similarity (38)	COMPLETED	0	2015-05-10 11:54:20.166	10.4s	1.3s	20.0%	109 MB	156.8 MB	109 MB	156.9 MB	547.9 KB	13.6 KB	305	478	10409	1252	114245632	164466688	114253824	164491264	561030	13914
88	b5/be9c3c	20181	similarity (37)	COMPLETED	0	2015-05-10 11:54:19.778	13.6s	928ms	22.0%	108.6 MB	156.2 MB	108.9 MB	156.5 MB	424.4 KB	11.8 KB	305	478	13571	928	113868800	163758080	114159616	164102144	434631	12032
86	c6/eb70aa	19413	similarity (35)	COMPLETED	0	2015-05-10 11:54:16.571	17s	5.9s	18.0%	113.1 MB	161.1 MB	113.1 MB	161.1 MB	1.7 MB	1.6 MB	669	903	16976	5892	118611968	168902656	118620160	168923136	1807506	1723595
92	7e/0a08ed	20683	similarity (41)	COMPLETED	0	2015-05-10 11:54:22.710	11s	260ms	12.0%	107.8 MB	155.7 MB	107.8 MB	155.7 MB	309.7 KB	10 KB	236	475	11035	260	113029120	163250176	113037312	163274752	317120	10205
91	62/c5349e	20604	similarity (40)	COMPLETED	0	2015-05-10 11:54:22.469	11.9s	359ms	6.0%	108 MB	155.7 MB	108.2 MB	156.1 MB	879.9 KB	615.1 KB	421	679	11886	359	113242112	163278848	113496064	163676160	901020	629883
93	fc/b2ee4e	20932	similarity (42)	COMPLETED	0	2015-05-10 11:54:23.911	11.4s	1.5s	3.0%	109.2 MB	156.9 MB	109.2 MB	156.9 MB	603.4 KB	14.4 KB	370	478	11436	1489	114495488	164515840	114503680	164540416	617891	14752
95	c5/e3798f	21764	similarity (44)	COMPLETED	0	2015-05-10 11:54:28.090	10s	569ms	4.0%	34.8 MB	56.5 MB	35.7 MB	57.4 MB	355.5 KB	181.8 KB	289	535	9981	569	36450304	59252736	37388288	60174336	364046	186119
90	90/e6f8d0	20371	similarity (39)	COMPLETED	0	2015-05-10 11:54:22.172	16.3s	481ms	26.0%	108.4 MB	156.1 MB	108.5 MB	156.2 MB	348.4 KB	10.7 KB	309	481	16347	481	113631232	163647488	113807360	163811328	356752	11001
96	8e/07f6fe	21939	similarity (45)	COMPLETED	0	2015-05-10 11:54:28.420	10.7s	343ms	11.0%	108.1 MB	155.8 MB	108.4 MB	156.1 MB	683.6 KB	365 KB	409	596	10716	343	113397760	163332096	113672192	163688448	700000	373726
97	5e/af5dc4	22464	similarity (46)	COMPLETED	0	2015-05-10 11:54:29.437	11.1s	2.1s	8.0%	110.5 MB	158.3 MB	110.5 MB	158.3 MB	862.1 KB	18.2 KB	439	480	11148	2070	115830784	165965824	115838976	165986304	882841	18647
98	88/db15d2	24282	matrix (1)	COMPLETED	0	2015-05-10 11:54:40.640	1.4s	36ms	0.0%	1.3 MB	11 MB	1.3 MB	11.1 MB	21.2 KB	1.1 KB	44	8	1367	36	1409024	11579392	1409024	11587584	21751	1177
